# Supplementary material for: Dissecting the pre-placodal transcriptome to reveal presumptive direct targets of Six1 and Eya1 in cranial placodes
Source: eLife. 2016 Aug 31;5:e17666. doi: 10.7554/eLife.17666 (PMC5035141; doi:10.7554/eLife.17666)
Supplement: Supplementary file 1. — DOI: http://dx.doi.org/10.7554/eLife.17666.024 [file elife-17666-supp1.xlsx]

## Sheet: Supplementary table1 - placodal
Supplementary File 1 Top 1000 expressed genes (by FPKM) in the placodal transcriptome
Annotation	Accession	FPKM1
PREDICTED: Xenopus (Silurana) tropicalis inverted formin-2-like (LOC101733927), mRNA	XM_004919623.1	4.96007e+06
Xenopus tropicalis cDNA clone IMAGE:6991249	BC158454.1	582493
Xenopus tropicalis cDNA clone IMAGE:6992595	BC082728.1	148350
Xenopus laevis lactamase, beta 2 (lactb2), mRNA	NM_001094943.1	48580.6
Xenopus laevis, clone IMAGE:4884491, mRNA	BC041318.1	46888.4
Xenopus laevis cDNA clone IMAGE:7200336	BC130151.1	19136.9
Xenopus laevis hypothetical protein LOC100049126, mRNA (cDNA clone MGC:161039 IMAGE:7299620), complete cds	BC133776.1	16475.8
Xenopus laevis rexp44 mRNA, complete sequence	DQ096861.1	15632
Xenopus laevis cortactin (cttn), mRNA	NM_001092402.1	14507.5
Xenopus laevis uncharacterized LOC100158288 (LOC100158288), mRNA	NM_001127745.1	13556.4
XELUBI Xenopus laevis ubiquitin mRNA	M11512.1	11460.3
Xenopus tropicalis cDNA clone IMAGE:6983060	BC156029.1	9353.43
Xenopus laevis similar to tissue specific transplantation antigen P35B, mRNA (cDNA clone IMAGE:3399217), partial cds	BC108857.1	8885.36
Xenopus tropicalis finished cDNA, clone TNeu023c10	CT030610.1	7247.24
X. laevis mRNA for 42Sp48 protein	X56699.1	6511.4
Xenopus laevis thyroid hormone receptor associated protein 3 (thrap3), mRNA	NM_001103187.1	6287.39
Xenopus laevis small ubiquitin-like modifier 3 (sumo3), mRNA	NM_001086290.1	5560.28
Xenopus tropicalis finished cDNA, clone TNeu057o19	CR760167.2	5559.86
Xenopus laevis four and a half LIM domains 3 (fhl3), mRNA	NM_001092256.1	5362.83
X.laevis posterior (Xpo) gene	X58487.1	5326.76
Xenopus laevis cDNA clone MGC:98823 IMAGE:3401284, complete cds	BC084658.1	4784.96
Xenopus laevis cold inducible RNA-binding protein, mRNA (cDNA clone MGC:52663 IMAGE:4681597), complete cds	BC041204.1	4767.19
Xenopus laevis uncharacterized protein MGC78908 (MGC78908), mRNA	NM_001091061.1	4467.43
Xenopus laevis uncharacterized LOC100049124 (LOC100049124), mRNA	NM_001097957.1	4366.26
Xenopus laevis mRNA for cytokeratin type II (XenCK55(5/6))	X14427.1	4268.43
Xenopus laevis hypothetical protein MGC64297, mRNA (cDNA clone IMAGE:5570778)	BC043947.1	4200.66
Xenopus laevis tetraspanin 31 (tspan31-b), mRNA	NM_001086181.1	4139.75
Xenopus laevis keratin (krt-a), mRNA	NM_001087819.1	3986
Xenopus laevis holocytochrome c synthase (hccs-b), mRNA	NM_001093680.1	3724
PREDICTED: Xenopus (Silurana) tropicalis filamin B, beta (flnb), transcript variant X2, mRNA	XM_004914170.1	3353
PREDICTED: Xenopus (Silurana) tropicalis ubiquitin B (ubb), transcript variant X2, mRNA	XM_004911681.1	3216.73
PREDICTED: Xenopus (Silurana) tropicalis tubulin alpha-1A chain-like (LOC100490289), transcript variant X2, mRNA	XM_004917637.1	2880.36
AF231347 Xenopus laevis adenine nucleotide translocase (Ant1) mRNA, complete cds; nuclear gene for mitochondrial product	AF231347.1	2832.78
Xenopus laevis gastrula stage epidermal type I cytokeratin, mRNA (cDNA clone MGC:68905 IMAGE:4889094), complete cds	BC055996.1	2831.8
Xenopus tropicalis cDNA clone IMAGE:7547330	BC166316.1	2800.8
Xenopus laevis retrotransposon-like element, partial sequence	AF057166.1	2571.05
Xenopus laevis epid21 mRNA, complete sequence	DQ096899.1	2463.46
Fragment of Xenopus laevis mRNA for ribosomal protein S19	V01443.1	2437.21
Xenopus laevis Ferritin heavy chain, oocyte isoform, mRNA (cDNA clone MGC:64558 IMAGE:6880106), complete cds	BC056858.1	2424.81
XELB1AA X.borealis B1 protein mRNA, complete cds	M63663.1	2408.68
Xenopus laevis nuclease sensitive element binding protein 1, mRNA (cDNA clone MGC:52606 IMAGE:5570493), complete cds	BC042217.1	2395.6
PREDICTED: Xenopus (Silurana) tropicalis uncharacterized LOC100498107 (LOC100498107), mRNA	XM_002936780.2	2376.46
Xenopus laevis keratin 8 (krt8), mRNA	NM_001087056.1	2356.22
Xenopus laevis hypothetical protein MGC64320, mRNA (cDNA clone IMAGE:4683880)	BC040972.1	2243.09
PREDICTED: Xenopus (Silurana) tropicalis epiplakin-like (LOC101733226), mRNA	XM_004919968.1	2215.4
XELRGT Figure 1. (c) Base sequence of the terminator and flanking DNA	M28530.1	2186.05
Xenopus laevis actin, beta (actb), mRNA	NM_001088953.1	2167.58
Xenopus laevis cDNA clone IMAGE:5156129	BC083028.1	2150.83
PREDICTED: Xenopus (Silurana) tropicalis uncharacterized LOC101733888 (LOC101733888), mRNA	XM_004911452.1	2143.35
Xenopus laevis XEEL mRNA for embryonic epidermal lectin, complete cds	AB105372.1	2110.7
Xenopus laevis eukaryotic translation initiation factor 5 (eif5), mRNA	NM_001086842.1	2097.94
Xenopus laevis Nup98 protein, mRNA (cDNA clone IMAGE:5536418), partial cds	BC077959.1	2086.85
Xenopus laevis uncharacterized protein MGC53311 (MGC53311), mRNA	NM_001085987.1	2058.32
Xenopus laevis proline-serine-threonine phosphatase interacting protein 2 (pstpip2), mRNA	NM_001093301.1	2036.98
Xenopus laevis Heat shock cognate protein 70, mRNA (cDNA clone MGC:52655 IMAGE:4681532), complete cds	BC041201.1	1986.92
Xenopus laevis cold-inducible RNA binding protein 2, mRNA (cDNA clone MGC:64461 IMAGE:6880852), complete cds	BC054250.1	1960.75
PREDICTED: Xenopus (Silurana) tropicalis uncharacterized LOC100495124 (LOC100495124), mRNA	XM_002935579.2	1788.39
X.laevis mRNA for nucleolin	X72957.1	1754.01
Xenopus laevis keratin 12 (krt12), mRNA	NM_001088963.1	1712.09
Xenopus laevis actin, gamma 1 (actg1-a), mRNA	NM_001096383.1	1704.34
Xenopus laevis MGC78980 protein (MGC78980), mRNA	NM_001091921.1	1691.82
Xenopus laevis eukaryotic translation elongation factor 1 alpha, somatic form, mRNA (cDNA clone MGC:52631 IMAGE:4681345), complete cds	BC041196.1	1653.21
Xenopus tropicalis cDNA clone IMAGE:6982245	BC158446.1	1604.58
Xenopus laevis tumor protein, translationally-controlled 1 (tpt1), mRNA	NM_001086678.1	1564.26
Xenopus laevis retrotransposon-like element 10A1 gag-like protein mRNA, partial cds; and 3' LTR, complete sequence	AF145966.1	1515.83
Xenopus laevis cDNA clone MGC:196526 IMAGE:9041433, complete cds	BC169799.1	1496.12
Xenopus laevis uncharacterized LOC100158370 (LOC100158370), mRNA	NM_001127815.1	1481.3
Xenopus laevis otogelin (otog), mRNA	NM_001089059.1	1458.54
Xenopus laevis uncoupling protein 2 (mitochondrial, proton carrier) (ucp2), nuclear gene encoding mitochondrial protein, mRNA	NM_001086754.1	1446.64
Xenopus laevis eukaryotic translation initiation factor 2, subunit 1 alpha, 35kDa (eif2s1), mRNA	NM_001087283.1	1383.76
Xenopus laevis hypothetical protein MGC68423, mRNA (cDNA clone MGC:68423 IMAGE:6863193), complete cds	BC055957.1	1377.11
Xenopus laevis mRNA for putative XIRG protein	AJ278067.1	1360.33
Xenopus laevis calreticulin (calr), mRNA	NM_001086627.1	1358.93
Xenopus laevis eukaryotic translation elongation factor 1 alpha, somatic form, mRNA (cDNA clone MGC:53288 IMAGE:5570176), complete cds	BC043843.1	1332.88
Xenopus laevis heat shock 70kDa protein 8 (hspa8), mRNA	NM_001086163.1	1322.7
Xenopus laevis transmembrane protein TA-2-like, mRNA (cDNA clone MGC:196571 IMAGE:9041478), complete cds	BC169844.1	1282.35
Xenopus laevis Xpo protein, mRNA (cDNA clone IMAGE:6863526)	BC064682.1	1258.04
Xenopus laevis ribosomal protein S2 (rps2), mRNA	NM_001087413.1	1225.29
Xenopus laevis marginal coil Xmc (Xmc) mRNA, complete cds	AF394111.1	1184.28
Xenopus (Silurana) tropicalis DnaJ (Hsp40) homolog, subfamily C, member 28 (dnajc28), mRNA	NM_001015977.1	1172.44
XELRPS22A X.laevis ribosomal protein S22, 40S subunit mRNA, complete cds	M34706.1	1165.18
Xenopus laevis MGC80249 protein (MGC80249), mRNA	NM_001092031.1	1150.28
Xenopus laevis interleukin enhancer binding factor 2 (ilf2), mRNA	NM_001087106.1	1137.11
Xenopus tropicalis finished cDNA, clone TNeu115i10	CT025176.2	1103.42
Xenopus laevis SET nuclear oncogene (set-b), mRNA	NM_001086440.1	1098.24
Xenopus laevis tRNA selenocysteine associated protein (secp43), mRNA	NM_001087119.1	1081.62
Xenopus laevis mitogen-activated protein kinase kinase 7 (map2k7), mRNA	NM_001087648.1	1064.78
Xenopus laevis mediator complex subunit 21 (med21), mRNA	NM_001092469.2	1050.54
Xenopus laevis high-mobility group nucleosome binding domain 1, mRNA (cDNA clone MGC:64449 IMAGE:6880568), complete cds	BC054972.1	1022.67
XELXLO1 Xenopus laevis mRNA for pleiotrophic factor-beta1, complete cds	D42059.1	1022.47
Xenopus laevis TAF10 RNA polymerase II, TATA box binding protein (TBP)-associated factor, 30kDa (taf10), mRNA	NM_001097045.1	1012.4
Xenopus laevis cDNA clone IMAGE:7009319, **** WARNING: chimeric clone ****	BC086463.1	1005.89
Xenopus laevis ADP-ribosylation factor 1 (arf1), mRNA	NM_001086588.1	980.57
Xenopus (Silurana) tropicalis ribosomal protein L23a (rpl23a), mRNA	NM_001005109.2	969.34
PREDICTED: Xenopus (Silurana) tropicalis filamin C, gamma (flnc), transcript variant 1, mRNA	XM_002931838.2	953.78
Xenopus laevis xPRMT1 mRNA for protein arginine methyltransferase 1, complete cds	AB085173.1	931.73
Xenopus laevis coagulation factor 2 (thrombin) receptor-like 1 (f2rl1), mRNA	NM_001095470.1	923.95
PREDICTED: Xenopus (Silurana) tropicalis serine peptidase inhibitor, Kunitz type 1 (spint1), transcript variant X1, mRNA	XM_002939545.2	921.59
Xenopus laevis splicing factor 3b, subunit 4, 49kDa (sf3b4), mRNA	NM_001086631.1	912.34
Xenopus laevis calpain 9 (capn9), mRNA	NM_001092528.1	903.17
Xenopus laevis serine/arginine-rich splicing factor 2 (srsf2), mRNA	NM_001087274.1	893.84
Xenopus laevis ribosomal protein L34, mRNA (cDNA clone MGC:64481 IMAGE:6881480), complete cds	BC053809.1	887.48
PREDICTED: Xenopus (Silurana) tropicalis AHNAK nucleoprotein (ahnak), transcript variant X2, mRNA	XM_004919209.1	876.02
Xenopus laevis ribosomal protein L13a (rpl13a), mRNA	NM_001086661.1	871.17
Xenopus laevis cDNA clone IMAGE:4957472	BC130094.1	869.92
Xenopus laevis ribosomal protein S14, mRNA (cDNA clone MGC:53662 IMAGE:4887979), complete cds	BC041512.1	865.95
Xenopus (Silurana) tropicalis ribosomal protein L37a (rpl37a), mRNA	NM_001005137.1	862.33
Xenopus laevis ribosomal protein S21 (rps21), mRNA	NM_001093455.1	856.29
Xenopus laevis hypothetical protein LOC100049101, mRNA (cDNA clone IMAGE:4970197), partial cds	BC133742.1	843.4
Xenopus laevis ribosomal protein L10 (rpl10), mRNA	NM_001087197.1	843.19
Xenopus laevis tubulin, alpha 1, mRNA (cDNA clone MGC:52630 IMAGE:4681338), complete cds	BC041195.1	836.05
Xenopus laevis NADH dehydrogenase (ubiquinone) 1 alpha subcomplex, 4, 9kDa (ndufa4-a), nuclear gene encoding mitochondrial protein, mRNA	NM_001171709.1	825.45
PREDICTED: Xenopus (Silurana) tropicalis Fc fragment of IgG binding protein (fcgbp), mRNA	XM_002940534.2	824.96
Xenopus laevis protein phosphatase 1, catalytic subunit, alpha isozyme (ppp1ca), mRNA	NM_001086753.1	821.87
Xenopus laevis XIRG protein-like, mRNA (cDNA clone MGC:196449 IMAGE:9041356), complete cds	BC169722.1	820.57
Xenopus (Silurana) tropicalis actin, gamma 1 (actg1), mRNA	NM_204001.1	818.41
Xenopus laevis thymosin beta 4 peptide, mRNA (cDNA clone IMAGE:7009418)	BC077646.1	812.67
Xenopus laevis nucleophosmin (nucleolar phosphoprotein B23, numatrin) (npm1), mRNA	NM_001086038.1	811.79
PREDICTED: Xenopus (Silurana) tropicalis zinc finger protein 850-like (LOC101732212), mRNA	XM_004919126.1	811.08
XELABPEF Xenopus laevis poly(A)-binding protein (ABP-EF) mRNA, complete cds	M27072.1	807.15
Xenopus laevis high mobility group HMG-17 (hmg-17), mRNA	NM_001088261.1	794.75
Xenopus laevis ribosomal protein S23 (rps23), mRNA	NM_001093433.1	793.54
Xenopus laevis keratin (krt-b), mRNA	NM_001087241.1	792.52
X.laevis mRNA for nucleolin	X72957.1	772.77
Xenopus laevis ribosomal protein L11 (rpl11), mRNA	NM_001093818.1	772.4
Xenopus laevis ribosomal protein L10a (rpl10a), mRNA	NM_001086736.1	769.66
PREDICTED: Xenopus (Silurana) tropicalis HECT, UBA and WWE domain containing 1, E3 ubiquitin protein ligase (huwe1), mRNA	XM_004914192.1	767.57
Xenopus laevis high mobility group nucleosomal binding domain 2 (hmgn2), mRNA	NM_001086309.1	764.25
Xenopus laevis tubulin, alpha 1a (tuba1a-b), mRNA	NM_001086587.1	755.65
Xenopus laevis lon peptidase 2, peroxisomal (lonp2), mRNA	NM_001096479.1	753.37
Xenopus laevis heat shock protein 90kDa alpha (cytosolic), class B member 1 (hsp90ab1), mRNA	NM_001093155.1	751.29
Xenopus laevis metastasis suppressor 1, gene 2 (mtss1.2), mRNA	NM_001093916.1	744.81
Xenopus laevis ribosomal protein L3 (rpl3), mRNA	NM_001086872.1	739.09
Xenopus laevis putative transmembrane protein TA-2 mRNA, complete cds	AF310008.1	737.17
PREDICTED: Xenopus (Silurana) tropicalis uncharacterized LOC101733854 (LOC101733854), mRNA	XM_004912652.1	732.35
Xenopus laevis clone S10-45-H5 mRNA sequence	AF549891.1	730.09
Xenopus laevis UPF0688 protein C1orf174 homolog (MGC115548), mRNA	NM_001096207.1	725.97
Xenopus laevis chgr07 mRNA, complete sequence	DQ096903.1	723.2
Xenopus laevis ribosomal protein L36a (rpl36a), mRNA	NM_001093853.1	710.44
Xenopus laevis ribosomal protein S12 (rps12-a), mRNA	NM_001087125.1	701.39
Xenopus laevis MGC82136 protein (MGC82136), mRNA	NM_001092903.1	698.14
Xenopus laevis family with sequence similarity 135, member B (fam135b), mRNA	NM_001094366.1	695.15
Xenopus laevis X-epilectin mRNA, complete cds	AY689185.1	694.65
Xenopus laevis MGC82416 protein (MGC82416), mRNA	NM_001093323.1	694.62
Xenopus laevis angiopoietin 4 (angpt4), mRNA	NM_001130950.1	694.4
Xenopus laevis uncharacterized protein MGC114621 (MGC114621), mRNA	NM_001095972.1	678.13
Xenopus laevis clone S10-56-G6 mRNA sequence	AF549908.1	675.09
Xenopus laevis lectin, galactoside-binding, soluble, 3 (lgals3), mRNA	NM_001086174.1	665.77
Xenopus laevis mRNA for DUF87, complete cds	AB004793.1	665.76
TPA exp: Xenopus laevis glutamine synthetase (gso3) mRNA, complete cds	BK000049.1	650.23
Xenopus laevis progestin and adipoQ receptor family member VI (paqr6-a), mRNA	NM_001093937.1	647.09
Xenopus laevis uncharacterized protein MGC68448 (MGC68448), mRNA	NM_001089645.1	646.5
Xenopus laevis ribosomal protein S19 (rps19), mRNA	NM_001087327.1	644.47
Xenopus laevis histone H2A.Zl2, mRNA (cDNA clone MGC:53404 IMAGE:5571643), complete cds	BC044011.1	642.6
Xenopus laevis ribosomal protein S27a (rps27a), mRNA	NM_001092596.1	642.52
XELRPS8B X.laevis ribosomal protein S8 (rpS8B) mRNA, complete cds	M21486.1	641.9
Xenopus laevis uncharacterized LOC100189560 (LOC100189560), mRNA	NM_001135063.1	641.88
Xenopus laevis mRNA for P11F3, complete cds	AB072001.1	636.32
Xenopus laevis heterogeneous nuclear ribonucleoprotein D-like (hnrnpdl), mRNA	NM_001086140.1	636.19
Xenopus laevis ribosomal protein S18 (rps18), mRNA	NM_001091278.1	631.34
Xenopus laevis signal sequence receptor beta subunit mRNA, complete cds	AF346565.1	625.67
Xenopus laevis ribonucleotide reductase subunit M1 (RRM1) mRNA, partial cds	AF168794.1	624.96
Xenopus laevis eukaryotic translation elongation factor 2, gene 1 (eef2.1), mRNA	NM_001087187.1	618.67
X.laevis mRNA for variant histone H2A.Zl1	X98535.1	618.62
Xenopus tropicalis cDNA clone IMAGE:6991509	BC158455.1	616.86
Xenopus laevis hypothetical protein MGC64263, mRNA (cDNA clone MGC:181800 IMAGE:7391560), complete cds	BC152715.1	616.08
Xenopus laevis claudin 4 (cldn4), mRNA	NM_001096114.1	591.99
Xenopus laevis arginine methyltransferase 1b mRNA, complete cds	AY330768.1	591.71
Xenopus laevis ribosomal protein L35 (rpl35), mRNA	NM_001096138.1	591.31
Xenopus laevis MGC78885 protein, mRNA (cDNA clone MGC:154294 IMAGE:8070732), complete cds	BC123118.1	589.31
Xenopus laevis ribosomal protein S3A (rps3a-a), mRNA	NM_001086856.1	588.79
Xenopus laevis CWF19-like 2, cell cycle control (cwf19l2), mRNA	NM_001096193.1	584.91
Xenopus tropicalis finished cDNA, clone TEgg078b22	CR761304.2	582.68
PREDICTED: Xenopus (Silurana) tropicalis IgGFc-binding protein-like (LOC100492852), mRNA	XM_002940533.2	582.58
Xenopus laevis uncharacterized protein MGC81434 (MGC81434), mRNA	NM_001091189.1	578.6
PREDICTED: Xenopus (Silurana) tropicalis protein S100-G-like (LOC100494945), mRNA	XM_002942678.2	574.14
Xenopus laevis ribosomal protein L7 (rpl7), mRNA	NM_001096628.1	569.95
Xenopus laevis eukaryotic translation initiation factor 5A (eif5a), mRNA	NM_001087067.1	569.61
Xenopus laevis hypothetical protein LOC398551, mRNA (cDNA clone MGC:64328 IMAGE:6876388), complete cds	BC054189.1	565.1
Xenopus tropicalis finished cDNA, clone TGas030a18	CR855708.2	561.72
Xenopus laevis ribosomal protein L7a (rpl7a), mRNA	NM_001092017.1	561.08
Xenopus laevis zinc finger and BTB domain containing 17 (zbtb17), mRNA	NM_001096528.1	560.82
Xenopus laevis nuclear RNA helicase (ddx39), mRNA	NM_001087264.1	559.15
Xenopus laevis COP9 signalosome subunit 6 (cops6), mRNA	NM_001091150.1	557.99
Xenopus laevis hypothetical protein MGC64236, mRNA (cDNA clone IMAGE:5542101), partial cds	BC046648.1	555.78
Xenopus laevis serine/arginine-rich splicing factor 3 (srsf3), mRNA	NM_001086991.1	553.93
Xenopus laevis MGC80994 protein (MGC80994), mRNA	NM_001092419.1	549.82
PREDICTED: Xenopus (Silurana) tropicalis ubiquitin B (ubb), transcript variant X3, mRNA	XM_004911682.1	547.73
Xenopus laevis isocitrate dehydrogenase 1 (NADP+), soluble (idh1), mRNA	NM_001094553.1	543.15
Xenopus laevis cDNA clone IMAGE:7211162	BC106480.1	543.01
Xenopus laevis signal sequence receptor, gamma (translocon-associated protein gamma) (ssr3-a), mRNA	NM_001086847.1	542.12
Xenopus laevis cDNA clone MGC:85498 IMAGE:6940048, complete cds	BC084859.1	539.68
Xenopus laevis ribosomal protein L4, mRNA (cDNA clone MGC:130828 IMAGE:7981421), complete cds	BC106315.1	538.23
Xenopus laevis solute carrier family 22 (organic cation/ergothioneine transporter), member 4 (slc22a4), mRNA	NM_001094580.1	538.05
Xenopus laevis hypothetical protein LOC443682, mRNA (cDNA clone IMAGE:5570626), partial cds	BC073668.1	537.51
Xenopus laevis ribosomal protein SA (rpsa), mRNA	NM_001087261.1	534.38
Xenopus laevis ribosomal protein S9 (rps9), mRNA	NM_001092340.1	531.44
Xenopus laevis calreticulin (calr), mRNA	NM_001086627.1	529.17
Xenopus laevis uncharacterized LOC100137635 (LOC100137635), mRNA	NM_001114785.1	529.14
Xenopus tropicalis finished cDNA, clone TEgg074l07	CT030370.1	524.18
Xenopus laevis signal sequence receptor, beta (translocon-associated protein beta) (ssr2), mRNA	NM_001086212.1	522.3
Xenopus laevis beta-Tubulin at 56D, mRNA (cDNA clone MGC:64554 IMAGE:6879809), complete cds	BC054297.1	520.73
X.laevis mRNA for PP2A 65 kDa regulatory subunit alpha-isotype	X80696.1	517.14
Xenopus laevis ribosomal protein L14 (rpl14), mRNA	NM_001091255.1	516.53
XELTFIIDS Xenopus laevis oocyte mRNA for transcription factor TFIID subunit, complete cds	D50054.1	516.23
Xenopus laevis cico01 mRNA, complete sequence	DQ096916.1	514.44
Xenopus laevis tyrosine 3-monooxygenase/tryptophan 5-monooxygenase activation protein, theta polypeptide (ywhaq), mRNA	NM_001086903.1	512.14
PREDICTED: Xenopus (Silurana) tropicalis uncharacterized LOC100491360 (LOC100491360), transcript variant X1, mRNA	XM_004917936.1	511.62
XELRPS8A X.laevis ribosomal protein S8 (rpS8A) mRNA, complete cds	M21485.1	510.73
XELXGS Xenopus laevis mRNA for glutamine synthetase, complete cds	D50062.1	506.13
Xenopus laevis Nuclease-sensitive element-binding protein 1, mRNA (cDNA clone MGC:52597 IMAGE:4681490), complete cds	BC041191.1	503.7
Xenopus laevis ribosomal protein L19 (rpl19-a), mRNA	NM_001086798.1	500.12
Xenopus laevis ribosomal protein S16, mRNA (cDNA clone MGC:130741 IMAGE:7973798), complete cds	BC106273.1	498.12
Xenopus laevis annexin A4 (anxa4), mRNA	NM_001090012.1	495.03
Xenopus laevis archain 1 (arcn1), mRNA	NM_001087214.1	493.27
Xenopus tropicalis novel protein similar to prothymosin, alpha, mRNA (cDNA clone MGC:184634 IMAGE:7673450), complete cds	BC157756.1	491.73
Xenopus laevis 40S ribosomal protein S4 (rps4), mRNA	NM_001091472.1	491.19
Xenopus laevis heterogeneous nuclear ribonucleoprotein A1 (hnrnpa1), mRNA	NM_001087220.1	490.76
Xenopus laevis mRNA for TAF-Ibeta2, complete cds	AB022692.1	490.69
Xenopus laevis Xesp-1 mRNA for embryonic serine protease-1, complete cds	AB038496.1	489.65
Xenopus laevis uncharacterized protein MGC114789 (MGC114789), mRNA	NM_001095990.1	486.93
Xenopus laevis cDNA clone IMAGE:6876276, containing frame-shift errors	BC053781.1	484.9
Xenopus laevis cDNA clone MGC:82601 IMAGE:4971138, complete cds	BC077493.1	483.28
Xenopus laevis cDNA clone MGC:85435 IMAGE:6935251, complete cds	BC078558.1	477.93
XELEF1ALA X.laevis elongation factor-1 alpha-chain (EF-1-alpha) mRNA, complete cds	M25504.1	477.92
Xenopus laevis uroplakin 1B (upk1b), mRNA	NM_001093265.1	474.46
Xenopus (Silurana) tropicalis KH domain containing, RNA binding, signal transduction associated 1 (khdrbs1), mRNA	NM_001017045.2	470.32
Xenopus (Silurana) tropicalis ribosomal protein S26 (rps26), mRNA	NM_001005121.2	470.13
Xenopus laevis ribosomal protein, large, P1 (rplp1), mRNA	NM_001090161.1	466.54
Xenopus laevis proline-rich Vg1 mRNA-binding protein, mRNA (cDNA clone IMAGE:6864417), partial cds	BC063270.1	466.44
Xenopus laevis ribosomal protein S9 (rps9), mRNA	NM_001092340.1	464.31
Xenopus tropicalis cDNA clone IMAGE:7030532, containing frame-shift errors	BC082738.1	460.85
Xenopus laevis histone cluster 2, H3d (hist2h3d), mRNA	NM_001092605.1	458.88
Xenopus laevis fused in sarcoma (fus), mRNA	NM_001086914.1	451.98
PREDICTED: Xenopus (Silurana) tropicalis vitellogenin-A2-like (LOC100494633), mRNA	XM_004913911.1	447.36
Xenopus laevis ribosomal protein L13 (rpl13), mRNA	NM_001093003.1	442.42
Xenopus laevis nucleolar protein NO38 (no38), mRNA	NM_001086291.1	441.29
Xenopus laevis ribosomal protein L27a, mRNA (cDNA clone MGC:196755 IMAGE:9041663), complete cds	BC170028.1	440.56
Xenopus (Silurana) tropicalis ribosomal protein L26 (rpl26), mRNA	NM_001005104.2	438.13
Xenopus laevis cDNA clone 12F11	AJ009287.1	434.01
Xenopus laevis cDNA clone IMAGE:6934659	BC099261.1	429.42
40S ribosomal small subunit protein S10 [Xenopus laevis, splenocytes, mRNA, 538 nt]	S57432.1	428.89
Xenopus laevis cDNA clone IMAGE:3400494	BC080436.1	428.43
Xenopus laevis 3-mercaptopyruvate sulfurtransferase (mpst), mRNA	NM_001097073.1	427.68
Xenopus laevis heterogeneous nuclear ribonucleoprotein A/B (hnrnpab), mRNA	NM_001087020.1	426.27
Xenopus laevis ribosomal protein L15 (rpl15), mRNA	NM_001087297.1	425.7
Xenopus laevis uncharacterized LOC100037021 (LOC100037021), mRNA	NM_001097761.1	425.62
Xenopus laevis ribosomal protein L8 mRNA, complete cds	U00920.1	422.8
Xenopus (Silurana) tropicalis ribosomal protein S27.1 (rps27.1), mRNA	NM_001171651.1	422.57
Xenopus laevis cDNA clone IMAGE:3398708	BC108862.1	421.95
Xenopus laevis ribosomal protein L34 (rpl34), mRNA	NM_001093842.1	421.55
Xenopus laevis cDNA clone MGC:81816 IMAGE:7007960, complete cds	BC075124.1	420.86
Xenopus laevis ribosomal protein L6 (rpl6), mRNA	NM_001092921.1	420.11
Xenopus laevis ribosomal protein L8 (rpl8), mRNA	NM_001086996.1	419
Xenopus laevis hypothetical protein MGC80045, mRNA (cDNA clone MGC:80045 IMAGE:4032724), complete cds	BC070571.1	418.54
Xenopus laevis guanine nucleotide binding protein, beta 2, related sequence 1 (gnb2l1), mRNA	NM_001086664.1	417.94
Xenopus laevis ribosomal protein L5 (rpl5-b), mRNA	NM_001085968.1	416.83
Xenopus laevis hypothetical protein LOC100126627, mRNA (cDNA clone IMAGE:8533789), partial cds	BC153770.1	414.43
Xenopus laevis histone H3.3 (MGC52708), mRNA	NM_001085906.1	413.72
Xenopus laevis hypothetical protein LOC398440, mRNA (cDNA clone IMAGE:4889483), partial cds	BC044967.1	413.4
PREDICTED: Xenopus (Silurana) tropicalis transcription elongation factor B (SIII), polypeptide 3 (110kDa, elongin A) (tceb3), mRNA	XM_002933844.2	410.08
PREDICTED: Xenopus (Silurana) tropicalis 60S ribosomal protein L32-like (LOC100493057), mRNA	XM_002936246.2	408.44
Xenopus laevis ribosomal protein L15, mRNA (cDNA clone MGC:81851 IMAGE:7008333), complete cds	BC075126.1	407.35
Xenopus tropicalis finished cDNA, clone TNeu079d01	CT030536.1	406.29
Xenopus laevis heterogeneous nuclear ribonucleoprotein A2/B1 (hnrnpa2b1), mRNA	NM_001086921.1	405.86
Xenopus laevis hypothetical LOC495285, mRNA (cDNA clone IMAGE:4970860), partial cds	BC084641.1	405.28
XLU20977 Xenopus laevis cellular nucleic acid binding protein (CNBP) mRNA, complete cds	U20977.1	403.91
Xenopus laevis ribosomal protein S13 (rps13), mRNA	NM_001086882.1	403.44
Xenopus laevis far upstream element (FUSE) binding protein 3 (fubp3), mRNA	NM_001089921.1	402.75
X.laevis mRNA for ribosomal protein L22 homologue	X94243.1	402.19
Xenopus (Silurana) tropicalis uncharacterized protein MGC75872 (MGC75872), mRNA	NM_203836.1	400.57
Xenopus laevis CD2-associated protein (cd2ap), mRNA	NM_001092963.1	400.51
Xenopus laevis tumor-associated calcium signal transducer 1 mRNA, complete cds	AY166594.1	399.16
Xenopus laevis zinc finger, CCCH-type with G patch domain (zgpat), mRNA	NM_001095068.1	396.33
Xenopus laevis ribosomal protein L21 (rpl21), mRNA	NM_001086258.1	395.21
Xenopus laevis cDNA clone IMAGE:5072983, **** WARNING: chimeric clone ****	BC072757.1	394.53
Xenopus laevis hatching gland-like XheI protein (LOC398485), mRNA	NM_001088989.1	393.98
Xenopus (Silurana) tropicalis tyrosine 3-monooxygenase/tryptophan 5-monooxygenase activation protein, theta polypeptide (ywhaq), mRNA	NM_001030399.1	392.26
Xenopus laevis HBS1-like (hbs1l), mRNA	NM_001092382.1	391.37
PREDICTED: Xenopus (Silurana) tropicalis IQ motif containing GTPase activating protein 1 (iqgap1), mRNA	XM_002932266.2	391.02
Xenopus laevis XlSOX-2 (Sox-2) mRNA, complete cds	AF005476.1	390.83
Xenopus laevis death inducer-obliterator 1 (dido1), mRNA	NM_001094588.1	389.29
Xenopus laevis heavy-chain binding protein BiP, mRNA (cDNA clone MGC:79065 IMAGE:4957353), complete cds	BC077757.1	389.24
Xenopus laevis ribosomal protein S17 (rps17), mRNA	NM_001092464.1	388.61
Xenopus laevis ribonucleoprotein A1a (hnrnpa1), mRNA	NM_001087813.1	385.96
Xenopus laevis ribosomal protein S15 (rps15), mRNA	NM_001087364.1	385.89
PREDICTED: Xenopus (Silurana) tropicalis retrotransposon-like protein 1-like (LOC101730840), mRNA	XM_004914237.1	384.46
Xenopus laevis mRNA similar to ribosomal protein L13 (cDNA clone MGC:53222 IMAGE:5543356), complete cds	BC041531.1	383.69
Xenopus laevis GID complex subunit 8 homolog (S. cerevisiae) (gid8), mRNA	NM_001096765.1	382.85
PREDICTED: Xenopus (Silurana) tropicalis proline-rich coiled-coil 2B (prrc2b), mRNA	XM_002936190.2	379.6
Xenopus laevis Xran mRNA for ran GTP-binding protein, complete cds	AB030945.1	377.32
Xenopus tropicalis finished cDNA, clone TNeu086n11	CU075727.1	377.18
Xenopus laevis WBP2 N-terminal like (wbp2nl), mRNA	NM_001094568.1	376.76
Xenopus (Silurana) tropicalis disrupted in renal carcinoma 2 (dirc2), mRNA	NM_001016971.3	376.19
Xenopus (Silurana) tropicalis eukaryotic translation elongation factor 2, gene 1 (eef2.1), mRNA	NM_203924.1	373.12
Xenopus laevis ribosomal protein L24 (rpl24), mRNA	NM_001093723.1	372.2
Xenopus laevis uncharacterized protein MGC80262 (MGC80262), mRNA	NM_001091737.1	371.92
Xenopus laevis small nuclear ribonucleoparticle-associated protein (snRNP) mRNA, clone Sm51, mRNA (cDNA clone MGC:52854 IMAGE:4885487), complete cds	BC041275.1	370.78
Xenopus laevis cDNA clone MGC:83385 IMAGE:7008012, complete cds	BC074212.1	370.24
Xenopus laevis ribosomal protein L12 (rpl12), mRNA	NM_001086653.1	370.22
Xenopus laevis ribosomal protein L28 (rpl28-a), mRNA	NM_001099866.1	367.76
Xenopus laevis RAD51 homolog (S. cerevisiae) (rad51-a), mRNA	NM_001087767.1	363.83
Xenopus tropicalis novel protein similar to human angiopoietin-like ANGPTL, mRNA (cDNA clone MGC:185766 IMAGE:7546975), complete cds	BC158370.1	363.33
Xenopus laevis MGC80767 protein (MGC80767), mRNA	NM_001092324.1	363.23
Xenopus laevis ribosomal protein, large, P2 (rplp2), mRNA	NM_001096852.1	362.87
Xenopus laevis churchill domain containing 1 (churc1), mRNA	NM_001085739.1	360.09
Xenopus laevis ribosomal protein S11, mRNA (cDNA clone MGC:64491 IMAGE:6872649), complete cds	BC053813.1	356.25
Xenopus laevis XNop56 protein, mRNA (cDNA clone IMAGE:5085468), partial cds	BC097676.1	353.52
X. laevis ODC mRNA for ornithine decarboxylase (EC 4.1.1.17)	X56316.1	353.49
Xenopus laevis uncharacterized protein MGC116435 (MGC116435), mRNA	NM_001096142.1	353
Xenopus laevis MGC78845 protein (MGC78845), mRNA	NM_001093149.1	352.93
Xenopus laevis mRNA for ribosomal protein L14b	X06223.1	352.1
xnf7-O=nuclear factor 7 [Xenopus laevis, oocytes, mRNA, 2343 nt]	S80988.1	351.51
Xenopus (Silurana) tropicalis splicing factor proline/glutamine-rich (sfpq), mRNA	NM_001127955.1	351.45
Xenopus laevis Cysteine and histidine-rich protein 1A, mRNA (cDNA clone IMAGE:5513813), partial cds	BC073380.1	350.98
Xenopus laevis coiled-coil domain containing 63 (ccdc63), mRNA	NM_001090143.1	350.94
XELRNPA3B Xenopus laevis ribonucleoprotein mRNA, complete cds	L02957.1	349.99
Xenopus laevis uncharacterized LOC446289 (LOC446289), mRNA	NM_001092996.1	347.77
Xenopus laevis Sec61 alpha 1 subunit (sec61a1), mRNA	NM_001086775.1	343.83
PREDICTED: Xenopus (Silurana) tropicalis embryonic protein UVS.2-like (LOC101734297), transcript variant X1, mRNA	XM_004913368.1	343.51
Xenopus laevis CD63 antigen-like (LOC398555), mRNA	NM_001089077.1	341.85
Xenopus laevis H3 histone, family 3B (H3.3B) (h3f3b), mRNA	NM_001091579.1	341.57
Xenopus laevis hypothetical LOC398633, mRNA (cDNA clone IMAGE:7983501)	BC110715.1	341.15
Xenopus laevis calpain 5 (capn5), mRNA	NM_001087339.1	340.6
Xenopus laevis hypothetical protein LOC446245, mRNA (cDNA clone IMAGE:5440250), partial cds	BC078043.1	338.93
Xenopus laevis heterogeneous nuclear ribonucleoprotein K (hnrpk), mRNA	NM_001087094.1	338.65
Xenopus laevis high mobility group box 3 (hmgb3), mRNA	NM_001087116.1	336.55
Xenopus laevis high mobility group nucleosomal binding domain 3, mRNA (cDNA clone IMAGE:4681438)	BC041718.1	333.8
Xenopus tropicalis MGC69457 protein, mRNA (cDNA clone MGC:135204 IMAGE:7529780), complete cds	BC158916.1	333.12
Xenopus laevis soco01 mRNA, complete sequence	DQ096857.1	333.08
Xenopus laevis StAR-related lipid transfer (START) domain containing 10 (stard10), mRNA	NM_001094732.1	331.72
Xenopus laevis ATPase, Na+/K+ transporting, beta 2 polypeptide, mRNA (cDNA clone MGC:82363 IMAGE:4203104), complete cds	BC082868.1	331.4
Xenopus laevis ribosomal protein S5 (rps5), mRNA	NM_001086331.1	330.82
Xenopus laevis keratin 18 (krt18-b), mRNA	NM_001087341.1	330.19
Xenopus laevis epithelial cell adhesion molecule (epcam-a), mRNA	NM_001093506.1	330.05
Xenopus laevis cDNA clone IMAGE:5570937, partial cds	BC168523.1	330.03
Xenopus laevis mRNA for ribosomal protein L32	X55030.1	327.74
Xenopus laevis small nuclear ribonucleoprotein polypeptide F (snrpf), mRNA	NM_001087432.1	327.11
Xenopus laevis cnef01 mRNA, complete sequence	DQ096911.1	326.64
Xenopus laevis ribosomal protein S3A (rps3a-b), mRNA	NM_001110740.1	326.3
Xenopus tropicalis finished cDNA, clone TNeu059k22	CT025295.2	325.16
Xenopus laevis, Similar to splicing factor, arginine/serine-rich 5, clone IMAGE:5570132, mRNA	BC044284.1	325.09
Xenopus laevis translocation associated membrane protein 1 (tram1), mRNA	NM_001093156.1	323.78
Xenopus laevis DECD-box RNA helicase (DDX39) mRNA, complete cds	AY298950.1	323.47
PREDICTED: Xenopus (Silurana) tropicalis INO80 homolog (ino80), mRNA	XM_004917309.1	323.4
Xenopus laevis ribosomal protein, large, P0 (rplp0), mRNA	NM_001086665.1	323.35
Xenopus laevis heterogeneous nuclear ribonucleoprotein H3 (2H9) (hnrnph3), mRNA	NM_001094504.1	322.6
XELRNPA2B Xenopus laevis ribonucleoprotein mRNA, complete cds	L02955.1	322.13
Xenopus laevis U2 small nuclear RNA auxiliary factor 2 (u2af2), mRNA	NM_001087126.1	320.51
Xenopus laevis ribosomal protein S12 (rps12-b), mRNA	NM_001086433.1	320.36
Xenopus laevis Rho GDP dissociation inhibitor (GDI) gamma (arhgdig), mRNA	NM_001094028.1	319.77
PREDICTED: Xenopus (Silurana) tropicalis thymosin beta-15A homolog (LOC100488215), transcript variant X1, mRNA	XM_002940401.2	319.05
Xenopus laevis mRNA for ribosomal protein L14a	X06222.1	318.17
Xenopus laevis heterogeneous nuclear ribonucleoprotein D-like (hnrpdl-b), mRNA	NM_001091139.1	317.27
Xenopus laevis ribosomal protein S10 (rps10), mRNA	NM_001087259.1	315.74
Xenopus laevis cathepsin V (ctsv), mRNA	NM_001094020.1	315.07
Xenopus tropicalis cDNA clone IMAGE:7030014, containing frame-shift errors	BC080160.1	314.51
Xenopus laevis ribosomal protein S4, X-linked (rps4x), mRNA	NM_001097003.1	309.81
Xenopus laevis tubulin, alpha 3c (tuba3c), mRNA	NM_001086054.1	308.76
Xenopus laevis acidic (leucine-rich) nuclear phosphoprotein 32 family, member C (anp32c), mRNA	NM_001096478.1	306.53
Xenopus (Silurana) tropicalis ribosomal protein L6 (rpl6), mRNA	NM_001142035.1	306.02
Xenopus laevis histone cluster 1, H2bj (hist1h2bj), mRNA	NM_001093284.1	304.5
Xenopus laevis stem cell leukemia protein SCL, mRNA (cDNA clone MGC:79923 IMAGE:4175038), complete cds	BC072130.1	303.06
Xenopus laevis uncharacterized protein MGC131332 (MGC131332), mRNA	NM_001096476.1	302.14
Xenopus laevis high mobility group B3b protein, mRNA (cDNA clone MGC:154337 IMAGE:7974582), complete cds	BC123147.1	301.48
Xenopus laevis hypothetical protein MGC64286, mRNA (cDNA clone MGC:64286 IMAGE:6874131), complete cds	BC053768.1	298.13
Xenopus laevis ribosomal protein L27a (rpl27a), mRNA	NM_001086720.1	295.7
Xenopus laevis ribosomal protein L9 (rpl9), mRNA	NM_001087300.1	294.3
Xenopus laevis galectin IX mRNA, partial cds	JN975639.1	293.84
Xenopus tropicalis finished cDNA, clone TGas076k16	CR761730.2	291.59
Xenopus laevis epco02 mRNA, complete sequence	DQ096943.1	291.36
PREDICTED: Xenopus (Silurana) tropicalis ribosomal protein S17 (rps17), transcript variant X1, mRNA	XM_002938873.2	291.05
Xenopus laevis cDNA clone IMAGE:6938161	BC099319.1	290.35
Xenopus laevis uncharacterized protein MGC64293 (MGC64293), mRNA	NM_001089194.1	290.25
Xenopus laevis ribosomal protein L5 (rpl5-a), mRNA	NM_001085908.1	289.35
Xenopus laevis uncharacterized LOC495835 (LOC495835), mRNA	NM_001095192.1	288.07
Xenopus laevis NF-protocadherin (NFPC) mRNA, complete cds	AF043643.1	287.98
Xenopus (Silurana) tropicalis eukaryotic translation initiation factor 5 (eif5), mRNA	NM_001008208.1	287.24
Xenopus laevis hypothetical protein MGC52708, mRNA (cDNA clone MGC:52708 IMAGE:4683607), complete cds	BC041218.1	285.48
Xenopus laevis glutamine-fructose-6-phosphate transaminase 2 (gfpt2), mRNA	NM_001087014.1	284.48
Xenopus laevis MGC80163 protein (MGC80163), mRNA	NM_001092006.1	284.26
Xenopus laevis small integral membrane protein 7 (smim7), mRNA	NM_001091931.1	282.26
Xenopus laevis solute carrier family 25 (mitochondrial carrier; phosphate carrier), member 3 (slc25a3), nuclear gene encoding mitochondrial protein, mRNA	NM_001086726.1	282.13
Xenopus laevis MGC82859 protein, mRNA (cDNA clone MGC:82859 IMAGE:5511530), complete cds	BC073568.1	281.2
XLU10108 Xenopus laevis Na+-K+-ATPase alpha 1 subunit mRNA, complete cds	U10108.1	280.95
Xenopus laevis transgelin 2 (tagln2), mRNA	NM_001087314.1	280
Xenopus laevis ribosomal protein L28 (rpl28-b), mRNA	NM_001086269.1	279.87
Xenopus (Silurana) tropicalis cathepsin Z (ctsz), mRNA	NM_001112956.1	279.67
Xenopus laevis Probable ATP-dependent RNA helicase DDX5-like (MGC53795), mRNA	NM_001086234.1	279.13
Xenopus laevis hypothetical protein LOC446267, mRNA (cDNA clone IMAGE:5542041), partial cds	BC079725.1	278.11
XLU07156 Xenopus laevis dsRNA-binding protein 4F.2 mRNA, partial cds	U07156.1	277.3
Xenopus (Silurana) tropicalis helicase, lymphoid-specific (hells), mRNA	NM_001142221.2	277.24
Xenopus laevis orga04 mRNA, complete sequence	DQ096925.1	276.75
Xenopus laevis ubiquitin A-52 residue ribosomal protein fusion product 1 (uba52), mRNA	NM_001091987.1	276.64
Xenopus laevis eukaryotic translation initiation factor XeIF-4AIII mRNA, complete cds	AF020432.1	276.4
Xenopus laevis Sec61 beta subunit (sec61b), mRNA	NM_001086687.1	274.25
Xenopus laevis stromal interaction molecule 1 (stim1), mRNA	NM_001097037.1	273.13
Xenopus laevis DnaJ (Hsp40) homolog, subfamily A, member 1 (dnaja1), mRNA	NM_001086896.1	272.66
Xenopus laevis elongation factor 1 homolog (elof1), mRNA	NM_001091854.1	272.4
Xenopus laevis DEAD (Asp-Glu-Ala-Asp) box polypeptide 19B (ddx19b), mRNA	NM_001087163.1	272.12
Xenopus laevis pendrin-like anion exchanger mRNA, complete cds	AF544021.1	270.39
PREDICTED: Xenopus (Silurana) tropicalis EF-hand calcium binding domain 12 (efcab12), transcript variant X2, mRNA	XM_004914125.1	268.71
Xenopus laevis anterior gradient 2 homolog (agr2), mRNA	NM_001086251.1	268.42
Xenopus laevis coatomer protein complex, subunit beta 2 (beta prime) (copb2), mRNA	NM_001086752.1	268.12
Xenopus laevis NSA2 ribosome biogenesis homolog (nsa2), mRNA	NM_001174021.1	267.68
Xenopus (Silurana) tropicalis high density lipoprotein binding protein (vigilin) (hdlbp), mRNA	NM_001006853.1	266.87
XLU76752 Xenopus laevis putative secreted protein XAG (XAG) mRNA, complete cds	U76752.1	266.38
Xenopus laevis peptidylprolyl isomerase D (cyclophilin D) (ppid), mRNA	NM_001094385.1	265.79
Xenopus laevis NHP2 non-histone chromosome protein 2-like 1 (nhp2l1-a), mRNA	NM_001094930.1	265.71
Xenopus laevis mRNA for Na/K-ATPase beta-2 subunit (atp1B2 gene)	AJ293961.1	263.38
Xenopus laevis uroplakin III, mRNA (cDNA clone MGC:80399 IMAGE:5154763), complete cds	BC073184.1	261.84
PREDICTED: Xenopus (Silurana) tropicalis NXPE family member 2-like (LOC100487011), mRNA	XM_002940452.2	261.41
Xenopus laevis claudin 7 (cldn7), mRNA	NM_001086240.1	261.19
Xenopus laevis uncharacterized LOC100049136 (LOC100049136), mRNA	NM_001097965.1	260.51
Xenopus laevis CYcloPhilin (18.4 kD) (cyp-7) (cyp-7), mRNA	NM_001086791.1	258.89
PREDICTED: Xenopus (Silurana) tropicalis transmembrane 9 superfamily member 3 (tm9sf3), mRNA	XM_002935964.2	258.73
Xenopus laevis U2 small nuclear RNA auxiliary factor 1 (u2af1), mRNA	NM_001096391.1	257.75
Xenopus laevis p68 RNA helicase mRNA, complete cds	AF218580.1	257.51
Xenopus laevis high mobility group box 2 (hmgb2), mRNA	NM_001085918.1	256.27
Xenopus laevis ribosomal protein L30 (rpl30), mRNA	NM_001087152.1	256
Xenopus laevis cDNA clone IMAGE:6871346	BC088971.1	255.28
XELRPS6X Xenopus laevis ribosomal protein S6 mRNA, complete cds and flanking regions	L19996.1	255.07
Xenopus laevis fructose-1,6-bisphosphatase 1 (fbp1), mRNA	NM_001087059.1	255.05
Xenopus laevis prostaglandin-endoperoxide synthase 2 (prostaglandin G/H synthase and cyclooxygenase) (ptgs2), mRNA	NM_001093477.1	254.99
Xenopus laevis ribosomal protein L27 (rpl27), mRNA	NM_001086954.1	254.95
Xenopus laevis epithelial membrane protein 2 (emp2), mRNA	NM_001086112.1	254.88
Xenopus (Silurana) tropicalis nucleosome assembly protein 1-like 1 (nap1l1), transcript variant 2, mRNA	NM_001015984.3	253.68
Xenopus laevis uncharacterized LOC100127268 (LOC100127268), mRNA	NM_001112845.1	252.21
Xenopus laevis ribosomal protein L38 (rpl38), mRNA	NM_001093847.1	252.08
Xenopus laevis zinc finger protein 182 (znf182), mRNA	NM_001096703.1	251.95
Xenopus laevis claudin4L1, mRNA (cDNA clone MGC:81414 IMAGE:6635231), complete cds	BC068813.1	251.85
Xenopus laevis ferritin, heavy polypeptide 1 (fth1-b), mRNA	NM_001086111.1	251.31
Xenopus laevis phosphatidylinositol transfer protein, beta (pitpnb), mRNA	NM_001086805.1	250.95
Xenopus laevis uncharacterized protein MGC53997 (MGC53997), mRNA	NM_001086046.1	247.75
Xenopus laevis cldn4L2 mRNA for Claudin4L2, complete cds	AB072909.1	246.4
X.laevis mRNA for ribosomal protein S1a	X57322.1	245.21
Xenopus laevis ATPase, H+ transporting, lysosomal 16kDa, V0 subunit c (atp6v0c), mRNA	NM_001089206.1	245.2
Xenopus laevis upstream transcription factor 2, c-fos interacting (usf2-b), mRNA	NM_001095231.1	244.2
Xenopus laevis RNA-binding protein 8A-B (rbm8a-b), mRNA	NM_001086436.1	244.19
Xenopus laevis ras homolog family member C (rhoc), mRNA	NM_001086170.1	243.72
Xenopus laevis uncharacterized LOC100158267 (LOC100158267), mRNA	NM_001127726.1	243.68
PREDICTED: Xenopus (Silurana) tropicalis peroxisome proliferator-activated receptor alpha-like (LOC100497346), mRNA	XM_002940738.2	243.57
Xenopus laevis ubiquitin C (ubc), mRNA	NM_001087396.1	243.28
PREDICTED: Xenopus (Silurana) tropicalis mucin-5B-like (LOC100488209), mRNA	XM_002938895.2	241.18
Xenopus laevis clone S10-51-H5 mRNA sequence	AF549994.1	240.83
Xenopus laevis activating transcription factor 4 (atf4-a), mRNA	NM_001089743.1	240.79
Xenopus laevis TAF-Ibeta2, mRNA (cDNA clone MGC:79899 IMAGE:6634045), complete cds	BC072127.1	240.44
Xenopus laevis ribosomal protein L23a (rpl23a), mRNA	NM_001093830.1	239.03
Xenopus laevis MGC81939 protein (MGC81939), mRNA	NM_001092608.1	238.68
PREDICTED: Xenopus (Silurana) tropicalis parvin, alpha (parva), partial mRNA	XM_004913335.1	238.11
Xenopus laevis hypothetical protein LOC100127277, mRNA (cDNA clone MGC:196106 IMAGE:9041013), complete cds	BC169379.1	237.55
Xenopus laevis MGC85550 protein, mRNA (cDNA clone MGC:85550 IMAGE:6881408), complete cds	BC078605.1	236.54
Xenopus laevis pyruvate dehydrogenase E1 alpha 1, mRNA (cDNA clone MGC:132282 IMAGE:3399753), complete cds	BC106670.1	236.24
Xenopus laevis anterior gradient 1 (ag1-b), mRNA	NM_001088200.1	233.85
Xenopus (Silurana) tropicalis tubulin, alpha 1a (tuba1a), mRNA	NM_203798.1	233.54
Xenopus laevis small nuclear ribonucleoprotein D2 polypeptide 16.5kDa (snrpd2), mRNA	NM_001174027.1	232.69
Xenopus laevis cDNA clone IMAGE:4173903	BC083045.1	232.45
Xenopus tropicalis finished cDNA, clone TGas068j09	CT025399.2	232.41
PREDICTED: Xenopus (Silurana) tropicalis cingulin-like (LOC100488374), transcript variant X1, mRNA	XM_004917136.1	232.28
Xenopus (Silurana) tropicalis clone IMAGE:7794105 kinetochore component (KNL1) mRNA, complete cds	JF804775.1	232.07
Xenopus laevis hypothetical protein LOC100137623, mRNA (cDNA clone IMAGE:5440018), partial cds	BC142545.1	231.97
Xenopus laevis hypothetical protein LOC443682, mRNA (cDNA clone IMAGE:5542496)	BC041544.1	231.46
Xenopus laevis ribosomal protein L23 (rpl23), mRNA	NM_001092452.1	230.81
XLU86699 Xenopus laevis oocyte lectin mRNA, complete cds	U86699.1	230.08
Xenopus laevis ribosomal protein L4-b, mRNA (cDNA clone MGC:64318 IMAGE:6876082), complete cds	BC054956.1	230.06
Xenopus tropicalis finished cDNA, clone TTpA078d11	CU025077.1	229.41
Xenopus laevis ribosomal protein S15a (rps15a), mRNA	NM_001096225.1	228.96
Xenopus laevis RNA-binding protein Y14 (rbm8), mRNA	NM_001090403.1	228.38
Xenopus tropicalis finished cDNA, clone TGas028j07	CT025482.2	228.37
Xenopus laevis 67kD laminin receptor precursor, mRNA, complete cds	AY730625.1	228.25
Xenopus laevis, clone IMAGE:4683795, mRNA	BC044062.1	228.19
Xenopus laevis YTH domain containing 1 (ythdc1), mRNA	NM_001094824.1	227.64
Xenopus laevis proteasome (prosome, macropain) 26S subunit, ATPase, 4 (psmc4), mRNA	NM_001089831.1	226.85
Xenopus laevis STT3A, subunit of the oligosaccharyltransferase complex (catalytic) (stt3a), mRNA	NM_001090517.1	226.77
Xenopus laevis serine/threonine kinase 38 like (stk38l), mRNA	NM_001091259.1	226.7
Xenopus tropicalis myelin expression factor 2, mRNA (cDNA clone MGC:184667 IMAGE:7671690), complete cds	BC161028.1	226.05
Xenopus laevis cement gland-specific protein CGS, mRNA (cDNA clone MGC:160454 IMAGE:8642735), complete cds	BC128956.1	225.71
Xenopus laevis, clone IMAGE:5542876, mRNA	BC046379.1	225.21
Xenopus laevis CD81 protein (cd81-a), mRNA	NM_001086613.1	225.21
PREDICTED: Xenopus (Silurana) tropicalis zinc finger BED domain-containing protein 6-like (LOC101730718), transcript variant X1, mRNA	XM_004919553.1	224.91
Xenopus laevis family with sequence similarity 3, member A (fam3a), mRNA	NM_001087002.1	223.79
PREDICTED: Xenopus (Silurana) tropicalis tripartite motif containing 29 (trim29), transcript variant X2, mRNA	XM_004916119.1	223.78
Xenopus laevis hypothetical protein LOC414678, mRNA (cDNA clone MGC:83086 IMAGE:6316990), complete cds	BC071149.1	221.28
Xenopus laevis protein phosphatase methylesterase 1 (ppme1), mRNA	NM_001093413.1	220.93
Xenopus laevis solute carrier family 2 (facilitated glucose transporter), member 12 (slc2a12), mRNA	NM_001096426.1	220.63
Xenopus laevis keratin 18 (krt18-a), mRNA	NM_001088985.1	220.61
Xenopus laevis similar to procollagen-proline, 2-oxoglutarate 4-dioxygenase (proline 4-hydroxylase), beta polypeptide (protein disulfide isomerase; thyroid hormone binding protein p55)	BC046736.1	219.44
Xenopus laevis zinc finger and BTB domain containing 8B (zbtb8b), mRNA	NM_001087386.1	219.29
Xenopus laevis uncharacterized protein MGC115605 (MGC115605), mRNA	NM_001096076.1	218.44
Xenopus laevis death-associated protein kinase 2 (dapk2), mRNA	NM_001095452.1	216.69
Xenopus laevis translation initiation factor eIF4A II, mRNA (cDNA clone IMAGE:4887970), partial cds	BC045237.1	216.68
Xenopus laevis MGC82844 protein (MGC82844), mRNA	NM_001092466.1	216.42
Xenopus laevis high mobility group nucleosomal binding domain 3 (hmgn3-b), mRNA	NM_001088702.1	216.33
Xenopus (Silurana) tropicalis coiled-coil domain containing 81 (ccdc81), mRNA	NM_001126915.1	216.24
TPA inf: Xenopus laevis RTN1.1-C (RTN1) mRNA, complete cds	BK004007.1	216.17
Xenopus laevis Int-6 protein mRNA, complete cds	AF162775.1	215.6
Xenopus laevis cDNA clone MGC:83396 IMAGE:7008271, complete cds	BC075193.1	214.65
Xenopus laevis uncharacterized LOC100101301 (LOC100101301), mRNA	NM_001099887.1	214.44
Xenopus laevis cDNA clone IMAGE:6876600	BC054330.1	213.53
Xenopus laevis mago-nashi homolog, proliferation-associated (magoh), mRNA	NM_001086255.1	213.19
Xenopus laevis glycosylphosphatidylinositol anchor attachment 1 (gpaa1), mRNA	NM_001089943.1	213.17
Xenopus (Silurana) tropicalis ribosomal protein L37 (rpl37), mRNA	NM_001113853.1	212.9
Xenopus laevis cDNA clone IMAGE:4965486	BC130061.1	212.61
Xenopus laevis CCAAT box transcription factor p122 subunit (CBTF122) mRNA, complete cds	AY008299.1	212.46
Xenopus (Silurana) tropicalis ER membrane protein complex subunit 7 (emc7), mRNA	NM_001079099.1	211.83
Xenopus laevis Sin3A-associated protein, 18kDa (sap18), mRNA	NM_001095804.1	211.38
Xenopus laevis DnaJ (Hsp40) homolog, subfamily A, member 2 (dnaja2), mRNA	NM_001087156.1	211.38
Xenopus laevis calnexin (canx-b), mRNA	NM_001085946.1	210.66
Xenopus laevis annexin A7 (anxa7), mRNA	NM_001094206.1	210.52
Xenopus laevis uncharacterized protein MGC68822 (MGC68822), mRNA	NM_001090083.1	210.38
Xenopus tropicalis finished cDNA, clone TEgg006b24	CT025277.2	209.9
Xenopus laevis huntingtin interacting protein K (hypk), mRNA	NM_001093721.1	209.4
Xenopus laevis MGC78899 protein, mRNA (cDNA clone IMAGE:5543041)	BC041552.1	208.56
PREDICTED: Xenopus (Silurana) tropicalis dynein, cytoplasmic 2, heavy chain 1 (dync2h1), mRNA	XM_002934933.2	207.71
PREDICTED: Xenopus (Silurana) tropicalis serine-rich adhesin for platelets-like (LOC100485162), mRNA	XM_002934057.2	207.39
Xenopus laevis hypothetical LOC495462, mRNA (cDNA clone IMAGE:4724777)	BC057725.1	207.1
Xenopus laevis Xepsin mRNA for epidermis specific serine protease, complete cds	AB018694.1	207.05
Xenopus laevis signal sequence receptor, alpha (translocon-associated protein alpha) (ssr1), mRNA	NM_001086452.1	206.57
Xenopus laevis solute carrier family 35 (UDP-N-acetylglucosamine (UDP-GlcNAc) transporter), member A3, gene 2 (slc35a3.2), mRNA	NM_001086268.1	206.23
Xenopus laevis splicing factor 3b, subunit 5, 10kDa (sf3b5), mRNA	NM_001171762.1	205.96
Xenopus laevis ATP synthase, H+ transporting, mitochondrial F1 complex, beta polypeptide (atp5b), nuclear gene encoding mitochondrial protein, mRNA	NM_001086657.1	204.96
X.laevis XFG 5-2 mRNA for zinc finger protein	X70678.1	204.79
PREDICTED: Xenopus (Silurana) tropicalis NXPE family member 2-like (LOC100495388), mRNA	XM_002941335.2	204.78
PREDICTED: Xenopus (Silurana) tropicalis sodium-dependent proline transporter-like (LOC100490052), mRNA	XM_002942712.2	204.59
Xenopus laevis profilin 1 (pfn1), mRNA	NM_001096625.1	203.55
Xenopus tropicalis finished cDNA, clone TNeu075k21	CR761923.2	202.63
Xenopus laevis SEC13 homolog (sec13), mRNA	NM_001086973.1	202.57
X.leavis mRNA for mRNA for NM23/nucleoside diphosphate kinase, subunit A1	X97900.1	201.44
Xenopus laevis beclin 1, autophagy related (becn1), mRNA	NM_001092282.1	200.66
Xenopus laevis keratin 19 (krt19), mRNA	NM_001091523.1	200.1
Xenopus laevis kaptin (actin binding protein) (kptn), mRNA	NM_001091722.1	199.68
Xenopus laevis solute carrier family 16, member 3 (monocarboxylic acid transporter 4) (slc16a3-b), mRNA	NM_001092618.1	199.54
X.laevis mRNA for rat translocon-associated protein delta homolog	X90584.1	199.1
Xenopus laevis telomeric repeat binding factor 1 mRNA, complete cds	AF525882.2	198.87
PREDICTED: Xenopus (Silurana) tropicalis uncharacterized LOC100498593 (LOC100498593), transcript variant X2, mRNA	XM_004915063.1	198.57
Xenopus (Silurana) tropicalis stress-associated endoplasmic reticulum protein 1 (serp1), mRNA	NM_203754.1	197.72
Xenopus laevis mRNA similar to envoplakin (cDNA clone IMAGE:5571064)	BC045116.1	197.02
Xenopus laevis transformer 2 beta homolog (tra2b), mRNA	NM_001088933.1	196.4
Xenopus laevis oligosaccharyltransferase complex subunit (non-catalytic) (ostc-a), mRNA	NM_001092333.1	196.05
Xenopus laevis cDNA clone IMAGE:6877235	BC082926.1	195.71
Xenopus laevis uncharacterized protein MGC68479 (MGC68479), mRNA	NM_001090016.1	194.78
Xenopus laevis zinc finger protein 207 (znf207), mRNA	NM_001086855.1	194.44
Xenopus laevis basic leucine zipper and W2 domains 1 (bzw1), mRNA	NM_001086822.1	194
Xenopus laevis ribosomal protein S28 pseudogene 9 (rps28p9), mRNA	NM_001093885.1	192.9
Xenopus laevis FIB, mRNA (cDNA clone IMAGE:5543421), partial cds	BC045093.1	192.81
Xenopus laevis eukaryotic translation initiation factor 3, subunit D (eif3d), mRNA	NM_001087118.1	192.62
Xenopus (Silurana) tropicalis tyrosine 3-monooxygenase/tryptophan 5-monooxygenase activation protein, epsilon polypeptide (ywhae), mRNA	NM_001008155.1	192.46
Xenopus laevis liver RNA helicase II/Gu mRNA, complete cds	AF302423.2	192.06
Xenopus laevis similar to RAN binding protein 7, mRNA (cDNA clone MGC:52556 IMAGE:5571758), complete cds	BC046568.1	191.53
Xenopus (Silurana) tropicalis eukaryotic translation initiation factor 4B (eif4b), mRNA	NM_001005064.1	191.48
Xenopus laevis cDNA clone 23G1-2	AJ009297.1	190.43
Xenopus laevis uncharacterized protein MGC83900 (MGC83900), mRNA	NM_001091294.1	190.09
Xenopus laevis uncharacterized protein MGC68910 (MGC68910), mRNA	NM_001086379.1	188.82
XELCADH Xenopus laevis (clone: XTCAD-1) cadherin gene, complete cds	L29057.1	188.59
Xenopus laevis acid phosphatase 5, tartrate resistant (acp5), mRNA	NM_001091758.1	187.92
Xenopus laevis guanine nucleotide binding protein (G protein), beta polypeptide 3 (gnb3-b), mRNA	NM_001086983.1	187.35
Xenopus (Silurana) tropicalis serine/arginine-rich splicing factor 5 (srsf5), mRNA	NM_001004783.1	187.3
PREDICTED: Xenopus (Silurana) tropicalis L-2-hydroxyglutarate dehydrogenase (l2hgdh), transcript variant 2, mRNA	XM_002938125.2	186.67
Xenopus laevis 5'-3' exoribonuclease 2 (xrn2), mRNA	NM_001097942.1	186.29
Xenopus laevis ATPase, H+ transporting, lysosomal 13kDa, V1 subunit G3 (atp6v1g3), mRNA	NM_001094939.1	185.93
Xenopus laevis Peptidyl-prolyl cis-trans isomerase FKBP1A-like (fkbp1a), mRNA	NM_001085913.1	184.37
Xenopus laevis RAB15, member RAS oncogene family (rab15), mRNA	NM_001090236.1	183.98
Xenopus laevis stress-associated endoplasmic reticulum protein 1 (serp1), mRNA	NM_001171777.1	182.92
Xenopus laevis calpain, small subunit 1 (capns1), mRNA	NM_001094441.1	182.89
Xenopus laevis ribosomal protein S29 (rps29), mRNA	NM_001171730.1	182.84
Xenopus laevis myosin 10 mRNA, complete cds	AY616034.1	182.68
Xenopus (Silurana) tropicalis RAN binding protein 1 (ranbp1), mRNA	NM_203689.1	182.64
Xenopus laevis MGC80700 protein (MGC80700), mRNA	NM_001092290.1	182.18
Xenopus laevis cytohesin 1 (cyth1), mRNA	NM_001097054.1	182.07
Xenopus laevis guanine nucleotide binding protein (G protein), gamma 5 (gng5-b), mRNA	NM_001092487.1	181.91
Xenopus laevis eukaryotic translation initiation factor 2, subunit 2 beta, 38kDa (eif2s2), mRNA	NM_001096819.1	181.6
Xenopus laevis NOP10 ribonucleoprotein (nop10), mRNA	NM_001171790.1	180.75
PREDICTED: Xenopus (Silurana) tropicalis nuclear pore complex protein Nup160-like (LOC100498194), transcript variant X1, mRNA	XM_004915406.1	180.68
Xenopus laevis XGB mRNA for GTP-binding protein, complete cds	AB250408.1	180.53
Xenopus laevis NO27 mRNA, complete cds	AB018189.1	180.45
Xenopus tropicalis hypothetical protein LOC779580, mRNA (cDNA clone IMAGE:7859548), partial cds	BC123995.1	180.1
XELA Xenopus laevis mRNA for ornithine decarboxylase antizyme, complete cds	D32141.1	179.77
Xenopus laevis Translocon-associated protein subunit alpha-like (ssr1), mRNA	NM_001090515.1	179.63
Xenopus laevis protein disulfide isomerase family A, member 3 (pdia3), mRNA	NM_001086582.1	179.48
Xenopus laevis eukaryotic translation initiation factor 3, subunit M (eif3m), mRNA	NM_001086592.1	179.43
Xenopus tropicalis inositol (1,4,5) trisphosphate receptor type 2, mRNA (cDNA clone IMAGE:7685633), partial cds	BC168572.1	178.71
Xenopus tropicalis desmoplakin, mRNA (cDNA clone IMAGE:7692386), partial cds	BC121309.1	177.43
Xenopus laevis hypothetical protein LOC446950, mRNA (cDNA clone IMAGE:7012159), partial cds	BC081273.1	176.75
Xenopus laevis Rho GTPase Cdc42 mRNA, complete cds	AF275252.1	176.56
Xenopus laevis eukaryotic translation initiation factor 1A, X-linked (eif1ax), mRNA	NM_001092602.1	176.08
Xenopus laevis basigin (Ok blood group) (bsg), mRNA	NM_001096135.1	176.05
Xenopus laevis hypothetical protein LOC100174804, mRNA (cDNA clone IMAGE:4032912), partial cds	BC167499.1	175.84
PREDICTED: Xenopus (Silurana) tropicalis zinc finger protein 638 (znf638), mRNA	XM_002936276.2	175.4
Xenopus laevis similar to nucleolar protein NOP5/NOP58, mRNA (cDNA clone IMAGE:7978699), partial cds	BC106291.1	175.16
X.laevis XLCL1 mRNA	Z14253.1	174.83
Xenopus laevis uncharacterized protein MGC83511 (MGC83511), mRNA	NM_001091637.1	174.71
Xenopus laevis capping protein (actin filament) muscle Z-line, beta (capzb), mRNA	NM_001086647.1	174.12
Xenopus tropicalis finished cDNA, clone TNeu057c05	CR848298.2	174.02
Xenopus laevis Hsp90beta mRNA, complete cds	AY785160.1	173.93
Xenopus laevis SWI/SNF related, matrix associated, actin dependent regulator of chromatin, subfamily e, member 1, mRNA (cDNA clone MGC:52696 IMAGE:4682679), complete cds	BC041216.1	173.85
Xenopus laevis smg-9 homolog, nonsense mediated mRNA decay factor (smg9), mRNA	NM_001097020.1	173.71
Xenopus laevis myelin expression factor 2 (myef2), mRNA	NM_001096673.1	173.46
Xenopus laevis transcription elongation factor B (SIII), polypeptide 2 (18kDa, elongin B) (tceb2), mRNA	NM_001086945.1	173.21
Xenopus laevis degenerative spermatocyte homolog 3, lipid desaturase (degs3), mRNA	NM_001087376.1	172.85
Xenopus laevis signal recognition particle 19kDa (srp19), mRNA	NM_001094752.1	172.8
Xenopus laevis cytoskeleton-associated protein 4 (ckap4), mRNA	NM_001095897.1	171.81
Xenopus laevis enhancer of rudimentary homolog (erh-b), mRNA	NM_001171729.1	171.74
Xenopus laevis uncharacterized LOC100037078 (LOC100037078), mRNA	NM_001097802.1	171.73
Xenopus laevis TAR DNA binding protein (tardbp), mRNA	NM_001087168.1	170.97
Xenopus laevis uncharacterized protein MGC115332 (MGC115332), mRNA	NM_001095924.1	170.78
Xenopus laevis guanine nucleotide binding protein-like 2 (nucleolar) (gnl2), mRNA	NM_001087044.1	170.54
Xenopus laevis trk-fused gene (tfg-b), mRNA	NM_001086952.1	169.49
Xenopus laevis tubulin, alpha 6 (tuba6), mRNA	NM_001087320.1	169.44
Xenopus laevis cDNA clone MGC:160189 IMAGE:8460550, complete cds	BC129528.1	169.41
Xenopus laevis epor mRNA for erythropoietin receptor homologue, complete cds	AB189477.1	169.02
Xenopus laevis citrate synthase (cs), nuclear gene encoding mitochondrial protein, mRNA	NM_001086725.1	168.69
Xenopus laevis uncharacterized protein MGC81333 (MGC81333), mRNA	NM_001091069.1	167.6
Xenopus laevis synaptotagmin 1 (syt1), mRNA	NM_001094138.1	167.29
XLU23535 Xenopus laevis epithelial sodium channel, alpha subunit (alphaxENaC) mRNA, complete cds	U23535.1	166.84
Xenopus laevis endothelin converting enzyme-1 (ECE-1) mRNA, complete cds	EF127992.1	166.5
Xenopus laevis prothymosin, alpha (ptma-b), mRNA	NM_001094011.1	165.4
Xenopus laevis outer dense fiber of sperm tails 2 (odf2), mRNA	NM_001095273.1	165.1
Xenopus laevis eukaryotic translation initiation factor 3, subunit I (eif3i), mRNA	NM_001094195.1	164.94
Xenopus (Silurana) tropicalis ataxin 2-like (atxn2l), mRNA	NM_001142213.1	164.92
Xenopus laevis dolichyl-diphosphooligosaccharide--protein glycosyltransferase subunit (non-catalytic) (ddost), mRNA	NM_001092387.1	164.91
Xenopus laevis cDNA clone 17G2	AJ009293.1	164.15
XLU19253 Xenopus laevis/gilli complement component C3 mRNA, partial cds	U19253.1	163.52
Xenopus laevis uncharacterized protein MGC68696 (MGC68696), mRNA	NM_001089779.1	163.29
Xenopus laevis ornithine decarboxylase-2, mRNA (cDNA clone MGC:52527 IMAGE:5542547), complete cds	BC047954.1	162.87
Xenopus laevis xpo mRNA, complete sequence	DQ096856.1	162.71
Xenopus laevis sulfotransferase family, cytosolic, 2B, member 1 (sult2b1), mRNA	NM_001097677.1	162.48
Xenopus laevis tyrosine 3-monooxygenase/tryptophan 5-monooxygenase activation protein, epsilon polypeptide (ywhae), mRNA	NM_001087236.1	162.48
Xenopus laevis transmembrane 9 superfamily member 2 (tm9sf2), mRNA	NM_001095114.1	161.72
Xenopus laevis hypothetical protein LOC100137647, mRNA (cDNA clone IMAGE:8328787), partial cds	BC157450.1	161.44
Xenopus laevis DEAD (Asp-Glu-Ala-Asp) box polypeptide 3, X-linked (ddx3x), mRNA	NM_001086814.1	161.07
Xenopus (Silurana) tropicalis metadherin (mtdh), mRNA	NM_203833.1	160.8
Xenopus laevis RNA helicase II/Gu, mRNA (cDNA clone MGC:130693 IMAGE:7975823), complete cds	BC108448.1	160.77
Xenopus laevis solute carrier family 18 (vesicular monoamine), member 1 (slc18a1), mRNA	NM_001085945.1	160.36
Xenopus laevis MGC80186 protein (MGC80186), mRNA	NM_001092014.1	160.34
Xenopus laevis ubiquinol-cytochrome c reductase, complex III subunit VII, 9.5kDa (uqcrq), nuclear gene encoding mitochondrial protein, mRNA	NM_001171758.1	160.34
Xenopus laevis mRNA for TAF-Ibeta1, complete cds	AB022691.1	160.23
Xenopus laevis acidic (leucine-rich) nuclear phosphoprotein 32 family, member B (anp32b), mRNA	NM_001085964.1	159.93
Xenopus laevis signal peptidase complex subunit 2 homolog (spcs2), mRNA	NM_001098688.1	159.74
Xenopus laevis PERP, TP53 apoptosis effector (perp), mRNA	NM_001092762.1	159.73
Xenopus laevis cDNA clone MGC:130731 IMAGE:7983334, complete cds	BC108459.1	159.65
Xenopus tropicalis finished cDNA, clone TNeu031k16	CR926181.2	159.23
Xenopus laevis G patch domain and ankyrin repeats 1 (gpank1), mRNA	NM_001097131.1	158.84
Xenopus laevis hypothetical LOC494716, mRNA (cDNA clone IMAGE:4889644), partial cds	BC082657.1	158.79
Xenopus laevis tyrosine 3-monooxygenase/tryptophan 5-monooxygenase activation protein, beta polypeptide (ywhab-a), mRNA	NM_001172053.1	158.73
Xenopus laevis Eukaryotic translation initiation factor 3 subunit E-A, mRNA (cDNA clone MGC:160178 IMAGE:8737627), complete cds	BC128927.1	158.56
Xenopus laevis ring finger protein 20, E3 ubiquitin protein ligase (rnf20), mRNA	NM_001112861.1	158.34
Xenopus laevis SET and MYND domain containing 1 (smyd1), mRNA	NM_001091994.1	158.33
Xenopus laevis epid41 mRNA, complete sequence	DQ096906.1	158.28
Xenopus laevis Baf57 mRNA, complete cds	AF487782.1	158.23
Xenopus laevis elogation factor 1 beta, mRNA (cDNA clone MGC:130878 IMAGE:7210653), complete cds	BC106340.1	157.65
Xenopus laevis eukaryotic translation initiation factor 2, subunit 3 gamma, 52kDa (eif2s3), mRNA	NM_001087096.1	157.35
Xenopus laevis nestin (nes), mRNA	NM_001087857.1	157.28
Xenopus laevis, Similar to S-100 related protein, clone 42C, clone IMAGE:4682756, mRNA	BC041295.1	157.19
Xenopus (Silurana) tropicalis transformer 2 beta homolog (tra2b), mRNA	NM_001006877.1	156.84
Xenopus laevis hypothetical protein LOC100127337, mRNA (cDNA clone IMAGE:7980696), partial cds	BC155957.1	156.61
Xenopus laevis basic transcription factor 3 (btf3), mRNA	NM_001094887.1	156.56
Xenopus laevis MGC82181 protein (MGC82181), mRNA	NM_001091894.1	156.19
PREDICTED: Xenopus (Silurana) tropicalis uncharacterized LOC101730819 (LOC101730819), mRNA	XM_004915204.1	155.77
Xenopus laevis epithelial splicing regulatory protein 1 (esrp1), mRNA	NM_001086055.1	155.61
Xenopus laevis sorcin (sri), mRNA	NM_001097890.1	155.16
Xenopus tropicalis finished cDNA, clone TNeu066d19	CR760077.2	154.95
Xenopus laevis tubulin, beta 4A class IVa (tubb4a), mRNA	NM_001086203.1	154.81
Xenopus tropicalis finished cDNA, clone TGas113h12	CR761753.2	154.47
Xenopus laevis ribophorin II (rpn2), mRNA	NM_001086192.1	154.41
Xenopus laevis brain protein 44-like (brp44l-b), mRNA	NM_001171779.1	153.82
Xenopus laevis mRNA for nucleoporin CAN (CAN gene)	AJ243889.1	153.78
Xenopus laevis dynein, light chain, LC8-type 1 (dynll1-a), mRNA	NM_001171695.1	153.35
XELIIANX1 X.laevis annexin II type 1 mRNA, complete cds	M60768.1	152.8
Xenopus laevis hypothetical protein LOC443623, mRNA (cDNA clone IMAGE:5156152), partial cds	BC073076.1	152.63
PREDICTED: Xenopus (Silurana) tropicalis uncharacterized LOC101730873 (LOC101730873), mRNA	XM_004911776.1	152.41
Xenopus laevis cDNA clone IMAGE:5515566, partial cds	BC073639.1	152.38
Xenopus (Silurana) tropicalis transmembrane emp24 domain trafficking protein 2 (tmed2), mRNA	NM_001045776.1	152.35
Xenopus laevis alpha-tubulin, mRNA (cDNA clone MGC:114676 IMAGE:5572530), complete cds	BC097546.1	151.96
Xenopus laevis caveolin-3 (Cav-3) mRNA, complete cds	AF455044.1	151.8
PREDICTED: Xenopus (Silurana) tropicalis uncharacterized LOC101733049 (LOC101733049), mRNA	XM_004916041.1	151.34
Xenopus laevis MGC80429 protein (MGC80429), mRNA	NM_001092090.1	151.19
Xenopus laevis MGC82380 protein, mRNA (cDNA clone MGC:154259 IMAGE:8077010), complete cds	BC122514.1	150.93
Xenopus (Silurana) tropicalis eukaryotic translation initiation factor 3, subunit F (eif3f), mRNA	NM_001016190.2	150.84
Xenopus laevis ADP-ribosylation factor-like 1 (arl1), mRNA	NM_001092343.1	150.49
Xenopus laevis chromosome 20 open reading frame 24 (c20orf24), mRNA	NM_001093217.1	150.46
Xenopus (Silurana) tropicalis basic transcription factor 3 (btf3), mRNA	NM_001016697.2	150.14
Xenopus laevis transmembrane tight junction protein claudin (cla), mRNA	NM_001088604.1	149.94
Xenopus laevis similar to deoxyribonuclease I-like 3, mRNA (cDNA clone IMAGE:5570084), partial cds	BC043839.1	149.93
Xenopus laevis uncharacterized LOC100158313 (LOC100158313), mRNA	NM_001127765.1	149.04
Xenopus laevis hypothetical protein LOC100049142, mRNA (cDNA clone IMAGE:6867315), partial cds	BC134825.1	148.96
Xenopus (Silurana) tropicalis Rtf1, Paf1/RNA polymerase II complex component, homolog (rtf1), mRNA	NM_001005068.1	148.92
PREDICTED: Xenopus (Silurana) tropicalis uncharacterized LOC101734416 (LOC101734416), transcript variant X1, mRNA	XM_004912947.1	148.78
Xenopus laevis metastasis associated 1 (mta1), mRNA	NM_001094428.1	148.76
Xenopus laevis uncharacterized protein MGC52856 (MGC52856), mRNA	NM_001085890.1	148.75
Xenopus laevis casein kinase 2, beta polypeptide (csnk2b), mRNA	NM_001090657.1	148.56
Xenopus laevis uncharacterized LOC446286 (LOC446286), mRNA	NM_001092994.1	148.36
Xenopus laevis sciellin (scel), mRNA	NM_001092354.1	148.18
Xenopus laevis brsc02 mRNA, complete sequence	DQ096983.1	148.01
Xenopus (Silurana) tropicalis SERPINE1 mRNA binding protein 1 (serbp1), transcript variant 1, mRNA	NM_001001227.2	147.14
Xenopus laevis ornithine decarboxylase antizyme 1 (oaz1), mRNA	NM_001086576.1	146.15
Xenopus laevis cDNA clone IMAGE:3745226	BC100243.1	145.84
Xenopus laevis transmembrane emp24 protein transport domain containing 9 (tmed9), mRNA	NM_001094622.1	145.81
Xenopus laevis MGC84169 protein (alyref-b), mRNA	NM_001092746.1	145.48
Xenopus laevis MGC80893 protein (MGC80893), mRNA	NM_001093575.1	144.9
Xenopus laevis mRNA for calpastatin (calp3 gene)	AJ271209.2	144.77
Xenopus laevis solute carrier family 30 (zinc transporter), member 8 (slc30a8), mRNA	NM_001095453.1	144.64
Xenopus laevis basic transcription factor 3-like 4 (btf3l4), mRNA	NM_001096139.1	144.41
Xenopus laevis MKI67 FHA domain-interacting nucleolar phosphoprotein-like, mRNA (cDNA clone IMAGE:6878823)	BC054288.1	144.35
Xenopus laevis uncharacterized protein MGC81054 (MGC81054), mRNA	NM_001091253.1	144.27
Xenopus laevis epco01 mRNA, complete sequence	DQ096854.1	144.07
PREDICTED: Xenopus (Silurana) tropicalis carcinoembryonic antigen-related cell adhesion molecule 8-like (LOC100493418), partial mRNA	XM_002942459.2	143.78
Xenopus laevis splicing factor 3B, 14 kDa subunit (sf3b14), mRNA	NM_001086471.1	143.72
Xenopus laevis uncharacterized LOC495270 (LOC495270), mRNA	NM_001094944.1	143.12
Xenopus laevis epid18 mRNA, complete sequence	DQ096907.1	142.6
Xenopus laevis mitochondrial pyruvate carrier 2 (mpc2), nuclear gene encoding mitochondrial protein, mRNA	NM_001086062.1	142.56
Xenopus laevis ribosomal protein L7-like 1 (rpl7l1), mRNA	NM_001095013.1	142.22
Xenopus laevis G protein pathway suppressor 2 (gps2), mRNA	NM_001086717.1	141.95
Xenopus tropicalis cDNA clone IMAGE:7719339	BC121654.1	141.87
PREDICTED: Xenopus (Silurana) tropicalis periplakin (ppl), mRNA	XM_002941048.2	141.85
Xenopus laevis KDEL (Lys-Asp-Glu-Leu) endoplasmic reticulum protein retention receptor 1 (kdelr1), mRNA	NM_001087169.1	141.8
Xenopus laevis ribosomal protein L31 (rpl31), mRNA	NM_001091241.1	141.7
Xenopus laevis coatomer protein complex, subunit epsilon (cope), mRNA	NM_001091858.1	141.22
Xenopus laevis malate dehydrogenase 1, NAD (soluble) (mdh1), mRNA	NM_001089866.1	140.92
Xenopus laevis transcription elongation factor B (SIII), polypeptide 1 (15kDa, elongin C) (tceb1), mRNA	NM_001086659.1	140.88
Xenopus laevis hypothetical protein LOC446963, mRNA (cDNA clone IMAGE:6872282), partial cds	BC078469.1	140.84
Xenopus laevis U1 70K, mRNA (cDNA clone MGC:130688 IMAGE:7976400), complete cds	BC108447.1	140.71
Xenopus (Silurana) tropicalis h/ACA ribonucleoprotein complex subunit 1 (gar1), mRNA	NM_001011252.1	140.09
Xenopus laevis XGATA-2 protein, mRNA (cDNA clone MGC:131004 IMAGE:7978680), complete cds	BC108544.1	140.06
Xenopus laevis ATPase, H+ transporting, lysosomal 13kDa, V1 subunit G1 (atp6v1g1), mRNA	NM_001086967.1	140.04
Xenopus laevis TAF13 RNA polymerase II, TATA box binding protein (TBP)-associated factor, 18kDa (taf13), mRNA	NM_001095765.1	140.02
XELTM4ISO Xenopus laevis non-muscle tropomyosin (TM-4) mRNA, complete cds	L35238.1	139.91
Xenopus laevis DnaJ (Hsp40) homolog, subfamily A, member 2 (dnaja2), mRNA	NM_001087156.1	139.7
Xenopus laevis cDNA clone MGC:154541 IMAGE:8320906, complete cds	BC124896.1	139.54
Xenopus laevis glycerol-3-phosphate dehydrogenase 1 (soluble) (gpd1), mRNA	NM_001090509.1	139.43
Xenopus laevis dynamin 1-like (dnm1l), mRNA	NM_001086714.1	139.38
Xenopus laevis uncharacterized protein MGC68811 (MGC68811), mRNA	NM_001090098.1	138.95
Xenopus laevis ER membrane protein complex subunit 6 (emc6), mRNA	NM_001114827.1	138.88
Xenopus laevis ribosomal protein S27 (rps27), mRNA	NM_001087225.1	138.15
Xenopus laevis lamin B1 (lmnb1), mRNA	NM_001086584.1	137.99
Xenopus laevis GRAM domain containing 1C (gramd1c), mRNA	NM_001091428.1	137.73
Xenopus laevis NHP2 non-histone chromosome protein 2-like 1 (nhp2l1-b), mRNA	NM_001087255.1	137.59
Xenopus laevis serine peptidase inhibitor, Kunitz type, 2 (spint2), mRNA	NM_001096173.1	137.45
Xenopus laevis small nuclear ribonucleoprotein D1 polypeptide 16kDa (snrpd1), mRNA	NM_001091853.1	137.32
Xenopus laevis zinc finger protein 326 (znf326), mRNA	NM_001097844.1	137.19
Xenopus laevis vesicle-associated membrane protein-associated protein B/C (LOC495400), mRNA	NM_001095059.1	137.17
Xenopus laevis SPRY domain containing 3 (spryd3), mRNA	NM_001091822.1	136.26
Xenopus laevis cDNA clone MGC:180066 IMAGE:6632424, complete cds	BC160763.1	136.22
Xenopus laevis small ubiquitin-like modifier 2 (sumo2-a), mRNA	NM_001086616.1	136.03
Xenopus laevis GA binding protein transcription factor, beta subunit 2 (gabpb2), mRNA	NM_001093038.1	135.78
Xenopus laevis small nuclear ribonucleoprotein polypeptide A (snrpa), mRNA	NM_001086620.1	135.37
Xenopus laevis deoxyribonuclease gamma mRNA, complete cds	AF059612.1	135.29
Xenopus laevis histocompatibility (minor) 13 (hm13), mRNA	NM_001087405.1	135.25
Xenopus laevis prostaglandin E synthase 3 (cytosolic) (ptges3), mRNA	NM_001087139.1	135.15
Xenopus laevis serrate RNA effector molecule homolog (srrt-b), mRNA	NM_001089063.1	135.11
Xenopus laevis neurexophilin and PC-esterase domain family, member 2 (nxpe2), mRNA	NM_001095145.1	135.03
Xenopus laevis calpain 1, (mu/I) large subunit (capn1), mRNA	NM_001093584.1	134.64
PREDICTED: Xenopus (Silurana) tropicalis chromosome X open reading frame 58 (cxorf58), mRNA	XM_002935189.2	134.62
Xenopus (Silurana) tropicalis ADP-ribosylation factor 5 (arf5), mRNA	NM_203687.1	134.55
Xenopus laevis coactivator-associated arginine methyltransferase 1 (carm1), mRNA	NM_001094676.1	134.39
Xenopus laevis UDP-glucose dehydrogenase, mRNA (cDNA clone MGC:196075 IMAGE:9040982), complete cds	BC169348.1	134.09
Xenopus laevis eukaryotic translation initiation factor 3, subunit B (eif3b), mRNA	NM_001096535.1	133.88
Xenopus tropicalis transmembrane emp24 domain containing 1, mRNA (cDNA clone MGC:146643 IMAGE:7660000), complete cds	BC123004.1	133.35
Xenopus laevis selenoprotein T (selt), mRNA	NM_001086037.1	133.09
Xenopus laevis cell division cycle 34 (cdc34), mRNA	NM_001086142.1	132.82
Xenopus laevis guanine nucleotide binding protein-like 3 (nucleolar) (gnl3), mRNA	NM_001087179.1	132.74
PREDICTED: Xenopus (Silurana) tropicalis uncharacterized LOC100488736 (LOC100488736), transcript variant X2, mRNA	XM_004916677.1	131.81
Xenopus laevis cDNA clone IMAGE:3401392, containing frame-shift errors	BC070522.1	131.75
Xenopus laevis spermatid perinuclear RNA binding protein (strbp), mRNA	NM_001093702.1	131.42
Xenopus laevis Ferritin light chain, oocyte isoform (MGC68606), mRNA	NM_001086458.1	131.29
Xenopus laevis anoctamin 5 (ano5), mRNA	NM_001093341.1	131.08
PREDICTED: Xenopus (Silurana) tropicalis protein kinase C-like 2-like (LOC101733770), mRNA	XM_004911451.1	130.81
Xenopus laevis RAB10, member RAS oncogene family (rab10), mRNA	NM_001089799.1	130.49
Xenopus laevis scaffold attachment factor A, mRNA (cDNA clone MGC:79920 IMAGE:6866280), complete cds	BC084742.1	130.21
Xenopus laevis H3 histone, family 3A (h3f3a), mRNA	NM_001098432.1	130.04
Xenopus laevis ribosomal protein L37 (rpl37), mRNA	NM_001092508.1	130.03
Xenopus laevis solute carrier family 3 (activators of dibasic and neutral amino acid transport), member 2 (slc3a2), mRNA	NM_001086777.1	129.99
Xenopus laevis ankyrin repeat and BTB (POZ) domain containing 2 (abtb2), mRNA	NM_001094801.1	129.81
Xenopus laevis mRNA for hnRNP-E2 protein	AJ243591.1	129.81
Xenopus laevis Sp1 transcription factor (sp1), mRNA	NM_001091419.1	129.53
Xenopus laevis MGC80472 protein (MGC80472), mRNA	NM_001092221.1	129.41
Xenopus laevis solute carrier family 39 (zinc transporter), member 7 (slc39a7), mRNA	NM_001127819.1	129.28
Xenopus laevis pescadillo ribosomal biogenesis factor 1 (pes1), mRNA	NM_001087088.1	129.05
Xenopus laevis villin-like (vill), mRNA	NM_001086147.1	128.97
Xenopus laevis alpha(E)-catenin, mRNA (cDNA clone IMAGE:6631200), partial cds	BC110961.1	128.95
Xenopus laevis cDNA clone MGC:82639 IMAGE:5049047, complete cds	BC073031.1	128.84
Xenopus laevis hypothetical protein LOC100036868, mRNA (cDNA clone IMAGE:8464182), partial cds	BC129563.1	128.77
Xenopus laevis proteasome (prosome, macropain) subunit, beta type, 1 (psmb1), mRNA	NM_001086966.1	128.73
Xenopus laevis zinc finger protein 622 (znf622-b), mRNA	NM_001087081.1	128.7
Xenopus laevis nuclear casein kinase and cyclin-dependent kinase substrate 1 (nucks1), mRNA	NM_001091242.1	128.6
Xenopus laevis GDP dissociation inhibitor 2, mRNA (cDNA clone MGC:82555 IMAGE:4968535), complete cds	BC078017.1	128.42
Xenopus (Silurana) tropicalis prostaglandin E synthase 3 (cytosolic) (ptges3), mRNA	NM_001007104.1	128.33
Xenopus laevis coatomer protein complex, subunit gamma 1 (copg1), mRNA	NM_001090106.1	128.19
Xenopus laevis Rab acceptor 1 (prenylated) (rabac1-b), mRNA	NM_001094533.1	128.11
Xenopus laevis eukaryotic translation initiation factor 3, subunit L (eif3l), mRNA	NM_001086876.1	128.04
Xenopus laevis coatomer protein complex, subunit alpha (copa), mRNA	NM_001093019.1	127.41
Xenopus laevis ribosomal protein S8 (rps8), mRNA	NM_001087374.1	127.23
Xenopus tropicalis finished cDNA, clone TNeu055d12	CR942696.2	127.1
Xenopus laevis splicing factor 3b, subunit 2, 145kDa (sf3b2), mRNA	NM_001095946.1	126.89
Xenopus laevis 14-3-3 protein zeta, mRNA (cDNA clone MGC:64423 IMAGE:6879629), complete cds	BC056850.1	126.51
Xenopus laevis RAB6A, member RAS oncogene family (rab6a), mRNA	NM_001087037.1	126.51
Xenopus laevis junction plakoglobin (jup-a), mRNA	NM_001089007.1	126.45
Xenopus (Silurana) tropicalis solute carrier family 16, member 3 (monocarboxylic acid transporter 4) (slc16a3), mRNA	NM_001007911.1	126.4
Xenopus laevis MGC80314 protein (MGC80314), mRNA	NM_001092053.1	125.65
Xenopus laevis solute carrier family 16, member 12 (monocarboxylic acid transporter 12) (slc16a12), mRNA	NM_001092655.1	125.48
Xenopus laevis xnf7 protein, mRNA (cDNA clone MGC:181714 IMAGE:8821190), complete cds	BC155882.1	125.34
Xenopus laevis hypothetical protein LOC733296, mRNA (cDNA clone IMAGE:6323284), partial cds	BC099011.1	125.13
Xenopus tropicalis finished cDNA, clone TTpA012b11	CR760877.2	125.08
Xenopus laevis cytochrome c oxidase subunit VIIb (cox7b), nuclear gene encoding mitochondrial protein, mRNA	NM_001093985.1	124.9
Xenopus laevis hypothetical protein LOC431876, mRNA (cDNA clone IMAGE:4175265), partial cds	BC160685.1	124.81
Xenopus (Silurana) tropicalis small nuclear ribonucleoprotein 70kDa (U1) (snrnp70), mRNA	NM_001008125.2	124.78
Xenopus laevis pre-mRNA processing factor 3 (prpf3), mRNA	NM_001091804.1	124.7
Xenopus laevis ATP-binding cassette, sub-family F (GCN20), member 2 (abcf2), nuclear gene encoding mitochondrial protein, mRNA	NM_001086598.1	124.35
PREDICTED: Xenopus (Silurana) tropicalis AT rich interactive domain 1A (SWI-like) (arid1a), transcript variant 1, mRNA	XM_002934639.2	124.31
Xenopus laevis uncharacterized LOC100037062 (LOC100037062), mRNA	NM_001097788.1	123.67
Xenopus laevis beta-catenin protein, mRNA (cDNA clone MGC:132060 IMAGE:4755420), complete cds	BC108764.1	123.66
Xenopus laevis proteasome (prosome, macropain) subunit, beta type, 7 (psmb7), mRNA	NM_001094066.1	123.63
Xenopus laevis uncharacterized protein MGC80175 (MGC80175), mRNA	NM_001091684.1	123.01
PREDICTED: Xenopus (Silurana) tropicalis uncharacterized LOC101734517 (LOC101734517), mRNA	XM_004910341.1	122.98
Xenopus tropicalis finished cDNA, clone TNeu107m13	CU075760.1	122.52
Xenopus tropicalis finished cDNA, clone TTbA040d21	CU025123.1	122
XLU15444 Xenopus laevis beta 5 tubulin mRNA, complete cds	U15444.1	121.75
Xenopus laevis hypothetical protein LOC443583, mRNA (cDNA clone IMAGE:4970100), partial cds	BC072805.1	121.39
Xenopus laevis ribosomal L24 domain containing 1 (rsl24d1), mRNA	NM_001085972.1	121.38
Xenopus (Silurana) tropicalis WD repeat and SOCS box containing 1 (wsb1), mRNA	NM_204056.1	120.95
Xenopus laevis p54nrb mRNA for 54 kD nuclear RNA-binding protein, complete cds	AB238228.1	120.94
proteasome subunit XC3 [Xenopus laevis, mRNA, 890 nt]	S51111.1	120.83
Xenopus laevis hypothetical protein LOC100037232, mRNA (cDNA clone IMAGE:8548789), partial cds	BC129782.1	120.71
Xenopus laevis ras homolog family member T1 (rhot1), mRNA	NM_001127846.1	120.54
Xenopus laevis dsRNA and RNA-DNA hybrid binding protein dsRBP-ZFa mRNA, complete cds	AF005083.1	120.49
Xenopus laevis MGC80203 protein (MGC80203), mRNA	NM_001092020.1	120.29
Xenopus laevis Aly/REF export factor (alyref), mRNA	NM_001095845.1	120.25
Xenopus laevis eukaryotic translation elongation factor 1 epsilon 1 (eef1e1), mRNA	NM_001094972.1	120.2
Xenopus laevis casein kinase 2, alpha 1 polypeptide (csnk2a1), mRNA	NM_001090655.1	120.14
Xenopus laevis glutamine--fructose-6-phosphate transaminase 1 (gfpt1), mRNA	NM_001091267.1	119.73
Xenopus laevis G protein alpha subunit 14 mRNA, complete cds	AF059182.1	119.72
Xenopus laevis transmembrane emp24 domain trafficking protein 2 (tmed2), mRNA	NM_001087150.1	119.71
Xenopus laevis Riddle 3 (rdd3), mRNA	NM_001135062.1	119.65
XLU58683 Xenopus laevis nuclear orphan receptor xGCNF mRNA, complete cds	U58683.1	119.57
Xenopus laevis carbonyl reductase 1 (cbr1), mRNA	NM_001096272.1	119.54
Xenopus (Silurana) tropicalis cytochrome c oxidase subunit Va (cox5a), nuclear gene encoding mitochondrial protein, mRNA	NM_001017049.3	119.49
Xenopus tropicalis bagpipe homeobox homolog-related, mRNA (cDNA clone IMAGE:7879321), partial cds	BC125785.1	119.42
Xenopus laevis uncharacterized LOC100158314 (LOC100158314), mRNA	NM_001127766.1	119.37
Xenopus laevis signal recognition particle 72kDa (srp72), mRNA	NM_001092495.1	118.95
PREDICTED: Xenopus (Silurana) tropicalis solute carrier family 4 (anion exchanger), member 1, adaptor protein (slc4a1ap), mRNA	XM_002938421.2	118.89
Xenopus laevis hypothetical protein LOC100049130, mRNA (cDNA clone IMAGE:6867328), partial cds	BC133780.1	118.62
Xenopus (Silurana) tropicalis polypyrimidine tract binding protein 1 (ptbp1), mRNA	NM_001011140.1	118.45
Xenopus laevis cDNA clone MGC:79935 IMAGE:6865551, complete cds	BC076717.1	118.43
Xenopus laevis Long-chain-fatty-acid--CoA ligase 1-like (MGC53832), mRNA	NM_001086196.1	118.27
Xenopus (Silurana) tropicalis envoplakin (evpl), mRNA	NM_001134819.1	118.26
Xenopus laevis splicing factor, arginine/serine-rich 6 (b52), mRNA	NM_001086679.1	118.1
Xenopus laevis heat shock factor binding protein 1 (hsbp1-a), mRNA	NM_001112810.1	117.96
PREDICTED: Xenopus (Silurana) tropicalis proline arginine rich coiled coil 1 (rprc1), transcript variant X1, mRNA	XM_002936218.2	117.92
Xenopus laevis serine/arginine-rich splicing factor 4 (srsf4), mRNA	NM_001091912.1	117.87
Xenopus XA-1 mRNA, anterior and ectodermic-specific	X53821.1	117.67
Xenopus laevis uncharacterized LOC495046 (LOC495046), mRNA	NM_001094749.1	117.62
PREDICTED: Xenopus (Silurana) tropicalis fer-1-like protein 4-like (LOC101734097), mRNA	XM_004918505.1	117.58
Xenopus laevis poly(A) binding protein, cytoplasmic 1 (pabpc1-b), mRNA	NM_001091600.1	117.56
Xenopus laevis KIAA1109 (kiaa1109), mRNA	NM_001092862.1	117.25
Xenopus laevis eukaryotic translation initiation factor 3, subunit J (eif3j), mRNA	NM_001091733.1	117.23
Xenopus laevis oocyte RNA helicase II/Gu mRNA, complete cds	AF302422.1	117.2
Xenopus laevis uncharacterized protein MGC130708 (MGC130708), mRNA	NM_001096817.1	117.1
Xenopus laevis epithelial sodium channel alpha subunit, mRNA (cDNA clone MGC:179940 IMAGE:7011875), complete cds	BC161708.1	117.01
Xenopus laevis cnso01 mRNA, complete sequence	DQ096896.1	117.01
Xenopus laevis comp43 mRNA, complete sequence	DQ096849.1	116.84
Xenopus (Silurana) tropicalis ribosomal protein L29 (rpl29), mRNA	NM_001171676.1	116.73
Xenopus laevis LIM domain containing 2 (limd2-a), mRNA	NM_001092306.1	116.7
Xenopus laevis sorting nexin 18 (snx18-a), mRNA	NM_001094806.1	116.64
Xenopus laevis small nuclear ribonucleoprotein polypeptide G (snrpg), mRNA	NM_001171650.1	116.62
Xenopus laevis protein LLP homolog (llph), mRNA	NM_001086052.1	116.62
Xenopus (Silurana) tropicalis cytochrome P450, family 26, subfamily B, polypeptide 1 (cyp26b1), mRNA	NM_001079187.2	116.58
Xenopus laevis uncharacterized protein MGC83105 (MGC83105), mRNA	NM_001091275.1	116.49
PREDICTED: Xenopus (Silurana) tropicalis ribosomal protein S6 kinase alpha-3-like (LOC100496161), mRNA	XM_002936044.2	116.11
Xenopus laevis dynein, light chain, LC8-type 1 (dynll1-b), mRNA	NM_001092156.1	116.09
Xenopus (Silurana) tropicalis far upstream element (FUSE) binding protein 3 (fubp3), mRNA	NM_001097365.1	115.9
Xenopus laevis calcium/calmodulin-dependent protein kinase II gamma L subunit mRNA, complete cds	AF233632.1	115.68
Xenopus laevis high density lipoprotein binding protein (vigilin), mRNA (cDNA clone MGC:52662 IMAGE:4681587), complete cds	BC044314.1	115.54
Xenopus laevis voltage-dependent anion channel 3 (vdac3), mRNA	NM_001091887.1	114.69
Xenopus laevis transmembrane emp24 protein transport domain containing 7 (tmed7), mRNA	NM_001093965.1	114.69
Xenopus laevis uncharacterized LOC100049121 (LOC100049121), mRNA	NM_001097954.1	114.66
Xenopus laevis integrin beta-3 subunit, mRNA (cDNA clone MGC:80757 IMAGE:5512565), complete cds	BC073343.1	114.39
Xenopus laevis T-complex protein 1 subunit alpha-like (MGC53348), mRNA	NM_001086097.1	113.99
Xenopus tropicalis transcription factor AP-2 alpha (activating enhancer binding protein 2 alpha), mRNA (cDNA clone MGC:121726 IMAGE:7630947), complete cds	BC135698.1	113.87
Xenopus laevis small nuclear ribonucleoprotein 27kDa (U4/U6.U5) (snrnp27), mRNA	NM_001092711.1	113.73
Xenopus laevis RNA binding motif protein 23 (rbm23), mRNA	NM_001092339.1	113.66
Xenopus laevis protein disulfide isomerase family A, member 6 (pdia6-b), mRNA	NM_001086836.1	113.65
Xenopus laevis uncharacterized LOC495465 (LOC495465), mRNA	NM_001095117.1	113.11
Xenopus laevis uncharacterized protein MGC85015 (MGC85015), mRNA	NM_001095857.1	112.64
Xenopus laevis fatty acid Coenzyme A ligase, mRNA (cDNA clone MGC:132122 IMAGE:5085511), complete cds	BC108787.1	112.52
PREDICTED: Xenopus (Silurana) tropicalis CUB domain containing protein 1 (cdcp1), mRNA	XM_002938305.1	112.46
Xenopus laevis MGC81971 protein, mRNA (cDNA clone IMAGE:5542873)	BC043899.1	112.36
Xenopus laevis uncharacterized LOC398959 (LOC398959), mRNA	NM_001090029.1	112.17
Xenopus laevis protein disulfide isomerase family A, member 6 (pdia6-a), mRNA	NM_001093174.1	112.01
Xenopus laevis mRNA for Id3 protein	AJ292558.1	111.92
Xenopus laevis cDNA clone IMAGE:6950416	BC094193.1	111.84
Xenopus laevis golgi membrane protein 1 (golm1), mRNA	NM_001094405.1	111.83
Xenopus laevis hypothetical protein MGC130860, mRNA (cDNA clone MGC:130860 IMAGE:7205580), complete cds	BC106331.1	111.73
Xenopus laevis cDNA clone IMAGE:3379429, partial cds	BC089277.1	111.72
Xenopus laevis elongation factor 1-alpha O, mRNA (cDNA clone MGC:86322 IMAGE:7009531), complete cds	BC079786.1	111.58
Xenopus laevis, Similar to Ewing sarcoma breakpoint region 1, clone IMAGE:5543106, mRNA	BC043904.1	111.58
PREDICTED: Xenopus (Silurana) tropicalis desmoglein 2 (dsg2), mRNA	XM_002934131.2	111.45
Xenopus laevis histone deacetylase 1 (hdac1-b), mRNA	NM_001085927.1	111.35
Xenopus laevis enhancer of rudimentary homolog (erh-a), mRNA	NM_001090354.1	111
Xenopus laevis uncharacterized LOC100037113 (LOC100037113), mRNA	NM_001097823.1	110.89
PREDICTED: Xenopus (Silurana) tropicalis cystic fibrosis transmembrane conductance regulator (ATP-binding cassette sub-family C, member 7) (cftr), mRNA	XM_002934956.2	110.81
Xenopus laevis hypothetical protein LOC446231, mRNA (cDNA clone MGC:114833 IMAGE:4970962), complete cds	BC097603.1	110.71
Xenopus laevis TEA domain family member 4 (tead4), mRNA	NM_001094370.1	110.64
Xenopus laevis transmembrane protein 258 (tmem258), mRNA	NM_001092261.1	110.58
Xenopus laevis Ras association (RalGDS/AF-6) domain family member 2 (rassf2), mRNA	NM_001096747.1	110.44
Xenopus laevis RuvB-like protein 2 (ruvbl2), mRNA	NM_001086931.1	110.18
Xenopus (Silurana) tropicalis UTP3, small subunit (SSU) processome component, homolog (utp3), mRNA	NM_001126577.1	109.96
Xenopus laevis heat shock 70kDa protein 5 (glucose-regulated protein, 78kDa) (hspa5), mRNA	NM_001086595.1	109.93
Xenopus laevis histidine ammonia-lyase, gene 1 (hal.1), mRNA	NM_001093175.1	109.6
Xenopus (Silurana) tropicalis DnaJ (Hsp40) homolog, subfamily A, member 2 (dnaja2), mRNA	NM_001004807.1	109.31
Xenopus laevis catenin, mRNA (cDNA clone MGC:154290 IMAGE:8071429), complete cds	BC128668.1	109.25
Xenopus laevis jun B proto-oncogene (junb), mRNA	NM_001097035.1	109.08
Xenopus tropicalis MGC89417 protein, mRNA (cDNA clone MGC:89417 IMAGE:6990058), complete cds	BC075526.1	109.01
Xenopus tropicalis finished cDNA, clone TNeu115i02	CR848278.2	108.72
Xenopus laevis guanine nucleotide binding protein (G protein), beta polypeptide 3 (gnb3), mRNA	NM_001087217.1	108.69
Xenopus laevis cDNA clone MGC:80932 IMAGE:5516092, complete cds	BC077950.1	108.48
PREDICTED: Xenopus (Silurana) tropicalis eukaryotic translation initiation factor 4 gamma, 3 (eif4g3), transcript variant X4, mRNA	XM_004914400.1	108.48
Xenopus laevis LIM domain and actin binding 1 (lima1), mRNA	NM_001094929.1	108.48
Xenopus laevis cofilin 1 (non-muscle) (cfl1-a), mRNA	NM_001086102.1	108.42
Xenopus laevis cDNA clone IMAGE:6326815	BC097767.1	108.35
Xenopus laevis casein kinase 1, alpha 1 (csnk1a1), mRNA	NM_001087077.1	108.29
Xenopus laevis chaperonin containing TCP1, subunit 5 (epsilon) b (cct5b), mRNA	NM_001097075.1	107.99
Xenopus laevis retinol saturase (all-trans-retinol 13,14-reductase) (retsat), mRNA	NM_001122880.1	107.7
XELDG42A X.laevis DG42 protein mRNA, complete cds, and 5' flank	M22249.1	107.68
Xenopus tropicalis finished cDNA, clone TNeu077i15	CR761948.2	107.66
Xenopus (Silurana) tropicalis NDRG family member 2 (ndrg2), mRNA	NM_001007897.1	107.53
Xenopus laevis hypothetical protein LOC398627, mRNA (cDNA clone IMAGE:6880461), partial cds	BC054305.1	107.41
PREDICTED: Xenopus (Silurana) tropicalis synaptotagmin binding, cytoplasmic RNA interacting protein (syncrip), transcript variant X7, mRNA	XM_004914532.1	107.1
Xenopus laevis protein phosphatase 2, catalytic subunit, alpha isozyme (ppp2ca), mRNA	NM_001086884.1	106.73
Xenopus laevis bx24 mRNA, complete cds	AF319877.1	106.64
Xenopus laevis cDNA clone IMAGE:6634171	BC098965.1	106.3
Xenopus laevis peptidylprolyl isomerase B (cyclophilin B) (ppib), mRNA	NM_001087036.1	106.27
Xenopus tropicalis finished cDNA, clone TGas135i03	CR848092.2	106.22
Xenopus laevis retinal pigment epithelium-specific protein 65kDa (rpe65), mRNA	NM_001086800.1	106.05
PREDICTED: Xenopus (Silurana) tropicalis sosondowah ankyrin repeat domain family member D (sowahd), mRNA	XM_004916878.1	105.86
Xenopus laevis jumonji C domain containing histone demethylase 1 homolog D (jhdm1d), mRNA	NM_001092110.1	105.61
Xenopus laevis cDNA clone IMAGE:6948748	BC094119.1	105.58
Xenopus laevis phosphoribosyl pyrophosphate synthetase 2 (prps2), mRNA	NM_001087186.1	105.54
PREDICTED: Xenopus (Silurana) tropicalis zinc finger protein 850-like (LOC100493303), transcript variant X1, mRNA	XM_002942342.2	105.28
Xenopus laevis cDNA clone MGC:68554 IMAGE:4031347, complete cds	BC060335.1	105.18
Xenopus laevis nectin-2beta (LOC100505446), mRNA	NM_001197282.1	105.05
Xenopus laevis thioredoxin reductase 3 (txnrd3), mRNA	NM_001094191.1	104.89
Xenopus laevis small ubiquitin-like modifier 2 (sumo2-b), mRNA	NM_001092126.1	104.88
Xenopus laevis proline-rich Vg1 mRNA-binding protein mRNA, complete cds	AY028920.1	104.85
Xenopus laevis poly(A) binding protein, nuclear 1 (pabpn1-a), mRNA	NM_001088588.1	104.74
X.laevis gene for thyroid hormone receptor beta (promoter region)	Z30971.1	104.59
Xenopus laevis cDNA clone MGC:82763 IMAGE:5156829, complete cds	BC078036.1	104.54
Xenopus laevis nucleolar phosphoprotein, mRNA (cDNA clone MGC:80737 IMAGE:5512141), complete cds	BC073328.1	104.53
Xenopus laevis MGC84462 protein (MGC84462), mRNA	NM_001092815.1	104.16
Xenopus laevis lipolysis stimulated lipoprotein receptor (lsr), mRNA	NM_001092196.1	104
Xenopus laevis coagulation factor 9 (f9), mRNA	NM_001098678.1	103.95
Xenopus laevis hypothetical protein LOC398627, mRNA (cDNA clone MGC:130680 IMAGE:7979747), complete cds	BC108445.1	103.88
Xenopus laevis MGC80562 protein (MGC80562), mRNA	NM_001092240.1	103.88
Xenopus laevis proteasome subunit Y (LOC397716), mRNA	NM_001087748.1	103.61
Xenopus laevis mRNA for putative SURF6 protein (surf6 gene)	AJ276843.1	103.59
Xenopus laevis glioma tumor suppressor candidate region gene 2 (gltscr2), mRNA	NM_001096553.1	103.55
Xenopus laevis heterogeneous nuclear ribonucleoprotein H1 (H) (hnrnph1-b), mRNA	NM_001093454.1	103.54
Xenopus laevis proteasome (prosome, macropain) subunit, beta type 4 (psmb4), mRNA	NM_001087421.1	103.42
Xenopus laevis hypothetical protein LOC398643, mRNA (cDNA clone IMAGE:6879166), partial cds	BC054293.1	103.22
Xenopus laevis calponin 2, mRNA (cDNA clone MGC:53326 IMAGE:5570733), complete cds	BC046257.1	103.09
Xenopus laevis proteasome maturation protein (pomp), mRNA	NM_001091284.1	102.91
Xenopus laevis fatty acid 2-hydroxylase (fa2h), mRNA	NM_001089238.1	102.86
Xenopus laevis chaperonin containing TCP1, subunit 8 (theta) (cct8), mRNA	NM_001087244.1	102.47
Xenopus laevis yeast RPD3 homologue, mRNA (cDNA clone MGC:83956 IMAGE:6862376), complete cds	BC081136.1	102.45
Xenopus laevis carbonic anhydrase 2 (ca2), mRNA	NM_001086611.1	102.14
Xenopus laevis UMP-CMP kinase, mRNA (cDNA clone IMAGE:4684066), partial cds	BC045275.1	101.7
Xenopus laevis golgi reassembly stacking protein 2, 55kDa (gorasp2), mRNA	NM_001087050.1	101.7
Xenopus laevis uncharacterized protein MGC154858 (MGC154858), mRNA	NM_001097031.1	101.68
Xenopus laevis heterogeneous nuclear ribonucleoprotein C (C1/C2) (hnrpc), mRNA	NM_001086787.1	101.64
Xenopus laevis junction plakoglobin (jup-b), mRNA	NM_001090582.1	101.44
XELUVS2 X.laevis UVS.2 protein gene, 3' end	M27162.1	101.43
Xenopus (Silurana) tropicalis protein phosphatase 1, regulatory subunit 16A (ppp1r16a), mRNA	NM_001078885.1	101.4
elongation factor 1 gamma {type 1} [Xenopus laevis=South African clawed frogs, oocytes, mRNA, 1441 nt]	S69724.1	101.31
Xenopus laevis Siah-interacting protein (sip), mRNA	NM_001086745.1	101.22
Xenopus (Silurana) tropicalis spectrin, alpha, non-erythrocytic 1 (sptan1), mRNA	NM_001097205.1	101.1
Xenopus laevis eukaryotic translation initiation factor 4 gamma, 2 (eif4g2), mRNA	NM_001112853.1	100.96
Xenopus laevis high mobility group protein-1, mRNA (cDNA clone MGC:80952 IMAGE:5516344), complete cds	BC073449.1	100.92
Xenopus laevis uncharacterized protein MGC114665 (MGC114665), mRNA	NM_001095981.1	100.63
Xenopus laevis suppressor of Ty 4 homolog 1 (supt4h1), mRNA	NM_001095737.1	100.41
Xenopus laevis RAB11A, member RAS oncogene family (rab11a), mRNA	NM_001094296.1	100.3
Xenopus laevis Sp7 transcription factor (sp7), mRNA	NM_001099905.1	100.28
Xenopus laevis hypothetical protein MGC116483, mRNA (cDNA clone MGC:116483 IMAGE:6935947), complete cds	BC099291.1	100.23
Xenopus laevis ATPase, Na+/K+ transporting, alpha 1 polypeptide (atp1a1-b), mRNA	NM_001089111.1	99.94
Xenopus laevis aldolase B, mRNA (cDNA clone MGC:53389 IMAGE:5571492), complete cds	BC044676.1	99.89
Xenopus laevis uncharacterized protein MGC68480 (MGC68480), mRNA	NM_001090033.1	99.89
Xenopus tropicalis cDNA clone IMAGE:7025807, partial cds	BC077652.1	99.81
Xenopus laevis TIMP metallopeptidase inhibitor 3 (timp3), mRNA	NM_001085595.1	99.66
Xenopus laevis EF-hand domain family, member D1 (efhd1), mRNA	NM_001092304.1	99.3
PREDICTED: Xenopus (Silurana) tropicalis uncharacterized LOC100489973 (LOC100489973), transcript variant X1, mRNA	XM_002937695.2	99.25
PREDICTED: Xenopus (Silurana) tropicalis uro-adherence factor A-like (LOC100486894), transcript variant X1, mRNA	XM_002937232.2	98.9
Xenopus laevis heterogeneous nuclear ribonucleoprotein A0 (hnrnpa0), mRNA	NM_001088945.1	98.88
Xenopus laevis arginase, liver (arg1), mRNA	NM_001086948.1	98.83
Xenopus laevis protein phosphatase 4, catalytic subunit (ppp4c), mRNA	NM_001091769.1	98.65
PREDICTED: Xenopus (Silurana) tropicalis ring-box 1, E3 ubiquitin protein ligase (rbx1), transcript variant X1, mRNA	XM_002934726.2	98.64
Xenopus laevis nuclear apoptosis inducing factor 1 (naif1), mRNA	NM_001096902.1	98.29
Xenopus tropicalis split hand/foot malformation (ectrodactyly) type 1, mRNA (cDNA clone MGC:147791 IMAGE:7531611), complete cds	BC167420.1	97.97
Xenopus laevis serine/arginine-rich splicing factor 9 (srsf9), mRNA	NM_001094931.1	97.86
Xenopus laevis retinol dehydrogenase 7 (rdh7), mRNA	NM_001085720.1	97.85
Xenopus laevis translocase of outer mitochondrial membrane 20 homolog (tomm20), nuclear gene encoding mitochondrial protein, mRNA	NM_001086854.1	97.8
Xenopus laevis synovial sarcoma translocation gene on chromosome 18-like 1 (ss18l1), mRNA	NM_001093632.1	97.78
Xenopus laevis nonmuscle myosin II heavy chain A mRNA, complete cds	AF055895.1	97.68
Xenopus laevis GTPase activating protein (SH3 domain) binding protein 1 (g3bp1), mRNA	NM_001087229.1	97.59
PREDICTED: Xenopus (Silurana) tropicalis spermatogenesis associated 18 (spata18), transcript variant X1, mRNA	XM_002932575.2	97.43
Xenopus laevis villin-1-like (LOC398504), mRNA	NM_001089019.1	97.22
Xenopus laevis hypothetical protein MGC68493, mRNA (cDNA clone MGC:83264 IMAGE:6637488), complete cds	BC068970.1	97.21
Xenopus laevis anion exchanger SLC26A4 mRNA, complete cds	AY174063.1	97.02
Xenopus laevis mRNA for peroxisome proliferator-activated receptor gamma (nr1C3 gene)	AJ310087.1	96.95
Xenopus laevis tubulin, beta class I (tubb), mRNA	NM_001087257.1	96.88
Xenopus laevis hypoxia-inducible factor 1 alpha (hif-1a), mRNA	NM_001092957.1	96.87
Xenopus laevis MGC84659 protein, mRNA (cDNA clone MGC:84659 IMAGE:6862296), complete cds	BC077625.1	96.8
Xenopus laevis RNA binding motif protein 22 (rbm22), mRNA	NM_001087307.1	96.66
Xenopus laevis carbohydrate (N-acetylglucosamine 6-O) sulfotransferase 6 (chst6), mRNA	NM_001092533.1	96.65
Xenopus laevis syntaxin 6 (stx6), mRNA	NM_001091679.1	96.29
Xenopus laevis heterogeneous nuclear ribonucleoprotein A0 (hnrpa0), mRNA	NM_001087024.1	96.11
Xenopus (Silurana) tropicalis translocase of outer mitochondrial membrane 20 homolog (tomm20), nuclear gene encoding mitochondrial protein, mRNA	NM_001005024.1	96.09
Xenopus laevis actin-like 6A (actl6a), mRNA	NM_001086982.1	95.97
Xenopus laevis ceroid-lipofuscinosis, neuronal 5 (cln5), mRNA	NM_001127743.1	95.89
Xenopus laevis SCY1-like 3 (scyl3), mRNA	NM_001091462.1	95.76
PREDICTED: Xenopus (Silurana) tropicalis WD repeat domain 96 (wdr96), mRNA	XM_002938068.2	95.69
Xenopus laevis hypothetical LOC495429, mRNA (cDNA clone IMAGE:4960363), partial cds	BC084946.1	95.63
Xenopus laevis soub02 mRNA, complete sequence	DQ096989.1	95.6
PREDICTED: Xenopus (Silurana) tropicalis serine/arginine-rich splicing factor 4 (srsf4), transcript variant X1, mRNA	XM_004911582.1	95.32
Xenopus laevis myotrophin (mtpn), mRNA	NM_001086412.1	95.06
Xenopus laevis hypothetical protein MGC64589, mRNA (cDNA clone MGC:64589 IMAGE:6880953), complete cds	BC054316.1	94.91
Xenopus (Silurana) tropicalis ATP synthase, H+ transporting, mitochondrial Fo complex, subunit C3 (subunit 9) (atp5g3), nuclear gene encoding mitochondrial protein, mRNA	NM_001005087.2	94.85
Xenopus laevis pyridoxal-dependent decarboxylase domain containing 1 (pdxdc1), mRNA	NM_001093134.1	94.55
Xenopus laevis DEAH (Asp-Glu-Ala-His) box helicase 9 (dhx9), mRNA	NM_001093914.1	94.55
Xenopus laevis RNA-binding protein VgRBP71 mRNA, complete cds	AF533513.1	94.37
Xenopus laevis NADH dehydrogenase (ubiquinone) 1 alpha subcomplex, 4, 9kDa (ndufa4-b), nuclear gene encoding mitochondrial protein, mRNA	NM_001092032.1	94.22
Xenopus laevis LSM3 homolog, U6 small nuclear RNA associated (lsm3), mRNA	NM_001097939.1	94.21
Xenopus laevis hypothetical protein MGC116489, mRNA (cDNA clone MGC:116489 IMAGE:6936357), complete cds	BC099297.1	94.13
Xenopus laevis Selenoprotein T-like (MGC53056), mRNA	NM_001086118.1	94.03
X.laevis mRNA for elongation factor-1 delta	X85096.1	94.02
Xenopus laevis proteasome (prosome, macropain) subunit, alpha type, 3 (psma3), mRNA	NM_001086774.1	93.98
Xenopus laevis cryptochrome 2a (LOC398246), mRNA	NM_001088670.1	93.86
Xenopus laevis pancreatic progenitor cell differentiation and proliferation factor homolog (ppdpf-b), mRNA	NM_001096856.1	93.8
Xenopus laevis basic leucine zipper and W2 domains 2 (bzw2), mRNA	NM_001094288.1	93.64
Xenopus laevis mRNA for 146 kDa nuclear protein	Y08997.1	93.41
Xenopus laevis uncharacterized LOC100037197 (LOC100037197), mRNA	NM_001097888.1	93.39
Xenopus tropicalis finished cDNA, clone TGas119i24	CT025457.1	93.39
Xenopus laevis cDNA clone MGC:132193 IMAGE:3404739, complete cds	BC108815.1	93.27
Xenopus laevis cDNA clone IMAGE:6933805	BC099276.1	93.07
Xenopus (Silurana) tropicalis serine/arginine-rich splicing factor 9 (srsf9), mRNA	NM_001004795.1	92.87
Xenopus laevis solute carrier family 25 (mitochondrial carrier; citrate transporter), member 1 (slc25a1), nuclear gene encoding mitochondrial protein, mRNA	NM_001086730.1	92.71
X.laevis Cctg mRNA	X84990.1	92.7
Xenopus laevis Sec61 gamma subunit (sec61g-b), mRNA	NM_001171659.1	92.59
Xenopus laevis nuclear receptor corepressor mRNA, complete cds	AF495886.1	92.59
Xenopus laevis APEX nuclease (multifunctional DNA repair enzyme) 1 (apex1), mRNA	NM_001091760.1	92.42
PREDICTED: Xenopus (Silurana) tropicalis ubiquitin associated protein 2-like (ubap2l), transcript variant X2, mRNA	XM_004917585.1	92.31
Xenopus laevis sentrin/SUMO-specific protease 3, mRNA (cDNA clone MGC:98961 IMAGE:5155254), complete cds	BC084642.1	92.31
Xenopus tropicalis finished cDNA, clone TGas137j24	CT025404.2	92.27
Xenopus laevis cDNA clone MGC:115069 IMAGE:3404671, complete cds	BC100222.1	92.1
Xenopus laevis elongation factor 1 delta, mRNA (cDNA clone MGC:80004 IMAGE:6317228), complete cds	BC072139.1	91.82
Xenopus laevis hypothetical protein MGC81502, mRNA (cDNA clone MGC:81502 IMAGE:6636962), complete cds	BC068845.1	91.69
Xenopus laevis raf protein (c-raf), mRNA	NM_001088006.1	91.49
Xenopus laevis Rap guanine nucleotide exchange factor (GEF) 1 (rapgef1), mRNA	NM_001092303.1	91.45
Xenopus laevis clathrin, light chain A (clta-a), mRNA	NM_001097023.1	91.43
Xenopus laevis zinc finger CCCH-type containing 10 (zc3h10), mRNA	NM_001092404.1	91.22
Xenopus laevis IMP (inosine 5'-monophosphate) dehydrogenase 1 (impdh1), mRNA	NM_001087323.1	91.16
Xenopus laevis afadin mRNA, complete cds	GU290317.1	91.15
Xenopus tropicalis cDNA clone IMAGE:7708483	BC168133.1	90.9
PREDICTED: Xenopus (Silurana) tropicalis uncharacterized LOC100486003 (LOC100486003), transcript variant X1, mRNA	XM_002939975.2	90.51
Xenopus laevis ARP3 actin-related protein 3 homolog (actr3), mRNA	NM_001086923.1	90.47
Xenopus laevis glucan (1,4-alpha-), branching enzyme 1 (glycogen branching enzyme, Andersen disease, glycogen storage disease type IV) (gbe1), mRNA	NM_001093052.1	90.46
PREDICTED: Xenopus (Silurana) tropicalis uncharacterized LOC100498064 (LOC100498064), mRNA	XM_004915062.1	90.45
Xenopus laevis Polyubiquitin-C-like (MGC53081), mRNA	NM_001086120.1	90.4
Xenopus laevis transmembrane BAX inhibitor motif containing 4 (tmbim4), mRNA	NM_001095813.1	90.33
XLU66710 Xenopus CDC47-2p (CDC47-2) mRNA, complete cds	U66710.1	90.21
Xenopus tropicalis eukaryotic translation initiation factor 3, subunit 12, mRNA (cDNA clone IMAGE:7004181), partial cds	BC089069.1	90.2
Xenopus laevis uncharacterized LOC100037207 (LOC100037207), mRNA	NM_001097896.1	90.11
Xenopus laevis zyxin mRNA, complete cds	EF051627.1	90.11
Xenopus laevis serine/arginine-rich splicing factor 6 (srsf6), mRNA	NM_001086178.1	90.09
Xenopus laevis transmembrane 9 superfamily protein member 4 (tm9sf4), mRNA	NM_001089850.1	90.01
Xenopus laevis heterogeneous nuclear ribonucleoprotein H1 (H) (hnrnph1-a), mRNA	NM_001091539.1	89.98
Xenopus laevis N-acetylglucosamine kinase (nagk), mRNA	NM_001135224.1	89.9
Xenopus laevis CD9 protein (cd9), mRNA	NM_001091992.1	89.86
Xenopus laevis trk-fused gene (tfg-a), mRNA	NM_001092392.1	89.61
Xenopus laevis transaldolase 1 (taldo1), mRNA	NM_001094733.1	89.57
PREDICTED: Xenopus (Silurana) tropicalis polycystic kidney disease protein 1-like 3-like (LOC101733273), mRNA	XM_004915060.1	89.32
Xenopus laevis far upstream element (FUSE) binding protein 1 (fubp1), mRNA	NM_001087172.1	89.26
Xenopus laevis N-ethylmaleimide-sensitive factor (nsf), mRNA	NM_001098679.1	89.08
Xenopus laevis hypothetical protein LOC100127332, mRNA (cDNA clone IMAGE:7394114), partial cds	BC155950.1	89.07
Xenopus laevis uncharacterized protein MGC115313 (MGC115313), mRNA	NM_001095864.1	88.92
Xenopus laevis serum/glucocorticoid regulated kinase 1 (sgk1-a), mRNA	NM_001090340.1	88.79
Xenopus laevis ATPase, H+ transporting, lysosomal 56/58kDa, V1 subunit B1 (atp6v1b1), mRNA	NM_001096892.1	88.73
Xenopus laevis ATPase, H+/K+ transporting, nongastric, alpha polypeptide (atp12a-b), mRNA	NM_001086127.1	88.7
PREDICTED: Xenopus (Silurana) tropicalis beta,beta-carotene 9',10'-oxygenase-like (LOC100487224), mRNA	XM_002942755.2	88.52
Xenopus laevis similar to tropomyosin 3, gamma, mRNA (cDNA clone IMAGE:5570949), partial cds	BC043980.1	88.47
Xenopus laevis ubiquinol-cytochrome c reductase, complex III subunit X (uqcr10), nuclear gene encoding mitochondrial protein, mRNA	NM_001171794.1	88.42
Xenopus laevis ATP synthase, H+ transporting, mitochondrial Fo complex, subunit C3 (subunit 9) (atp5g3), nuclear gene encoding mitochondrial protein, mRNA	NM_001086614.1	88.39
PREDICTED: Xenopus (Silurana) tropicalis phosphoinositide-3-kinase, regulatory subunit 2 (beta) (pik3r2), transcript variant X2, mRNA	XM_004910981.1	88.37
Xenopus laevis SWI/SNF related, matrix associated, actin dependent regulator of chromatin, subfamily c, member 1 (smarcc1), mRNA	NM_001086863.1	88.35
Xenopus laevis secretory carrier membrane protein 2 (scamp2), mRNA	NM_001094070.1	88.33
Xenopus laevis hypothetical protein LOC414512, mRNA (cDNA clone IMAGE:4030528), partial cds	BC068857.1	88.28
Xenopus laevis 15 kDa selenoprotein (sep15), mRNA	NM_001171712.1	88.18
Xenopus laevis hypothetical protein LOC733412, mRNA (cDNA clone IMAGE:8526836), partial cds	BC153758.1	88.05
Xenopus laevis septin 7 (sept7), mRNA	NM_001092714.1	87.94
PREDICTED: Xenopus (Silurana) tropicalis uncharacterized LOC101735052 (LOC101735052), mRNA	XM_004911333.1	87.84
Xenopus laevis polypyrimidine tract binding protein 1 (ptbp1-a), mRNA	NM_001086700.1	87.82
Xenopus laevis ferritin, heavy polypeptide 1 a (fth1a), mRNA	NM_001096738.1	87.79
PREDICTED: Xenopus (Silurana) tropicalis NXPE family member 3-like (LOC101735017), mRNA	XM_004919073.1	87.7
Xenopus laevis ATPase, Ca++ transporting, ubiquitous (atp2a3), mRNA	NM_001095094.1	87.57
1 Expression levels (FPKM) in pre-placodal explants
