# Supplementary material for: Dissecting the pre-placodal transcriptome to reveal presumptive direct targets of Six1 and Eya1 in cranial placodes
Source: eLife. 2016 Aug 31;5:e17666. doi: 10.7554/eLife.17666 (PMC5035141; doi:10.7554/eLife.17666)
Supplement: Supplementary file 2. — Table 1: Genes with at least two-fold up-regulation after injection of Six1-GR and treatment with CHX + DEX. Table 2: Genes with at least two-fold up-regulation after injection of Eya1-GR and treatment with CHX + DEX. Table 3: Genes with at least two-fold up-regulation after injection of Six1-GR+Eya1-GR and treatment with CHX + DEX. Table 4: Genes with at least two-fold down-regulation after injection of Six1-GR and treatment with CHX + DEX. Table 5: Genes with at least two-fold down-regulation after injection of Eya1-GR and treatment with CHX + DEX. Table 6: Genes with at least two-fold down-regulation after injection of Six1-GR+Eya1-GR and treatment with CHX + DEX. DOI: http://dx.doi.org/10.7554/eLife.17666.025 [file elife-17666-supp2.xlsx]

## Sheet: S.file 2.1 - Six1i UP
Supplementary File 2 Table 1 Genes with at least two-fold up-regulation after injection of Six1-GR and treatment with CHX + DEX
Annotation	Accession	Six1 CHX1	Six1 CHX+DEX2	FC Six13	Control CHX4	Control CHX+DEX5	FC Control6	Rank7
PREDICTED: Xenopus (Silurana) tropicalis tyrosine-protein phosphatase non-receptor type substrate 1-like (LOC101733531) mRNA	XM_004918397.1	0.01	31.04	14.93	0	0	0	0
PREDICTED: Xenopus (Silurana) tropicalis serine/threonine-protein kinase N2-like (LOC101734962) mRNA	XM_004912328.1	0.01	3.35	11.71	0	0	0	0
PREDICTED: Xenopus (Silurana) tropicalis RNA polymerase II elongation factor ELL2-like (LOC100492932) transcript variant X1 mRNA	XM_002932261.2	0.01	1.53	10.58	0	0	0	0
PREDICTED: Xenopus (Silurana) tropicalis serine/threonine-protein kinase N2-like (LOC101734328) mRNA	XM_004910385.1	0.01	1.51	10.56	0	0	0	0
Xenopus tropicalis finished cDNA clone TNeu116d14	CR759989.2	0.01	1.29	10.33	0	0	0	0
PREDICTED: Xenopus (Silurana) tropicalis uncharacterized LOC100485669 (LOC100485669) mRNA	XM_002932396.2	0.01	5.84	9.58	0	0	0	0
Xenopus laevis cyclin Dx (ccndx) mRNA	NP_001087887.1	0.13	22.8	7.48	0	0	0	0
PREDICTED: Xenopus (Silurana) tropicalis calcitonin gene-related peptide-like (LOC100487527) mRNA	XM_002941675.2	0.03	3.27	6.93	0	0	0	0
PREDICTED: Xenopus (Silurana) tropicalis chromosome unknown open reading frame human C14orf166B (LOC100490780) mRNA	XM_002938866.2	0.02	1.32	6.11	0	0	0	0
PREDICTED: Xenopus (Silurana) tropicalis leucine rich repeat containing 52 (lrrc52) mRNA	XM_002933773.2	0.03	1.35	6.01	0	0	0	0
Xenopus tropicalis cDNA clone IMAGE:7022272	BC094950.1	0.12	5	5.51	0	0	0	0
Xenopus laevis uncharacterized LOC100036938 (LOC100036938) mRNA	NM_001097708.1	0.14	5.33	5.26	0	0	0	0
PREDICTED: Xenopus (Silurana) tropicalis ATP-sensitive inward rectifier potassium channel 11-like (LOC100492679) mRNA	XM_004916278.1	0.04	1.24	5.06	0	0	0	0
PREDICTED: Xenopus (Silurana) tropicalis potassium voltage-gated channel shaker-related subfamily member 2 (kcna2) mRNA	XM_004910736.1	0.04	1.21	5.02	0	0	0	0
PREDICTED: Xenopus (Silurana) tropicalis calcium/calmodulin-dependent protein kinase kinase 2 beta (camkk2) transcript variant X2 mRNA	XM_004910513.1	0.08	2.48	4.99	0	0	0	0
Xenopus (Silurana) tropicalis SIX homeobox 2 (six2) mRNA	NM_001100275.1	0.55	16.44	4.92	0	0	0	0
PREDICTED: Xenopus (Silurana) tropicalis uncharacterized LOC101734405 (LOC101734405) mRNA	XM_004918247.1	0.06	1.16	4.37	0	0	0	0
PREDICTED: Xenopus (Silurana) tropicalis calcium/calmodulin-dependent protein kinase kinase 2 beta (camkk2) transcript variant X1 mRNA	XM_002937701.2	0.08	1.57	4.32	0	0	0	0
PREDICTED: Xenopus (Silurana) tropicalis mastermind-like domain containing 1 (mamld1) mRNA	XM_002934546.2	0.19	3.11	4.06	0	0	0	0
PREDICTED: Xenopus (Silurana) tropicalis intestinal mucin-like protein-like (LOC101730508) mRNA	XM_004914258.1	0.12	1.8	3.95	0	0	0	0
Xenopus (Silurana) tropicalis X-linked inhibitor of apoptosis (xiap) mRNA	NM_001030412.1	0.35	5.15	3.91	0	0	0	0
PREDICTED: Xenopus (Silurana) tropicalis topoisomerase (DNA) I mitochondrial (top1mt) transcript variant X2 mRNA	XM_004919866.1	0.15	2.18	3.89	0	0	0	0
PREDICTED: Xenopus (Silurana) tropicalis uncharacterized LOC101731218 (LOC101731218) mRNA	XM_004913441.1	0.1	1.27	3.71	0	0	0	0
Xenopus laevis potassium inwardly-rectifying channel subfamily J member 8 (Kcnj8) mRNA complete cds	HQ260327.1	0.18	2.29	3.69	0	0	0	0
Xenopus (Silurana) tropicalis potassium voltage-gated channel subfamily F member 1 (kcnf1) mRNA	NM_001102926.1	0.17	2.01	3.6	0	0	0	0
Xenopus tropicalis finished cDNA clone TTbA050l16	CU025142.1	0.16	1.89	3.58	0	0	0	0
Xenopus laevis mRNA for Xsox17-alpha protein	AJ001730.1	0.83	9.79	3.56	0	0	0	0
Xenopus laevis RDC1 like protein mRNA (cDNA clone MGC:114801 IMAGE:4632706) complete cds	BC098974.1	0.57	6.53	3.53	0	0	0	0
PREDICTED: Xenopus (Silurana) tropicalis RNA-directed DNA polymerase homolog (LOC101730974) partial mRNA	XM_004916122.1	0.19	1.94	3.39	0	0	0	0
Xenopus (Silurana) tropicalis glutathione peroxidase 2 (gastrointestinal) (gpx2) mRNA	NM_001256315.1	1.18	11.69	3.32	3.02	2.57	-0.24	0
Xenopus laevis cytochrome P450 family 26 subfamily B polypeptide 1 (Cyp26B1) mRNA partial cds	EU816560.1	0.12	1.09	3.26	0	0	0	0
Xenopus (Silurana) tropicalis cytochrome P450 family 26 subfamily B polypeptide 1 (cyp26b1) mRNA	NM_001079187.2	0.18	1.63	3.23	3.19	1.81	-0.82	0
PREDICTED: Xenopus (Silurana) tropicalis poly [ADP-ribose] polymerase 14-like (LOC101731378) mRNA	XM_004920062.1	0.16	1.32	3.08	0	0	0	0
PREDICTED: Xenopus (Silurana) tropicalis espin (espn) transcript variant X1 mRNA	XM_002933856.2	0.69	5.66	3.06	1.8	1.75	-0.05	0
Xenopus (Silurana) tropicalis calcium channel voltage-dependent beta 4 subunit (cacnb4) mRNA	NM_001142151.1	0.13	1.08	3.05	0	0	0	0
Xenopus tropicalis finished cDNA clone TEgg026p17	CR761997.2	0.2	1.56	2.99	0	0	0	0
PREDICTED: Xenopus (Silurana) tropicalis mucin-2-like (LOC100494747) mRNA	XM_002936043.2	0.32	2.44	2.95	0	0	0	0
Xenopus (Silurana) tropicalis chemokine (C-X-C motif) receptor 7 (cxcr7) mRNA	NM_001030434.1	0.45	3.32	2.91	0	0	0	0
Xenopus laevis solute carrier family 43 member 1 (slc43a1) mRNA	NM_001094328.1	1.15	8.28	2.86	2.77	1.88	-0.57	0
Xenopus laevis gelatinase B (MMP-9) mRNA complete cds	AF072455.1	0.66	4.7	2.85	0	0	0	0
Xenopus laevis ectodysplasin A receptor (edar) mRNA	NM_001087047.1	0.4	2.65	2.76	0	0	0	0
PREDICTED: Xenopus (Silurana) tropicalis mucin-2-like (LOC100497756) mRNA	XM_002940161.2	0.29	1.82	2.67	0	0	0	0
Xenopus tropicalis sine oculis binding protein homolog (Drosophila) mRNA (cDNA clone MGC:172604 IMAGE:7656239) complete cds	BC154687.1	0.58	3.53	2.63	0	0	0	0
Xenopus (Silurana) tropicalis protease serine 27 (prss27) mRNA	NM_001011195.1	0.25	1.42	2.55	0	0	0	0
Xenopus laevis mRNA for papillary renal cell carcinoma protein (prcc gene)	AJ318531.1	229.62	1338.74	2.55	39.47	36.08	-0.13	0
Xenopus laevis empty spiracles homeobox 1 gene 2 (emx1.2) mRNA	NM_001093430.1	0.4	2.31	2.53	0	0	0	0
PREDICTED: Xenopus (Silurana) tropicalis protein kinase C delta type-like (LOC101734135) partial mRNA	XM_004920514.1	0.34	1.94	2.52	0	0	0	0
PREDICTED: Xenopus (Silurana) tropicalis uncharacterized LOC101733225 (LOC101733225) mRNA	XM_004919937.1	0.22	1.18	2.46	0	0	0	0
PREDICTED: Xenopus (Silurana) tropicalis uncharacterized LOC101734952 (LOC101734952) mRNA	XM_004916172.1	0.24	1.29	2.44	0	0	0	0
PREDICTED: Xenopus (Silurana) tropicalis uncharacterized LOC101732555 (LOC101732555) mRNA	XM_004913816.1	0.21	1.05	2.39	0	0	0	0
PREDICTED: Xenopus (Silurana) tropicalis transmembrane protein 2-like (LOC100491930) mRNA	XM_002932255.2	0.91	4.61	2.36	11.58	6.57	-0.82	0
Xenopus laevis fz3 protein mRNA (cDNA clone MGC:196642 IMAGE:9041549) complete cds	BC169915.1	0.3	1.51	2.33	3.2	3.13	-0.04	0
Xenopus tropicalis finished cDNA clone TNeu076f16	CR848409.2	0.73	3.6	2.32	0	0	0	0
Xenopus laevis actin alpha 2 smooth muscle aorta (acta2) mRNA	NM_001091337.1	0.33	1.55	2.24	0	0	0	0
Xenopus tropicalis finished cDNA clone TNeu143f19	CR760056.2	0.32	1.44	2.2	0	0	0	0
PREDICTED: Xenopus (Silurana) tropicalis myomesin 1 (myom1) mRNA	XM_002938907.2	0.26	1.17	2.19	0	0	0	0
PREDICTED: Xenopus (Silurana) tropicalis potassium voltage-gated channel Isk-related family member 1 (kcne1) transcript variant X2 mRNA	XM_004912135.1	1.01	4.46	2.16	0	0	0	0
Xenopus laevis uncharacterized protein MGC68450 (MGC68450) mRNA	NM_001089841.1	0.37	1.61	2.16	0	0	0	0
Xenopus (Silurana) tropicalis angiopoietin-like 1 (angptl1) mRNA	NM_001129936.1	0.44	1.91	2.15	0	0	0	0
PREDICTED: Xenopus (Silurana) tropicalis anoctamin 2 (ano2) mRNA	XM_002932297.2	0.31	1.35	2.13	0	0	0	0
Xenopus laevis natriuretic peptide C (nppc) mRNA	NM_001093118.1	0.5	2.12	2.1	0	0	0	0
PREDICTED: Xenopus (Silurana) tropicalis metallothionein-like (LOC100488960) mRNA	XM_002940036.2	0.31	1.32	2.1	0	0	0	0
Xenopus laevis RAB11B member RAS oncogene family gene 2 (rab11b.2) mRNA	NM_001095383.1	0.51	2.17	2.09	0	0	0	0
PREDICTED: Xenopus (Silurana) tropicalis tripartite motif-containing protein 7-like (LOC100491025) mRNA	XM_002943573.2	0.3	1.28	2.09	0	0	0	0
Xenopus laevis janus kinase and microtubule interacting protein 1 (jakmip1) mRNA	NM_001091623.1	0.28	1.16	2.08	0	0	0	0
Xenopus laevis nuclear receptor corepressor mRNA complete cds	AF495886.1	77.6	323.28	2.06	62.12	49.96	-0.32	0
PREDICTED: Xenopus (Silurana) tropicalis neuropeptide Y receptor Y2 (npy2r) mRNA	XM_004911153.1	0.61	2.5	2.06	0	0	0	0
PREDICTED: Xenopus (Silurana) tropicalis calcitonin receptor (calcr) mRNA	XM_002934599.2	0.26	1.08	2.05	0	0	0	0
Xenopus (Silurana) tropicalis pancreatic lipase-related protein 2 (pnliprp2) mRNA	NM_001078963.1	1.52	6.27	2.05	3.07	3	-0.04	0
Xenopus laevis gamma-glutamyl hydrolase (conjugase folylpolygammaglutamyl hydrolase) (ggh) mRNA	NM_001092691.1	1.96	7.95	2.03	4.24	4.22	-0.01	0
Xenopus laevis integrin beta-3 subunit mRNA (cDNA clone MGC:80757 IMAGE:5512565) complete cds	BC073343.1	19.29	77.73	2.02	17.36	15.68	-0.15	0
Xenopus (Silurana) tropicalis eva-1 homolog A (eva1a) mRNA	NM_001102800.2	2.36	8.81	1.91	2.69	2.63	-0.04	0
Xenopus laevis serine palmitoyltransferase long chain base subunit 2 (sptlc2) mRNA	NM_001092294.1	57.38	209.58	1.87	43.75	38.3	-0.2	0
Xenopus tropicalis finished cDNA clone TEgg030h14	CR855512.2	54.43	188.85	1.8	36.81	15.78	-1.23	0
Xenopus (Silurana) tropicalis sema domain immunoglobulin domain (Ig) short basic domain secreted (semaphorin) 3E (sema3e)	XM_002935256.2	0.64	2.19	1.78	1.2	1.06	-0.18	0
PREDICTED: Xenopus (Silurana) tropicalis uncharacterized LOC100490228 (LOC100490228) mRNA	XM_002942932.2	0.41	1.38	1.75	12.15	6.67	-0.87	0
Xenopus (Silurana) tropicalis mRNA for alpha-2 3-sialyltransferase ST3Gal V (st3gal5 gene)	FN550108.1	5.36	17.83	1.74	5.83	4.91	-0.25	0
Xenopus laevis holocytochrome c synthase (hccs-b) mRNA	NM_001093680.1	1552.09	5059.89	1.71	2219.06	2209.29	-0.01	0
PREDICTED: Xenopus (Silurana) tropicalis monocyte to macrophage differentiation-associated (mmd) transcript variant X1 mRNA	XM_002937811.2	1.04	3.28	1.67	2.81	2.39	-0.23	0
Xenopus tropicalis finished cDNA clone THdA029c02	CU075496.1	0.48	1.5	1.65	2.31	2.21	-0.07	0
PREDICTED: Xenopus (Silurana) tropicalis ArfGAP with SH3 domain ankyrin repeat and PH domain 3 (asap3) mRNA	XM_002939360.2	0.74	2.25	1.61	1.83	1.26	-0.54	0
Xenopus laevis hyaluronan synthase related sequence protein (has-rs) mRNA	NM_001088359.1	1.84	5.56	1.6	1.9	1.54	-0.31	0
PREDICTED: Xenopus (Silurana) tropicalis cyclic nucleotide-binding domain-containing protein 2-like (LOC100486705) mRNA	XM_002942540.2	0.91	2.72	1.59	2.09	1.92	-0.13	0
Xenopus tropicalis finished cDNA clone TEgg112b12	CR855543.2	2.72	7.97	1.56	40.19	6.65	-2.6	0
Xenopus laevis dopa decarboxylase (aromatic L-amino acid decarboxylase) (ddc) mRNA	NM_001110741.1	1.34	3.88	1.54	1.85	1.71	-0.12	0
PREDICTED: Xenopus (Silurana) tropicalis early growth response 3 (egr3) mRNA	XM_002932703.2	1.19	3.38	1.51	1.9	1.36	-0.49	0
Xenopus (Silurana) tropicalis Cdk5 and Abl enzyme substrate 2 (cables2) mRNA	NM_001114489.1	1.36	3.82	1.5	15.65	15.21	-0.05	0
Xenopus laevis pyruvate dehyrogenase phosphatase catalytic subunit 1 (pdp1) nuclear gene encoding mitochondrial protein mRNA	NM_001094221.1	160.75	448.4	1.48	48.37	41.62	-0.22	0
Xenopus laevis cDNA clone MGC:84731 IMAGE:6948990 complete cds	BC074452.1	9.05	25.11	1.48	12.2	11.1	-0.14	0
Xenopus laevis Sp6 transcription factor (sp6) mRNA	NM_001096636.1	7.42	20.55	1.48	11.34	9.3	-0.29	0
PREDICTED: Xenopus (Silurana) tropicalis leucine-rich repeats and calponin homology (CH) domain containing 3 (lrch3) mRNA	XM_002937352.2	0.42	1.11	1.43	6.2	5.44	-0.19	0
Xenopus laevis RNA binding protein with multiple splicing (rbpms) mRNA	NM_001090008.1	1.79	4.78	1.43	1.57	1.56	-0.02	0
Xenopus laevis neuregulin alpha-1 mRNA complete cds	AF076618.1	15.35	40.15	1.39	33.39	25.96	-0.37	0
PREDICTED: Xenopus (Silurana) tropicalis synaptic vesicle glycoprotein 2C (sv2c) mRNA	XM_002934827.2	4.64	12.11	1.39	5.15	3.71	-0.48	0
X.laevis XFD2 mRNA for fork head protein	X74315.1	10.11	26.34	1.39	14.77	13.66	-0.12	0
PREDICTED: Xenopus (Silurana) tropicalis thiamine transporter 1-like (LOC100489793) mRNA	XM_002935783.2	1.64	4.27	1.38	3.02	1.69	-0.85	0
Xenopus laevis clone IMAGE:4684003 mRNA	BC042305.1	8.14	21.12	1.38	7.39	6.5	-0.19	0
Xenopus laevis poly (ADP-ribose) glycohydrolase (parg) mRNA	NM_001096133.1	823.44	2127.02	1.37	51.87	45.79	-0.18	0
Xenopus laevis adenosine deaminase (ada) mRNA	NM_001092271.1	10.25	26.33	1.37	27.42	24.12	-0.19	0
Xenopus laevis mRNA similar to envoplakin (cDNA clone IMAGE:5571064)	BC045116.1	467197	1.1781e+06	1.34	713850	67869.3	-3.4	0
PREDICTED: Xenopus (Silurana) tropicalis Ras and Rab interactor 3 (rin3) mRNA	XM_002933206.2	10.88	27.31	1.33	12.93	9.41	-0.46	0
Xenopus laevis uncharacterized LOC496300 (LOC496300) mRNA	NM_001095458.1	3.98	9.98	1.33	10.26	7.72	-0.42	0
Xenopus laevis Nlo mRNA complete cds	AY177202.1	1.25	3.12	1.32	2.18	1.71	-0.36	0
Xenopus (Silurana) tropicalis ras homolog family member V (rhov) mRNA	NM_001128659.1	16.26	40.5	1.32	11.9	11.47	-0.06	0
PREDICTED: Xenopus (Silurana) tropicalis frizzled family receptor 4 (fzd4) mRNA	XM_002936543.2	19.89	49.45	1.32	20.82	14.32	-0.54	0
PREDICTED: Xenopus (Silurana) tropicalis transmembrane channel-like protein 7-like (LOC100493700) mRNA	XM_002932222.2	2.36	5.86	1.32	4.07	2.12	-0.95	0
Xenopus laevis CUE domain containing 2 (cuedc2-b) mRNA	NM_001094007.1	0.57	1.41	1.31	1.14	1.05	-0.12	0
PREDICTED: Xenopus (Silurana) tropicalis mannose receptor C type 1 (mrc1) mRNA	XM_002939002.2	0.86	2.12	1.31	1.72	1.09	-0.67	0
Xenopus (Silurana) tropicalis tenascin R (tnr) mRNA	NM_001113815.1	1.63	4	1.3	3.1	2.18	-0.51	0
Xenopus (Silurana) tropicalis POU class 4 homeobox 1 (pou4f1.2) mRNA	NM_001097307.1	5.06	12.13	1.27	10.09	7.19	-0.49	0
Xenopus laevis ets-2a proto-oncogene mRNA (cDNA clone MGC:160372 IMAGE:8544815) complete cds	BC133183.1	8.1	19.18	1.25	11.41	8.58	-0.42	0
Xenopus laevis mRNA for frizzled 4 protein (fz4 gene)	AJ251750.1	7.72	18.24	1.25	9.31	7.66	-0.29	0
Xenopus laevis transmembrane protein 117 (tmem117) mRNA	NM_001096969.1	0.93	2.14	1.22	1.51	1.02	-0.58	0
Xenopus laevis uncharacterized LOC503678 (LOC503678) mRNA	NM_001095567.1	77.36	178.56	1.21	16.09	13.06	-0.31	0
Xenopus laevis zinc finger protein 214 (znf214) mRNA	NM_001097042.1	121.42	276.51	1.19	161.35	146.92	-0.14	0
PREDICTED: Xenopus (Silurana) tropicalis flocculation protein FLO11-like (LOC100490389) transcript variant X1 mRNA	XM_002942555.2	2.86	6.42	1.17	1.75	1.6	-0.14	0
Xenopus laevis RELT-like 2 (rell2) mRNA	NM_001094085.1	127.69	286.74	1.17	42.22	36.16	-0.23	0
Xenopus laevis cdc25Ba mRNA for cdc25B phosphatase complete cds	AB363840.1	7.83	17.53	1.17	7.43	6.94	-0.1	0
Xenopus laevis keratin 16 (focal non-epidermolytic palmoplantar keratoderma) (krt16) mRNA	NM_001093439.1	3.1	6.86	1.15	3.16	2.24	-0.5	0
PREDICTED: Xenopus (Silurana) tropicalis hematopoietic cell signal transducer (hcst) partial mRNA	XM_004916621.1	0.84	1.83	1.14	1.44	1.15	-0.33	0
PREDICTED: Xenopus (Silurana) tropicalis transmembrane protein 125 (tmem125) transcript variant X1 mRNA	XM_004913959.1	3.64	7.92	1.13	4.59	2.62	-0.81	0
Xenopus laevis adenomatosis polyposis coli down-regulated 1 (apcdd1) mRNA	NM_001094109.1	4.8	10.39	1.12	6.58	5.29	-0.32	0
Xenopus (Silurana) tropicalis forkhead box C1 (foxc1) mRNA	NM_001007863.1	0.6	1.29	1.12	2.83	2.83	-0.01	0
Xenopus laevis homeobox transcription factor Six3 (Six3) mRNA complete cds	AF183571.1	4.65	10.05	1.12	8.05	6.17	-0.39	0
Xenopus laevis ER membrane protein complex subunit 8 (emc8) mRNA	NM_001094734.1	13.1	28.16	1.11	26.67	23.82	-0.17	0
Xenopus laevis cDNA clone IMAGE:6317850	BC155359.1	9.12	19.58	1.11	21.2	16.45	-0.37	0
Xenopus laevis uncharacterized LOC503674 (LOC503674) mRNA	NM_001095563.1	14.21	30.48	1.11	15.18	11.67	-0.39	0
Xenopus laevis forkhead box I4 gene 1 (foxi4.1) mRNA	NM_001097651.1	16.76	35.52	1.09	31.6	31.31	-0.02	0
Xenopus (Silurana) tropicalis uncharacterized LOC100127867 (LOC100127867) mRNA	NM_001113158.1	3.3	6.93	1.07	108.94	75.13	-0.54	0
Xenopus laevis LIM class homeodomain protein mRNA (cDNA clone MGC:79961 IMAGE:6865745) complete cds	BC084744.1	1.63	3.39	1.06	3.31	2.6	-0.35	0
Xenopus (Silurana) tropicalis EGF domain-specific O-linked N-acetylglucosamine (GlcNAc) transferase (eogt) mRNA	NM_001079223.1	0.77	1.6	1.06	1.21	1.17	-0.06	0
Xenopus (Silurana) tropicalis leucine zipper putative tumor suppressor 2 (lzts2) mRNA	NM_001006720.1	4.61	9.54	1.05	4.64	4.1	-0.18	0
PREDICTED: Xenopus (Silurana) tropicalis CD3e molecule epsilon associated protein (cd3eap) transcript variant 2 mRNA	XM_002932605.2	2.52	5.18	1.04	1.51	1.51	-0.01	0
Xenopus laevis polymerase (RNA) II (DNA directed) polypeptide L 7.6kDa gene 1 (polr2l.1) mRNA	NM_001112727.1	71.4	146.25	1.04	51.33	45.46	-0.18	0
PREDICTED: Xenopus (Silurana) tropicalis tripartite motif-containing protein 7-like (LOC100490838) mRNA	XM_004920152.1	2.84	5.78	1.03	1.94	1.87	-0.06	0
PREDICTED: Xenopus (Silurana) tropicalis c-Jun-amino-terminal kinase-interacting protein 4-like (LOC100493724) mRNA	XM_002939963.2	3.58	7.25	1.02	3.3	2.86	-0.21	0
Xenopus laevis aminoacylase 1 gene 1 (acy1.1) mRNA	NM_001093437.1	1.31	2.63	1.01	2.11	1.78	-0.25	0
Xenopus laevis ectoderm neural cortex related-3 (Encr-3) mRNA complete cds	AY216793.1	39.93	80.11	1.01	55.04	45.63	-0.28	0
PREDICTED: Xenopus (Silurana) tropicalis uncharacterized LOC100490898 (LOC100490898) mRNA	XM_002940135.2	2.09	4.19	1.01	1.94	1.89	-0.04	0
Xenopus tropicalis finished cDNA clone TEgg027e08	CU024921.1	0.32	1.28	2	0	0	0	0
PREDICTED: Xenopus (Silurana) tropicalis poly [ADP-ribose] polymerase 14-like (LOC100485144) mRNA	XM_002943546.2	0.45	1.79	2	0	0	0	0
Xenopus (Silurana) tropicalis mannosyl (alpha-1 3-)-glycoprotein beta-1 4-N-acetylglucosaminyltransferase isozyme B (mgat4b) mRNA	NM_001102914.1	0.52	1.99	1.95	0	0	0	0
PREDICTED: Xenopus (Silurana) tropicalis avidin-like (LOC100487365) mRNA	XM_002939983.2	0.54	2.05	1.93	0	0	0	0
PREDICTED: Xenopus (Silurana) tropicalis complement C3-like (LOC100491968) transcript variant X2 mRNA	XM_004919091.1	0.45	1.6	1.85	0	0	0	0
PREDICTED: Xenopus (Silurana) tropicalis c-X-C motif chemokine 10-like (LOC100490785) mRNA	XM_002940578.2	0.51	1.8	1.85	0	0	0	0
PREDICTED: Xenopus (Silurana) tropicalis polycystic kidney disease 1-like 3 (pkd1l3) mRNA	XM_004914252.1	0.36	1.26	1.84	0	0	0	0
PREDICTED: Xenopus (Silurana) tropicalis kinase insert domain receptor (a type III receptor tyrosine kinase) (kdr) mRNA	XM_002934669.2	1.14	4.06	1.84	0	0	0	0
Xenopus laevis uncharacterized LOC100037217 (LOC100037217) mRNA	NM_001097906.1	0.31	1.08	1.84	0	0	0	0
PREDICTED: Xenopus (Silurana) tropicalis olfactory receptor 5G3-like (LOC100492086) mRNA	XM_002942220.1	1	3.5	1.83	0	0	0	0
PREDICTED: Xenopus (Silurana) tropicalis UDP-Gal:betaGlcNAc beta 1 4- galactosyltransferase polypeptide 2 (b4galt2)	XM_002931472.2	0.57	2	1.81	0	0	0	0
Xenopus laevis cytochrome P450 family 3 subfamily A polypeptide 4 (cyp3a4) mRNA	NM_001097881.1	0.3	1.02	1.8	0	0	0	0
PREDICTED: Xenopus (Silurana) tropicalis deoxyribonuclease gamma-like (LOC100497175) transcript variant X1 mRNA	XM_002938386.2	1.37	4.69	1.79	0	0	0	0
Xenopus laevis similar to calsequestrin 2 (cardiac muscle) mRNA (cDNA clone MGC:114674 IMAGE:5516132) complete cds	BC097545.1	0.37	1.26	1.79	0	0	0	0
Xenopus laevis uncharacterized protein MGC82209 (MGC82209) mRNA	NM_001091541.1	0.42	1.41	1.76	0	0	0	0
Xenopus laevis ectonucleoside triphosphate diphosphohydrolase 1 (entpd1) mRNA	NM_001092268.1	0.47	1.56	1.75	0	0	0	0
Xenopus laevis MGC80947 protein (MGC80947) mRNA	NM_001092397.1	0.62	2.07	1.75	0	0	0	0
Xenopus tropicalis finished cDNA clone THdA036f09	CU025205.1	0.37	1.22	1.75	0	0	0	0
Xenopus laevis shisa-2 mRNA for Shisa-2 complete cds	AB242597.1	1.44	4.81	1.74	0	0	0	0
PREDICTED: Xenopus (Silurana) tropicalis F-box protein 32 (fbxo32) transcript variant X1 mRNA	XM_002941397.2	0.46	1.52	1.74	0	0	0	0
X.laevis mRNA for interphotoreceptor retinoid-binding protein	X95473.1	3.58	11.87	1.74	0	0	0	0
PREDICTED: Xenopus (Silurana) tropicalis transmembrane protein 74 (tmem74) transcript variant X2 mRNA	XM_004915071.1	0.33	1.09	1.73	0	0	0	0
Xenopus tropicalis finished cDNA clone TEgg133f09	CT025230.1	2.69	8.87	1.73	0	0	0	0
Xenopus laevis cDNA clone MGC:80675 IMAGE:5511109 complete cds	BC073294.1	0.7	2.21	1.68	0	0	0	0
PREDICTED: Xenopus (Silurana) tropicalis uncharacterized LOC100493256 (LOC100493256) transcript variant X1 mRNA	XM_002931666.2	1.09	3.46	1.67	0	0	0	0
Xenopus laevis mRNA for xSox17alpha2 complete cds	AB052691.1	0.37	1.15	1.67	0	0	0	0
PREDICTED: Xenopus (Silurana) tropicalis death domain containing 1 (dthd1) mRNA	XM_002938654.2	0.62	1.96	1.67	0	0	0	0
Xenopus laevis collagen type II alpha 1 (col2a1) mRNA	NM_001087789.1	1.23	3.84	1.66	0	0	0	0
Xenopus (Silurana) tropicalis leucine rich repeat containing 39 (lrrc39) mRNA	NM_001130264.1	3.56	10.94	1.62	0	0	0	0
Xenopus (Silurana) tropicalis sorting nexin 16 (snx16) mRNA	NM_001017302.3	0.6	1.84	1.62	0	0	0	0
Xenopus (Silurana) tropicalis B-cell CLL/lymphoma 10 (bcl10) mRNA	NM_001015777.2	0.51	1.55	1.62	0	0	0	0
Xenopus tropicalis finished cDNA clone TEgg019k04	CR761320.2	0.43	1.29	1.59	0	0	0	0
PREDICTED: Xenopus (Silurana) tropicalis nicotinamide N-methyltransferase-like (LOC100491286) transcript variant X4 mRNA	XM_004916098.1	0.56	1.65	1.58	0	0	0	0
Xenopus laevis Kazal-type serine peptidase inhibitor domain 1 (kazald1) mRNA	NM_001092073.1	0.47	1.37	1.57	0	0	0	0
PREDICTED: Xenopus (Silurana) tropicalis beta-1 3-galactosyltransferase 2-like (LOC101732799) transcript variant X1 mRNA	XM_004918863.1	0.59	1.72	1.56	0	0	0	0
PREDICTED: Xenopus (Silurana) tropicalis tripartite motif-containing protein 14-like (LOC100493056) mRNA	XM_002935873.2	0.37	1.08	1.56	0	0	0	0
Xenopus (Silurana) tropicalis KIAA0895 protein (kiaa0895) mRNA	NM_001114073.1	0.5	1.42	1.52	0	0	0	0
PREDICTED: Xenopus (Silurana) tropicalis zinc finger CCHC domain containing 7 (zcchc7) mRNA	XM_002935880.2	0.61	1.73	1.51	0	0	0	0
PREDICTED: Xenopus (Silurana) tropicalis uncharacterized LOC100486093 (LOC100486093) transcript variant X2 mRNA	XM_004918907.1	1.08	3.01	1.5	0	0	0	0
Xenopus laevis uncharacterized LOC100036933 (LOC100036933) mRNA	NM_001097704.1	0.86	2.4	1.48	0	0	0	0
Xenopus laevis calcium binding and coiled-coil domain 1 (calcoco1-b) mRNA	NM_001093489.1	0.65	1.78	1.46	0	0	0	0
PREDICTED: Xenopus (Silurana) tropicalis homeobox A7 (hoxa7) mRNA	XM_004915398.1	0.79	2.16	1.46	0	0	0	0
PREDICTED: Xenopus (Silurana) tropicalis microtubule associated serine/threonine kinase family member 4 (mast4) mRNA	XM_002934204.2	0.76	2.05	1.45	0	0	0	0
PREDICTED: Xenopus (Silurana) tropicalis neurotensin (nts) mRNA	XM_002937064.2	0.43	1.16	1.44	0	0	0	0
Xenopus laevis MGC80823 protein (MGC80823) mRNA	NM_001092346.1	0.54	1.44	1.43	0	0	0	0
Xenopus tropicalis hypothetical protein LOC594926 mRNA (cDNA clone IMAGE:7024052) partial cds	BC092555.1	0.85	2.26	1.42	0	0	0	0
PREDICTED: Xenopus (Silurana) tropicalis CDP-diacylglycerol synthase (phosphatidate cytidylyltransferase) 1 (cds1) mRNA	XM_002937878.2	0.43	1.14	1.41	0	0	0	0
Xenopus (Silurana) tropicalis family with sequence similarity 155 member B (fam155b) mRNA	NM_001102863.1	0.46	1.22	1.41	0	0	0	0
PREDICTED: Xenopus (Silurana) tropicalis chromosome unknown open reading frame human C2orf80 (LOC100489057) mRNA	XM_002937119.2	1.16	3.06	1.4	0	0	0	0
Xenopus laevis uncharacterized protein MGC64484 (MGC64484) mRNA	NM_001097066.1	0.39	1.03	1.4	0	0	0	0
PREDICTED: Xenopus (Silurana) tropicalis kinesin family member 3C (kif3c) transcript variant X1 mRNA	XM_002942110.2	0.58	1.51	1.39	0	0	0	0
PREDICTED: Xenopus (Silurana) tropicalis zinc finger and BTB domain containing 20 (zbtb20) mRNA	XM_002939649.2	0.79	2.05	1.39	0	0	0	0
PREDICTED: Xenopus (Silurana) tropicalis ceramide kinase-like (cerkl) mRNA	XM_002932015.2	0.56	1.45	1.38	0	0	0	0
Xenopus laevis Tbx6 (Tbx6) mRNA complete cds	DQ355794.1	3.94	10.14	1.37	0	0	0	0
PREDICTED: Xenopus (Silurana) tropicalis putative nuclease HARBI1-like (LOC100491442) mRNA	XM_002933801.1	0.69	1.77	1.37	0	0	0	0
Xenopus (Silurana) tropicalis v-maf musculoaponeurotic fibrosarcoma oncogene homolog A (mafa) mRNA	NM_001032304.1	1.07	2.75	1.37	0	0	0	0
PREDICTED: Xenopus (Silurana) tropicalis oocyte zinc finger protein XlCOF6-like (LOC100486602) mRNA	XM_004915718.1	0.42	1.07	1.36	0	0	0	0
Xenopus laevis cDNA clone 21G4-1	AJ009295.1	2.28	5.8	1.36	0	0	0	0
Xenopus laevis TGF-beta family member lefty-A mRNA complete cds	AF283562.1	0.41	1.03	1.35	0	0	0	0
Xenopus (Silurana) tropicalis adenosine monophosphate deaminase 3 (ampd3) mRNA	NM_001030516.1	0.47	1.18	1.35	0	0	0	0
PREDICTED: Xenopus (Silurana) tropicalis sushi von Willebrand factor type A EGF and pentraxin domain containing 1 (svep1) mRNA	XM_002942621.2	1.21	3.05	1.35	0	0	0	0
Xenopus tropicalis finished cDNA clone THdA035f23	CU025180.1	1.16	2.93	1.35	0	0	0	0
Xenopus (Silurana) tropicalis RNA binding motif protein 34 (rbm34) mRNA	NM_001004890.1	0.48	1.2	1.34	0	0	0	0
Xenopus (Silurana) tropicalis PX domain containing 1 (pxdc1) mRNA	NM_001130262.1	0.72	1.81	1.34	0	0	0	0
PREDICTED: Xenopus (Silurana) tropicalis adenosine monophosphate deaminase 1 (ampd1) mRNA	XM_002935775.2	0.5	1.26	1.34	0	0	0	0
PREDICTED: Xenopus (Silurana) tropicalis Novel protein similar to PHD finger protein 6 (LOC733724) mRNA	XM_002935750.2	0.81	2.02	1.34	0	0	0	0
PREDICTED: Xenopus (Silurana) tropicalis ADAM metallopeptidase with thrombospondin type 1 motif 12 (adamts12) partial mRNA	XM_002942444.2	0.52	1.3	1.33	0	0	0	0
Xenopus (Silurana) tropicalis idnK gluconokinase homolog (E. coli) (idnk) mRNA	NM_001126592.1	0.88	2.2	1.33	0	0	0	0
Xenopus laevis uncharacterized protein MGC81120 (MGC81120) mRNA	NM_001091225.1	1.05	2.6	1.31	0	0	0	0
Xenopus (Silurana) tropicalis SMAD family member 3 (smad3) mRNA	NM_001008436.1	0.52	1.28	1.31	0	0	0	0
PREDICTED: Xenopus (Silurana) tropicalis uncharacterized LOC100494710 (LOC100494710) mRNA	XM_002939048.2	0.64	1.56	1.31	0	0	0	0
PREDICTED: Xenopus (Silurana) tropicalis bone morphogenetic protein 5 (bmp5) transcript variant X1 mRNA	XM_002934847.2	0.79	1.95	1.31	0	0	0	0
Xenopus laevis cDNA clone IMAGE:6952399 partial cds	BC074332.1	0.54	1.31	1.3	0	0	0	0
PREDICTED: Xenopus (Silurana) tropicalis glypican 3 (gpc3) mRNA	XM_002932619.2	0.43	1.04	1.28	0	0	0	0
Xenopus (Silurana) tropicalis F-box protein 41 (fbxo41) mRNA	NM_001079043.1	0.93	2.25	1.28	0	0	0	0
Xenopus laevis hypothetical protein LOC443596 mRNA (cDNA clone IMAGE:4885284) partial cds	BC072948.1	1.78	4.24	1.26	0	0	0	0
Xenopus laevis cDNA clone IMAGE:6947552 partial cds	BC093552.1	0.49	1.17	1.26	0	0	0	0
Xenopus (Silurana) tropicalis uncharacterized LOC100124934 (LOC100124934) mRNA	NM_001102875.1	0.54	1.27	1.25	0	0	0	0
Xenopus laevis transforming growth factor beta-induced 68kDa (tgfbi) mRNA	NM_001095238.1	0.62	1.46	1.25	0	0	0	0
XELLIM5R Xenopus laevis LIM class homeodomain protein (lim5/Lhx5) mRNA complete cds	L42546.1	3.33	7.87	1.25	0	0	0	0
PREDICTED: Xenopus (Silurana) tropicalis serine/threonine kinase 32A (stk32a) mRNA	XM_002936707.2	0.6	1.39	1.23	0	0	0	0
Xenopus laevis matrix-remodelling associated 7 (mxra7) mRNA	NM_001094445.1	0.72	1.68	1.22	0	0	0	0
PREDICTED: Xenopus (Silurana) tropicalis uncharacterized LOC100486501 (LOC100486501) mRNA	XM_002942085.2	1.53	3.51	1.21	0	0	0	0
PREDICTED: Xenopus (Silurana) tropicalis retinitis pigmentosa 2 (X-linked recessive) (rp2) mRNA	XM_002936977.2	2.54	5.85	1.21	0	0	0	0
Xenopus (Silurana) tropicalis COMM domain containing 9 (commd9) mRNA	NM_001114206.1	0.46	1.06	1.21	0	0	0	0
Xenopus (Silurana) tropicalis melanoma inhibitory activity (mia) mRNA	NM_001142244.1	0.45	1.02	1.2	0	0	0	0
PREDICTED: Xenopus (Silurana) tropicalis PEST proteolytic signal containing nuclear protein (pcnp) transcript variant X1 mRNA	XM_002936816.2	1.26	2.87	1.19	0	0	0	0
PREDICTED: Xenopus (Silurana) tropicalis uncharacterized LOC100145515 (LOC100145515) mRNA	XM_002942816.2	0.5	1.13	1.19	0	0	0	0
Xenopus tropicalis finished cDNA clone TEgg083i13	CR942784.1	0.55	1.25	1.18	0	0	0	0
PREDICTED: Xenopus (Silurana) tropicalis cAMP responsive element binding protein 5 (creb5) transcript variant X1 mRNA	XM_002933391.2	0.74	1.66	1.17	0	0	0	0
PREDICTED: Xenopus (Silurana) tropicalis G protein-coupled receptor 126 (gpr126) mRNA	XM_002933873.2	0.49	1.08	1.17	0	0	0	0
Xenopus laevis allograft inflammatory factor 1-like (aif1l) mRNA	NM_001092679.1	0.52	1.15	1.15	0	0	0	0
Xenopus laevis hypothetical protein MGC132374 mRNA (cDNA clone MGC:132374 IMAGE:3396440) complete cds	BC106693.1	1.55	3.43	1.15	0	0	0	0
Xenopus (Silurana) tropicalis N-deacetylase/N-sulfotransferase (heparan glucosaminyl) 3 (ndst3) mRNA	NM_001127047.1	1.14	2.51	1.15	0	0	0	0
Xenopus laevis ALG11 alpha-1 2-mannosyltransferase (alg11) mRNA	NM_001122888.1	1.3	2.86	1.15	0	0	0	0
Xenopus laevis quinolinate phosphoribosyltransferase (qprt) mRNA	NM_001093324.1	0.52	1.14	1.15	0	0	0	0
Xenopus laevis X1Hbox2 mRNA (homeobox-containing p52 clone)	X06592.1	0.65	1.4	1.13	0	0	0	0
PREDICTED: Xenopus (Silurana) tropicalis uncharacterized LOC101734664 (LOC101734664) mRNA	XM_004910525.1	1.17	2.53	1.12	0	0	0	0
PREDICTED: Xenopus (Silurana) tropicalis solute carrier family 13 (sodium-dependent citrate transporter) member 5 (slc13a5)	XM_004911730.1	0.5	1.07	1.12	0	0	0	0
Xenopus tropicalis lin-28 homolog mRNA (cDNA clone MGC:97527 IMAGE:5382621) complete cds	BC090084.1	10.08	21.77	1.12	0	0	0	0
PREDICTED: Xenopus (Silurana) tropicalis collagen alpha-1(VII) chain-like (LOC101732997) mRNA	XM_004913190.1	2.17	4.68	1.12	0	0	0	0
Xenopus laevis uncharacterized LOC100049750 (LOC100049750) mRNA	NM_001098690.1	0.51	1.09	1.11	0	0	0	0
PREDICTED: Xenopus (Silurana) tropicalis syndecan 3 (sdc3) mRNA	XM_002938828.2	0.52	1.11	1.11	0	0	0	0
Xenopus tropicalis hypothetical protein LOC100124841 mRNA (cDNA clone MGC:121354 IMAGE:7605119) complete cds	BC135512.1	0.9	1.91	1.1	0	0	0	0
PREDICTED: Xenopus (Silurana) tropicalis phospholipase C delta 3 (plcd3) mRNA	XM_002935518.2	0.83	1.77	1.1	0	0	0	0
PREDICTED: Xenopus (Silurana) tropicalis 6-phosphofructo-2-kinase/fructose-2 6-bisphosphatase-like (LOC100488795)	XM_004919631.1	1.42	3.01	1.09	0	0	0	0
Xenopus laevis Williams Beuren syndrome chromosome region 27 (wbscr27) mRNA	NM_001091059.1	0.54	1.14	1.09	0	0	0	0
Xenopus laevis solute carrier family 11 (proton-coupled divalent metal ion transporters) member 1 (slc11a1) mRNA	NM_001094539.1	0.7	1.47	1.08	0	0	0	0
PREDICTED: Xenopus (Silurana) tropicalis homeobox B8 (hoxb8) transcript variant X1 mRNA	XM_002938021.2	1.01	2.11	1.07	0	0	0	0
PREDICTED: Xenopus (Silurana) tropicalis alpha-kinase 2 (alpk2) mRNA	XM_004910401.1	0.59	1.23	1.07	0	0	0	0
PREDICTED: Xenopus (Silurana) tropicalis single-minded homolog 1 (Drosophila) (sim1) transcript variant X3 mRNA	XM_004914546.1	0.61	1.27	1.07	0	0	0	0
Xenopus laevis COMM domain containing 3 (commd3) mRNA	NM_001095386.1	0.68	1.41	1.07	0	0	0	0
PREDICTED: Xenopus (Silurana) tropicalis brain-specific angiogenesis inhibitor 3 (bai3) transcript variant X1 mRNA	XM_002936321.2	0.97	2	1.06	0	0	0	0
Xenopus (Silurana) tropicalis piwi-like RNA-mediated gene silencing 2 (piwil2) mRNA	NM_001112999.1	0.74	1.54	1.06	0	0	0	0
Xenopus laevis tetratricopeptide repeat domain 39B (ttc39b) mRNA	NM_001094701.1	0.94	1.94	1.06	0	0	0	0
Xenopus laevis lapl02 mRNA complete sequence	DQ096843.1	112.29	231.36	1.05	0	0	0	0
PREDICTED: Xenopus (Silurana) tropicalis PYLa/PGLa A-like (LOC100488375) transcript variant 2 mRNA	XM_002941627.2	0.52	1.07	1.04	0	0	0	0
PREDICTED: Xenopus (Silurana) tropicalis putative methyltransferase KIAA1456 homolog (LOC100488302) transcript variant X1 mRNA	XM_002934674.2	0.85	1.74	1.04	0	0	0	0
Xenopus (Silurana) tropicalis uncharacterized LOC100145323 (LOC100145323) mRNA	NM_001126798.1	0.62	1.26	1.04	0	0	0	0
Xenopus laevis twisted gastrulation homolog 2 (twsg2) mRNA	NM_001095289.1	0.52	1.06	1.04	0	0	0	0
Xenopus laevis embryonic serine protease-1 mRNA (cDNA clone IMAGE:6864235) partial cds	BC082670.1	11.5	23.45	1.03	0	0	0	0
PREDICTED: Xenopus (Silurana) tropicalis arachidonate 5-lipoxygenase (alox5) transcript variant X2 mRNA	XM_004915925.1	0.73	1.48	1.03	0	0	0	0
PREDICTED: Xenopus (Silurana) tropicalis metalloprotease TIKI1-like (LOC100491951) mRNA	XM_002936336.2	1.54	3.13	1.03	0	0	0	0
PREDICTED: Xenopus (Silurana) tropicalis protein disulfide isomerase-like testis expressed (pdilt) mRNA	XM_002931984.2	1	2.02	1.03	0	0	0	0
Xenopus laevis similar to calsequestrin 2 (cardiac muscle) mRNA (cDNA clone IMAGE:4681496) partial cds	BC041283.1	0.87	1.77	1.03	0	0	0	0
Xenopus laevis clone IMAGE:4681494 mRNA	BC044072.1	1.38	2.76	1.01	0	0	0	0
Xenopus (Silurana) tropicalis mitochondrial calcium uniporter (mcu) nuclear gene encoding mitochondrial protein mRNA	NM_001130227.1	0.91	1.81	1.01	0	0	0	0
Xenopus laevis cDNA clone IMAGE:6957925	BC130190.1	4.84	9.68	1.01	0	0	0	0
Xenopus laevis fibroblast growth factor 7 (fgf7) mRNA	NM_001096168.1	1.27	2.54	1.01	0	0	0	0
Xenopus laevis lipase endothelial (lipg) mRNA	NM_001090061.1	0.79	1.72	1.12	1.38	1.38	0.01	0.01
PREDICTED: Xenopus (Silurana) tropicalis G protein-coupled receptor 56 (gpr56) mRNA	XM_002931653.2	0.47	1.48	1.68	1.79	1.79	0.01	0.01
Xenopus laevis chromogranin A (parathyroid secretory protein 1) (chga) mRNA	NM_001094724.1	2.8	7.98	1.52	3.64	3.66	0.01	0.01
Xenopus laevis MGC80754 protein (MGC80754) mRNA	NM_001092314.1	0.76	1.89	1.33	1.16	1.17	0.01	0.01
Xenopus laevis cryptochrome 2b mRNA complete cds	AY049035.1	1.58	10.36	2.73	2.39	2.43	0.03	0.01
Xenopus laevis acyl-CoA synthetase medium-chain family member 3 (acsm3) mRNA	NM_001092901.1	9.05	19.98	1.15	4.42	4.51	0.03	0.03
Xenopus laevis family with sequence similarity 101 member B (fam101b) mRNA	NM_001093870.1	7.46	19.75	1.41	9.23	9.48	0.04	0.03
XLU76636 Xenopus laevis calbindin D28k mRNA complete cds	U76636.1	0.94	4.04	2.11	1.3	1.4	0.11	0.06
PREDICTED: Xenopus (Silurana) tropicalis uncharacterized LOC100491360 (LOC100491360) transcript variant X1 mRNA	XM_004917936.1	5.38	14.76	1.46	295.58	313.13	0.09	0.06
PREDICTED: Xenopus (Silurana) tropicalis extended synaptotagmin-1-like (LOC100493855) mRNA	XM_004914206.1	1.7	6.35	1.91	1.84	1.99	0.12	0.07
PREDICTED: Xenopus (Silurana) tropicalis solute carrier family 4 sodium bicarbonate cotransporter member 4 (slc4a4)	XM_004919133.1	1.04	2.82	1.44	1.54	1.63	0.09	0.07
XELPDGFAA X.laevis platelet-derived growth factor A chain (PDGFA) mRNA complete cds short form	M23238.1	3.91	10.18	1.39	5.15	5.46	0.09	0.07
Xenopus laevis ATPase Na+/K+ transporting beta 1 polypeptide (atp1b1) mRNA	NM_001086759.1	57.26	131.35	1.2	28.11	29.57	0.08	0.07
Xenopus laevis TGF-beta2 mRNA for transforming growth factor-beta2	X51817.1	0.68	1.6	1.25	1.52	1.6	0.08	0.07
Xenopus laevis mRNA for enhancer of split related 9 (esr9 gene) clone 8C9	AJ009282.1	1.19	3.66	1.63	1.63	1.75	0.11	0.07
Xenopus laevis prostaglandin reductase 2 (ptgr2) mRNA	NM_001095485.1	2.27	5.97	1.4	8.42	8.97	0.1	0.07
Xenopus laevis 7-transmembrane receptor frizzled-1 mRNA complete cds	AF231711.1	1.4	3.53	1.34	1.39	1.48	0.1	0.07
Xenopus laevis Ras-related associated with diabetes (rrad) mRNA	NM_001092750.1	0.02	2.99	8	1.03	1.68	0.72	0.09
PREDICTED: Xenopus (Silurana) tropicalis transmembrane protease serine 13 (tmprss13) mRNA	XM_002932904.2	1.19	3.33	1.5	2	2.2	0.14	0.09
Xenopus laevis similar to erythrocyte protein band 4.1-like 3 mRNA (cDNA clone IMAGE:4889018) partial cds	BC044964.1	1.25	3.48	1.49	6.96	7.63	0.14	0.09
PREDICTED: Xenopus (Silurana) tropicalis SH3-domain kinase binding protein 1 (sh3kbp1) transcript variant X1 mRNA	XM_002935188.2	1.1	3.18	1.54	1.14	1.26	0.15	0.1
Xenopus laevis CASP2 and RIPK1 domain containing adaptor with death gene 2 (cradd.2) mRNA	NM_001091848.1	1.67	4.4	1.41	1.9	2.09	0.15	0.1
Xenopus laevis serine/threonine kinase 4 (stk4) mRNA	NM_001089968.1	0.71	1.65	1.23	1.24	1.37	0.14	0.12
PREDICTED: Xenopus (Silurana) tropicalis FH2 domain-containing protein 1-like (LOC100496216) mRNA	XM_002934907.2	0.54	1.94	1.86	1.28	1.49	0.22	0.12
Xenopus tropicalis finished cDNA clone TNeu121k01	CR926200.2	16.97	34.6	1.03	12.92	14.07	0.13	0.12
Xenopus (Silurana) tropicalis SRY (sex determining region Y)-box 2 (sox2) mRNA	NM_213704.3	35.87	72.35	1.02	49.46	53.9	0.13	0.13
Xenopus laevis solute carrier family 22 (organic anion transporter) member 7 (slc22a7) mRNA	NM_001092498.1	3.66	13.67	1.91	18.04	21.34	0.25	0.13
Xenopus laevis complement factor I (cfi-a) mRNA	NM_001085952.1	1.74	4.35	1.33	1.33	1.49	0.17	0.13
Xenopus laevis cone-rod homeobox (crx-b) mRNA	NM_001088447.1	4.03	8.53	1.09	8.52	9.41	0.15	0.14
PREDICTED: Xenopus (Silurana) tropicalis CTTNBP2 N-terminal like (cttnbp2nl) transcript variant X1 mRNA	XM_002932128.2	1.06	2.43	1.21	1.5	1.7	0.18	0.15
PREDICTED: Xenopus (Silurana) tropicalis uncharacterized LOC100487960 (LOC100487960) transcript variant X1 mRNA	XM_002939939.2	6.53	13.84	1.09	2.59	2.89	0.16	0.15
PREDICTED: Xenopus (Silurana) tropicalis integrin beta 4 (itgb4) transcript variant X1 mRNA	XM_002939974.2	0.77	1.94	1.34	1.66	1.9	0.2	0.15
Xenopus laevis POU class 3 homeobox 2 (pou3f2-b) mRNA	NM_001096751.1	0.44	3.47	3	1.01	1.38	0.45	0.15
Xenopus (Silurana) tropicalis G protein-coupled receptor 153 (gpr153) mRNA	NM_001128052.1	1.29	7.07	2.46	1.32	1.71	0.38	0.16
Xenopus laevis uncharacterized protein MGC116527 (MGC116527) mRNA	NM_001096165.1	2.55	5.3	1.06	2.41	2.7	0.17	0.16
PREDICTED: Xenopus (Silurana) tropicalis T-cell leukemia homeobox 1 (tlx1) transcript variant 1 mRNA	XM_002936768.2	1.01	5.73	2.52	1.12	1.47	0.4	0.16
Xenopus laevis cardiac myosin heavy chain-alpha (MHC-alpha) mRNA complete cds	AY913767.1	1.99	5.1	1.37	4.01	4.66	0.22	0.17
Xenopus laevis CD81 antigen (target of antiproliferative antibody 1) mRNA (cDNA clone MGC:52702 IMAGE:4682721) complete cds	BC041217.1	25.98	82.18	1.67	34.23	41.3	0.28	0.17
Xenopus laevis regulator of cell cycle (rgcc) mRNA	NM_001093976.1	30.73	72.87	1.25	32.68	37.69	0.21	0.17
Xenopus laevis cDNA clone IMAGE:4405515 partial cds	BC072262.1	1.85	6.07	1.73	1.38	1.69	0.3	0.17
Xenopus laevis uncharacterized protein MGC83079 (MGC83079) mRNA	NP_001084719.1	9.68	38.06	1.98	17.66	22.59	0.36	0.18
Xenopus laevis uncharacterized protein MGC130961 (MGC130961) mRNA	NM_001096456.1	7.64	19.78	1.38	7.5	8.91	0.25	0.19
Xenopus laevis tetraspanin 1 (tspan1) mRNA	NM_001095473.1	17.7	39.82	1.17	20.69	23.95	0.22	0.19
PREDICTED: Xenopus (Silurana) tropicalis family with sequence similarity 198 member A (fam198a) mRNA	XM_002937853.2	1.88	5.9	1.66	2.49	3.1	0.32	0.2
PREDICTED: Xenopus (Silurana) tropicalis progestin and adipoQ receptor family member IX (paqr9) mRNA	XM_004914351.1	1.99	6.15	1.63	1.47	1.83	0.32	0.2
Xenopus laevis cDNA clone IMAGE:5085355 partial cds	BC073731.1	5.3	12.21	1.21	3.75	4.44	0.25	0.21
Xenopus laevis cytochrome P450 family 2 subfamily C polypeptide 18 (cyp2c18) mRNA	NM_001091776.1	96.74	421.33	2.13	34.82	47.17	0.44	0.21
Xenopus laevis Myoblast determination protein 1 homolog A mRNA (cDNA clone MGC:52596 IMAGE:4885255) complete cds	BC041190.1	3.56	38.7	3.45	3.86	6.38	0.73	0.22
Xenopus (Silurana) tropicalis uncharacterized LOC100158501 (LOC100158501) mRNA	NM_001127941.1	1.29	3.17	1.31	1.04	1.26	0.29	0.22
Xenopus tropicalis finished cDNA clone TNeu008g03	CR761907.2	1.65	3.59	1.13	1.7	2.03	0.26	0.23
PREDICTED: Xenopus (Silurana) tropicalis CD48 antigen-like (LOC101731872) mRNA	XM_004919314.1	2.02	4.9	1.28	3.69	4.5	0.29	0.23
Xenopus tropicalis finished cDNA clone TGas091l04	CR855728.2	18.98	39.66	1.07	3.09	3.65	0.24	0.23
Xenopus laevis MGC80983 protein (MGC80983) mRNA	NM_001092413.1	0.61	1.49	1.32	2.56	3.15	0.3	0.23
Xenopus tropicalis finished cDNA clone TGas006k01	CR848587.2	0.72	1.6	1.17	2.36	2.84	0.27	0.24
Xenopus laevis neurotrophin 3 (ntf3) mRNA	NM_001092740.1	1.13	2.87	1.35	1.33	1.66	0.32	0.24
Xenopus (Silurana) tropicalis uncharacterized LOC549508 (LOC549508) mRNA	NM_001016754.2	106.61	319.8	1.59	51.06	66.83	0.39	0.25
Xenopus laevis cDNA clone IMAGE:7009602	BC084260.1	6.83	23.76	1.8	4.3	5.84	0.45	0.25
PREDICTED: Xenopus (Silurana) tropicalis hairy and enhancer of split 8 (hes8) mRNA	XM_002933849.2	1.67	11.43	2.79	1	1.64	0.72	0.26
Xenopus laevis mRNA for thimet oligopeptidase complete cds	AB030904.1	3.7	48.93	3.73	3.38	6.77	1.01	0.27
Xenopus laevis p21 GTPase-associated kinase 1 mRNA (cDNA clone MGC:83445 IMAGE:5084287) complete cds	BC081113.1	5.42	12.47	1.21	7.71	9.74	0.34	0.28
Xenopus tropicalis cDNA clone IMAGE:7023321 with apparent retained intron	BC089663.1	0.61	1.38	1.19	1.33	1.67	0.34	0.29
PREDICTED: Xenopus (Silurana) tropicalis serine/threonine-protein kinase dst1-like (LOC101735228) transcript variant X2 mRNA	XM_004910924.1	1.43	3.45	1.28	2.61	3.35	0.37	0.29
Xenopus laevis mitochondrial ribosomal protein S2 (mrps2) nuclear gene encoding mitochondrial protein mRNA	NM_001091834.1	1.42	3	1.09	4.61	5.7	0.31	0.29
Xenopus laevis cDNA clone MGC:130954 IMAGE:7973902 complete cds	BC106382.1	2	7.97	2	1.9	2.86	0.6	0.3
Xenopus laevis cDNA clone IMAGE:8332229	BC155363.1	6.15	16.75	1.45	8.37	11.34	0.44	0.31
Xenopus laevis p21 GTPase-associated kinase 1 (PAK1) mRNA complete cds	AF169794.1	0.82	1.82	1.17	4.11	5.25	0.36	0.31
Xenopus laevis Sp1-like zinc-finger protein XSPR-2 mRNA (cDNA clone IMAGE:5154993) partial cds	BC072763.1	3.46	6.95	1.01	4.18	5.19	0.32	0.32
Xenopus laevis uncharacterized LOC495489 (LOC495489) mRNA	NM_001095132.1	1.46	3.35	1.21	1.2	1.57	0.39	0.32
Xenopus laevis zinc finger protein 521 (znf521) mRNA	NM_001091128.1	4.4	10.22	1.22	4.49	5.87	0.39	0.32
PREDICTED: Xenopus (Silurana) tropicalis proline rich 15 (prr15) mRNA	XM_002933381.2	1.47	4.42	1.59	1.43	2.05	0.52	0.33
Xenopus tropicalis finished cDNA clone TNeu052k18	CR760018.2	0.51	2.9	2.53	0.83	1.5	0.86	0.34
PREDICTED: Xenopus (Silurana) tropicalis myb-related transcription factor partner of profilin-like (LOC101733690)	XM_004917323.1	7.32	18.38	1.33	7.2	9.82	0.45	0.34
Xenopus laevis SRY (sex determining region Y)-box 21 (sox21) mRNA	NM_001172213.1	7.58	17.54	1.22	9	12.09	0.43	0.36
Xenopus tropicalis finished cDNA clone TEgg100h07	CU075546.1	0.21	1.05	2.35	1.03	1.84	0.84	0.36
Xenopus (Silurana) tropicalis ectodysplasin A receptor (edar) mRNA	NM_001006819.1	0.18	3.37	4.25	0.39	1.13	1.53	0.36
Xenopus laevis ankyrin repeat and SOCS box-containing 12 (asb12) mRNA	NM_001093794.1	0.72	1.76	1.29	0.74	1.02	0.48	0.37
PREDICTED: Xenopus (Silurana) tropicalis CD48 antigen-like (LOC101732346) mRNA	XM_004919320.1	0.94	1.89	1.02	1.32	1.72	0.38	0.37
Xenopus laevis uncharacterized LOC495222 (LOC495222) mRNA	NM_001094904.1	1.03	2.26	1.15	1.99	2.67	0.43	0.37
PREDICTED: Xenopus (Silurana) tropicalis hepatic and glial cell adhesion molecule (hepacam) mRNA	XM_002937519.2	1.53	3.12	1.03	1.46	1.91	0.39	0.38
Xenopus laevis degr03 mRNA complete sequence	DQ096846.1	1	4.21	2.08	0.58	1.01	0.81	0.39
Xenopus (Silurana) tropicalis ISL LIM homeobox 2 (isl2) mRNA	NM_001166041.1	5.76	15.63	1.45	5.65	8.33	0.57	0.39
Xenopus (Silurana) tropicalis integrin beta 6 (itgb6) mRNA	NM_001097306.1	0.38	1.83	2.27	0.67	1.24	0.91	0.4
PREDICTED: Xenopus (Silurana) tropicalis putative N-acetyltransferase 16-like (LOC100490742) mRNA	XM_002943189.1	0.8	3.27	2.05	0.82	1.48	0.86	0.42
PREDICTED: Xenopus (Silurana) tropicalis T-box 15 (tbx15) mRNA	XM_002940981.2	0.87	3.3	1.93	0.79	1.39	0.81	0.42
PREDICTED: Xenopus (Silurana) tropicalis WD repeat domain 27 (wdr27) mRNA	XM_002931515.2	4.35	9.95	1.2	1.26	1.78	0.51	0.42
Xenopus laevis KIAA0930 (kiaa0930) mRNA	NM_001086221.1	1.96	5.48	1.49	3.28	5.06	0.63	0.43
Xenopus (Silurana) tropicalis protein phosphatase 2 regulatory subunit B' beta (ppp2r5b) mRNA	NM_001100279.1	0.37	1.85	2.36	0.51	1.02	1.01	0.43
Xenopus (Silurana) tropicalis cytochrome P450 family 2 subfamily C polypeptide 18 (cyp2c18) mRNA	NM_001112980.1	2.15	9.09	2.08	2.38	4.46	0.91	0.44
Xenopus laevis claudin 3 (cldn3) mRNA	NM_001093931.1	0.89	3.6	2.03	1.06	1.96	0.9	0.45
PREDICTED: Xenopus (Silurana) tropicalis growth factor independent 1 transcription repressor (gfi1) mRNA	XM_002933803.2	1.39	4.54	1.72	0.78	1.32	0.76	0.45
Xenopus laevis cDNA clone MGC:181613 IMAGE:8737127 complete cds	BC154955.1	12.76	45.6	1.84	12.92	23.07	0.84	0.46
Xenopus laevis glutathione S-transferase alpha 4 (gsta4) mRNA	NM_001096027.1	0.95	1.97	1.06	1.08	1.51	0.49	0.47
Xenopus laevis Hes2 mRNA (cDNA clone IMAGE:7011946) partial cds	BC084134.1	7.41	23.73	1.68	6.02	10.31	0.78	0.47
PREDICTED: Xenopus (Silurana) tropicalis uncharacterized LOC101732195 (LOC101732195) mRNA	XM_004912378.1	0.56	2.08	1.92	0.98	1.87	0.95	0.5
Xenopus tropicalis finished cDNA clone TTpA008c06	CR926432.2	0.61	1.61	1.42	0.75	1.24	0.74	0.52
Xenopus (Silurana) tropicalis atlastin GTPase 1 (atl1) mRNA	NM_001078754.1	0.62	2.02	1.72	0.66	1.22	0.9	0.53
Xenopus (Silurana) tropicalis tumor necrosis factor receptor superfamily member 21 (tnfrsf21) mRNA	NM_001079136.1	4.39	9.14	1.07	2.95	4.39	0.58	0.55
1 Expression levels (FPKM) in pre-placodal explants after injection of Six1 and CHX treatment
2 Expression levels (FPKM) in pre-placodal explants after injection of Six1 and CHX+ DEX treatment
3 Log2 Fold change values for Six1
4 Expression levels (FPKM) in un-injected pre-placodal explants after CHX treatment
5 Expression levels (FPKM) in un-injected pre-placodal explants after CHX+DEX treatment
6 Log2 Fold change values for un-injected control
7 Rank = FC(log2) Control/FC(log2) Six1. Instances where a gene is either not expressed in the un-injected control or has a negative
rank (i.e. the opposite direction of change compared to the experimental condition) are equally ranked as 0.

## Sheet: S.file 2.2 - Eya1i UP
Supplementary File 2 Table 2 Genes with at least two-fold up-regulation after injection of Eya1-GR and treatment with CHX + DEX
Annotation	Accession	Eya1 CHX1	Eya1 CHX+DEX2	FC Eya13	Control CHX4	Control CHX+DEX5	FC Control6	Rank7
X.laevis mRNA for P2Y8 nucleotide receptor	X99953.1	0.01	4.03	11.98	0	0	0	0
Xenopus laevis homeobox D11 (hoxd11) mRNA	NM_001096497.1	0.01	1.34	10.38	0	0	0	0
Xenopus laevis cDNA clone IMAGE:6950606	BC093562.1	0.01	1.06	10.04	0	0	0	0
Xenopus laevis mRNA for XlHbox1 protein (PR I type)	X12499.1	0.03	2.54	6.91	0	0	0	0
Xenopus laevis homeobox C10 (hoxc10) mRNA	NM_001090479.1	0.03	2.27	6.31	0	0	0	0
PREDICTED: Xenopus (Silurana) tropicalis homeobox A11 (hoxa11) mRNA	XM_004915395.1	0.04	2.14	5.99	0	0	0	0
Xenopus laevis homeobox A9 (hoxa9) mRNA	NM_001097795.1	0.05	2.23	5.5	0	0	0	0
Xenopus tropicalis cDNA clone IMAGE:7017143	BC089232.1	0.67	28.53	5.43	0	0	0	0
Xenopus tropicalis cDNA clone IMAGE:7022272	BC094950.1	0.11	3.47	5.1	0	0	0	0
Xenopus laevis cDNA clone MGC:160241 IMAGE:8526708 complete cds	BC129574.1	0.04	1.05	4.98	0	0	0	0
PREDICTED: Xenopus (Silurana) tropicalis homeobox A10 (hoxa10) mRNA	XM_002933394.2	0.19	4.73	4.71	0	0	0	0
Xenopus (Silurana) tropicalis aldolase A fructose-bisphosphate (aldoa) mRNA	NM_001005643.1	0.06	1.19	4.41	0	0	0	0
PREDICTED: Xenopus (Silurana) tropicalis homeobox protein Hox-C11a-like (LOC100487406) mRNA	XM_002936646.2	0.37	7.49	4.37	0	0	0	0
Xenopus laevis hypothetical protein LOC100049089 mRNA (cDNA clone MGC:115644 IMAGE:3749571) complete cds	BC099046.1	7.47	153.26	4.36	30.94	9.11	-1.77	0
PREDICTED: Xenopus (Silurana) tropicalis 72 kDa inositol polyphosphate 5-phosphatase-like (LOC101734556) mRNA	XM_004916572.1	0.08	1.36	4.16	0	0	0	0
Xenopus laevis Hoxc10 mRNA complete cds	AY167741.1	0.15	2.58	4.13	0	0	0	0
Xenopus laevis homeobox D9 (hoxd9) mRNA	NM_001174043.1	0.06	1.03	4.12	0	0	0	0
Xenopus (Silurana) tropicalis cytochrome P450 family 26 subfamily B polypeptide 1 (cyp26b1) mRNA	NM_001079187.2	0.24	3.81	4	3.19	1.81	-0.82	0
PREDICTED: Xenopus (Silurana) tropicalis c-X-C motif chemokine 10-like (LOC100490785) mRNA	XM_002940578.2	0.28	4.19	3.93	0	0	0	0
Xenopus laevis uncharacterized LOC496300 (LOC496300) mRNA	NM_001095458.1	53.08	763.17	3.85	10.26	7.72	-0.42	0
PREDICTED: Xenopus (Silurana) tropicalis TYRO protein tyrosine kinase-binding protein-like (LOC100493958) mRNA	XM_002940624.2	0.1	1.34	3.85	0	0	0	0
Xenopus laevis mRNA for XFGF-20 complete cds	AB012615.1	0.11	1.44	3.81	0	0	0	0
Xenopus laevis creatine kinase mitochondrial 1B (ckmt1b-b) nuclear gene encoding mitochondrial protein mRNA	NM_001086060.1	0.12	1.62	3.77	0	0	0	0
PREDICTED: Xenopus (Silurana) tropicalis homeobox protein Hox-C9-like (LOC101733557) mRNA	XM_004911933.1	0.43	5.19	3.62	0	0	0	0
PREDICTED: Xenopus (Silurana) tropicalis echinoderm microtubule-associated protein-like 1-like (LOC100495318) transcript variant X1 mRNA	XM_002936583.2	0.16	1.92	3.59	0	0	0	0
Xenopus laevis uncharacterized LOC100036938 (LOC100036938) mRNA	NM_001097708.1	0.28	3.26	3.58	0	0	0	0
Xenopus laevis carbonic anhydrase IV (ca4) mRNA	NM_001086319.1	94.76	1098.68	3.54	145.35	118.44	-0.3	0
Xenopus (Silurana) tropicalis SIX homeobox 2 (six2) mRNA	NM_001100275.1	0.61	6.75	3.49	0	0	0	0
Xenopus laevis homeobox D8 (hoxd8) mRNA	NM_001089872.1	0.14	1.48	3.42	0	0	0	0
Xenopus tropicalis cDNA clone IMAGE:7860727 partial cds	BC122054.1	0.78	8.11	3.4	0	0	0	0
Xenopus laevis tachykinin-like peptide (MGC132043) mRNA	NM_001096656.1	0.2	2.03	3.37	0	0	0	0
Xenopus laevis gamma-aminobutyric acid receptor subunit rho-3 (Gabrr3) mRNA partial cds	HQ437681.1	0.11	1.09	3.33	0	0	0	0
Xenopus laevis XGRIP2 mRNA for glutamate receptor interacting protein 2 complete cds	AB290863.1	0.11	1.08	3.32	0	0	0	0
Xenopus tropicalis hypothetical protein MGC146277 mRNA (cDNA clone MGC:146277 IMAGE:7690007) complete cds	BC123945.1	0.17	1.52	3.22	0	0	0	0
Xenopus laevis uncharacterized LOC495161 (LOC495161) mRNA	NM_001094854.1	0.14	1.19	3.19	0	0	0	0
PREDICTED: Xenopus (Silurana) tropicalis protocadherin-11 X-linked-like (LOC100493938) transcript variant X2 mRNA	XM_004916890.1	0.15	1.28	3.16	0	0	0	0
PREDICTED: Xenopus (Silurana) tropicalis uncharacterized LOC101733225 (LOC101733225) mRNA	XM_004919937.1	0.24	2.11	3.15	0	0	0	0
PREDICTED: Xenopus (Silurana) tropicalis homeobox A9 (hoxa9) transcript variant X1 mRNA	XM_004915396.1	0.18	1.55	3.15	0	0	0	0
PREDICTED: Xenopus (Silurana) tropicalis F-box and WD repeat domain containing 4 (fbxw4) transcript variant X1 mRNA	XM_002936770.2	0.18	1.42	3.05	0	0	0	0
Xenopus (Silurana) tropicalis X-linked inhibitor of apoptosis (xiap) mRNA	NM_001030412.1	0.19	1.49	3.05	0	0	0	0
PREDICTED: Xenopus (Silurana) tropicalis uncharacterized LOC100493539 (LOC100493539) mRNA	XM_002934245.2	0.68	5.48	3.02	0	0	0	0
PREDICTED: Xenopus (Silurana) tropicalis paired box 1 (pax1) transcript variant X1 mRNA	XM_002939437.2	0.14	1.11	3	0	0	0	0
Xenopus tropicalis finished cDNA clone TGas133e15	CT025382.2	0.15	1.15	2.99	0	0	0	0
Xenopus laevis hypothetical protein LOC446960 mRNA (cDNA clone IMAGE:7203732) partial cds	BC082220.1	0.19	1.46	2.99	0	0	0	0
PREDICTED: Xenopus (Silurana) tropicalis extracellular calcium-sensing receptor-like (LOC101734639) partial mRNA	XM_004919948.1	3.62	26.66	2.89	0	0	0	0
PREDICTED: Xenopus (Silurana) tropicalis trypsin-3-like (LOC101730792) mRNA	XM_004914194.1	0.18	1.32	2.88	0	0	0	0
Xenopus (Silurana) tropicalis leucine rich repeat containing 8 family member D (lrrc8d) mRNA	NM_001126881.1	0.18	1.28	2.86	0	0	0	0
Xenopus tropicalis cDNA clone IMAGE:7758182	BC154876.1	0.22	1.51	2.83	0	0	0	0
Xenopus laevis branched chain amino-acid transaminase 2 mitochondrial (bcat2) nuclear gene encoding mitochondrial protein mRNA	NM_001112883.1	0.16	1.11	2.83	0	0	0	0
Xenopus (Silurana) tropicalis chemokine (C-X-C motif) receptor 7 (cxcr7) mRNA	NM_001030434.1	0.15	1.03	2.8	0	0	0	0
Xenopus laevis CD93 molecule (cd93) mRNA	NM_001095115.1	0.25	1.69	2.76	0	0	0	0
PREDICTED: Xenopus (Silurana) tropicalis homeobox D13 (hoxd13) mRNA	XM_002935677.2	0.27	1.76	2.76	0	0	0	0
PREDICTED: Xenopus (Silurana) tropicalis homeobox D3 (hoxd3) transcript variant X3 mRNA	XM_004917730.1	0.29	1.86	2.72	0	0	0	0
Xenopus laevis homeobox C8 (hoxc8) mRNA	NM_001127798.1	0.93	6.05	2.71	0	0	0	0
Xenopus laevis homeobox B7 (hoxb7-a) mRNA	NM_001085641.1	0.28	1.78	2.69	0	0	0	0
Xenopus tropicalis finished cDNA clone TGas003o01	CR942341.2	0.72	4.55	2.68	0	0	0	0
Xenopus (Silurana) tropicalis sushi domain containing 1 (susd1) mRNA	NM_203891.1	0.23	1.41	2.66	0	0	0	0
PREDICTED: Xenopus (Silurana) tropicalis espin (espn) transcript variant X1 mRNA	XM_002933856.2	0.25	1.57	2.66	1.8	1.75	-0.05	0
Xenopus laevis hedgehog-interacting protein mRNA complete cds	AY328923.1	0.35	2.12	2.64	0	0	0	0
Xenopus laevis oviduct protein p20 mRNA complete cds	AY563621.1	0.31	1.9	2.64	0	0	0	0
Xenopus laevis arginyl aminopeptidase (aminopeptidase B) b (rnpep-b) mRNA	NM_001092079.1	0.3	1.85	2.64	0	0	0	0
PREDICTED: Xenopus (Silurana) tropicalis poly [ADP-ribose] polymerase 4-like (LOC100491505) mRNA	XM_002937967.2	0.68	4.2	2.63	0	0	0	0
PREDICTED: Xenopus (Silurana) tropicalis estradiol 17-beta-dehydrogenase 1-like (LOC100489679) mRNA	XM_002935908.2	0.18	1.06	2.61	0	0	0	0
Xenopus laevis SRY-box containing protein (Sox1) mRNA complete cds	EF672727.1	0.18	1.08	2.6	0	0	0	0
Xenopus laevis mRNA for olfactory receptor class II (xb177 gene)	AJ250754.1	109.2	656.03	2.59	120.19	32.5	-1.89	0
Xenopus laevis pyridine nucleotide-disulphide oxidoreductase domain 2 (pyroxd2) mRNA	NM_001095120.1	0.94	5.54	2.57	0	0	0	0
Xenopus (Silurana) tropicalis KIAA0895 protein (kiaa0895) mRNA	NM_001114073.1	0.32	1.86	2.56	0	0	0	0
PREDICTED: Xenopus (Silurana) tropicalis calcium/calmodulin-dependent protein kinase kinase 2 beta (camkk2) transcript variant X1 mRNA	XM_002937701.2	0.24	1.38	2.56	0	0	0	0
Xenopus tropicalis finished cDNA clone TEgg026p17	CR761997.2	0.35	2.01	2.55	0	0	0	0
PREDICTED: Xenopus (Silurana) tropicalis integrin alpha 8 (itga8) mRNA	XM_002939028.2	0.21	1.19	2.55	0	0	0	0
Xenopus laevis mRNA for Xsox17-alpha protein	AJ001730.1	1.65	9.56	2.54	0	0	0	0
PREDICTED: Xenopus (Silurana) tropicalis myosin heavy chain 7 cardiac muscle beta (myh7) mRNA	XM_002939015.2	0.19	1.06	2.53	0	0	0	0
Xenopus (Silurana) tropicalis solute carrier family 16 member 7 (monocarboxylic acid transporter 2) (slc16a7) mRNA	NM_001112921.1	0.19	1.03	2.51	0	0	0	0
Xenopus tropicalis finished cDNA clone THdA030p05	CU075479.1	0.83	4.68	2.5	0	0	0	0
PREDICTED: Xenopus (Silurana) tropicalis homeobox B8 (hoxb8) transcript variant X1 mRNA	XM_002938021.2	0.71	3.97	2.49	0	0	0	0
PREDICTED: Xenopus (Silurana) tropicalis polycystic kidney and hepatic disease 1 (autosomal recessive)-like 1 (pkhd1l1) mRNA	XM_002942314.2	0.24	1.34	2.49	0	0	0	0
Xenopus laevis family with sequence similarity 46 member A (fam46a) mRNA	NM_001127827.1	0.89	4.86	2.47	0	0	0	0
Xenopus laevis cDNA clone IMAGE:8075801	BC123196.1	0.77	4.2	2.46	0	0	0	0
Xenopus laevis hypothetical LOC495273 mRNA (cDNA clone IMAGE:7018358) partial cds	BC084403.1	0.47	2.57	2.46	0	0	0	0
XLAF001596 Xenopus laevis homeobox protein pXhoxc8 (xhoxc8) mRNA complete cds	AF001596.1	0.85	4.62	2.46	0	0	0	0
Xenopus laevis ectodysplasin A receptor (edar) mRNA	NM_001087047.1	0.83	4.5	2.46	0	0	0	0
Xenopus (Silurana) tropicalis methionine sulfoxide reductase A gene 2 (msra.2) mRNA	NM_001114258.1	0.19	1.04	2.45	0	0	0	0
Xenopus tropicalis finished cDNA clone TNeu143f19	CR760056.2	0.59	3.12	2.41	0	0	0	0
Xenopus tropicalis finished cDNA clone TGas071e17	CR926377.2	0.31	1.62	2.41	0	0	0	0
PREDICTED: Xenopus (Silurana) tropicalis dimethylaniline monooxygenase [N-oxide-forming] 2-like (LOC100489107) mRNA	XM_002934145.2	0.35	1.82	2.4	0	0	0	0
Xenopus laevis Hoxd13 protein mRNA (cDNA clone MGC:86545 IMAGE:3399571) complete cds	BC080434.1	0.75	3.95	2.4	0	0	0	0
PREDICTED: Xenopus (Silurana) tropicalis inter-alpha-trypsin inhibitor heavy chain H6-like (LOC100488634) mRNA	XM_002939594.2	18.79	97.31	2.38	1.68	1.54	-0.13	0
Xenopus (Silurana) tropicalis mitogen-activated protein kinase-activated protein kinase 3 (mapkapk3) mRNA	NM_001079394.1	1.13	5.83	2.37	0	0	0	0
Xenopus laevis orga04 mRNA complete sequence	DQ096925.1	3422.97	17656.8	2.37	335.36	183.58	-0.87	0
Xenopus (Silurana) tropicalis pre-mRNA processing factor 31 (prpf31) mRNA	NM_213694.1	0.34	1.73	2.36	0	0	0	0
PREDICTED: Xenopus (Silurana) tropicalis embryonic protein UVS.2-like (LOC100488711) mRNA	XM_004919908.1	0.6	2.99	2.34	0	0	0	0
PREDICTED: Xenopus (Silurana) tropicalis molybdenum cofactor synthesis 2 (mocs2) transcript variant X7 mRNA	XM_004910438.1	1.24	6.08	2.31	0	0	0	0
PREDICTED: Xenopus (Silurana) tropicalis homeobox C6 (hoxc6) transcript variant X2 mRNA	XM_004911935.1	1.62	7.93	2.3	0	0	0	0
PREDICTED: Xenopus (Silurana) tropicalis contactin-2-like (LOC100487049) mRNA	XM_002936227.2	0.27	1.27	2.29	0	0	0	0
Xenopus (Silurana) tropicalis TP53RK binding protein (tprkb) mRNA	NM_203994.1	0.29	1.38	2.29	0	0	0	0
Xenopus laevis cDNA clone MGC:154541 IMAGE:8320906 complete cds	BC124896.1	141.25	673.28	2.26	193.25	125.6	-0.63	0
Xenopus laevis gelatinase B (MMP-9) mRNA complete cds	AF072455.1	1.18	5.53	2.23	0	0	0	0
PREDICTED: Xenopus (Silurana) tropicalis beta-1 3-galactosyltransferase 2-like (LOC101732799) transcript variant X1 mRNA	XM_004918863.1	0.34	1.55	2.23	0	0	0	0
PREDICTED: Xenopus (Silurana) tropicalis multidrug and toxin extrusion protein 2-like (LOC100489463) mRNA	XM_002933835.2	0.62	2.87	2.23	0	0	0	0
PREDICTED: Xenopus (Silurana) tropicalis poly (ADP-ribose) polymerase family member 4 (parp4) mRNA	XM_002937966.2	0.27	1.25	2.22	0	0	0	0
Xenopus laevis cat eye syndrome chromosome region candidate 5 (cecr5) mRNA	NM_001097147.1	2.81	12.91	2.21	0	0	0	0
PREDICTED: Xenopus (Silurana) tropicalis serine/threonine kinase 32A (stk32a) mRNA	XM_002936707.2	0.23	1.03	2.2	0	0	0	0
Xenopus laevis fin and gill-specific type-1 keratin (fgk) mRNA	NM_001246316.1	0.24	1.08	2.18	0	0	0	0
PREDICTED: Xenopus (Silurana) tropicalis alpha-kinase 2 (alpk2) mRNA	XM_004910401.1	0.46	2.04	2.17	0	0	0	0
PREDICTED: Xenopus (Silurana) tropicalis mucin-2-like (LOC100494822) mRNA	XM_002938567.2	0.38	1.69	2.16	0	0	0	0
PREDICTED: Xenopus (Silurana) tropicalis uncharacterized LOC101734503 (LOC101734503) mRNA	XM_004919251.1	0.29	1.28	2.15	0	0	0	0
Xenopus laevis SRY (sex determining region Y)-box 17 beta gene 2 (sox17b.2) mRNA	NM_001098715.1	0.39	1.72	2.15	0	0	0	0
Xenopus laevis nephrin (NPHS1) mRNA complete cds	AY902238.1	0.51	2.21	2.14	0	0	0	0
PREDICTED: Xenopus (Silurana) tropicalis poly [ADP-ribose] polymerase 14-like (LOC100485144) mRNA	XM_002943546.2	0.52	2.25	2.13	0	0	0	0
Xenopus laevis hypothetical protein LOC414703 mRNA (cDNA clone IMAGE:6635512) partial cds	BC068953.1	1.94	8.45	2.13	7.99	5.93	-0.43	0
Xenopus laevis uncharacterized LOC495373 (LOC495373) mRNA	NM_001095035.1	0.24	1.03	2.12	0	0	0	0
PREDICTED: Xenopus (Silurana) tropicalis homeobox protein Nkx-2.1-like (LOC100485697) mRNA	XM_002939393.2	0.29	1.25	2.12	0	0	0	0
PREDICTED: Xenopus (Silurana) tropicalis leucine rich repeat containing 15 (lrrc15) mRNA	XM_002937836.2	0.72	3.05	2.1	0	0	0	0
Xenopus laevis cegl21 mRNA complete sequence	DQ096885.1	0.91	3.88	2.1	0	0	0	0
PREDICTED: Xenopus (Silurana) tropicalis espin (espn) transcript variant X3 mRNA	XM_004916193.1	1.13	4.77	2.09	0	0	0	0
Xenopus (Silurana) tropicalis glutathione peroxidase 2 (gastrointestinal) (gpx2) mRNA	NM_001256315.1	1.04	4.4	2.09	3.02	2.57	-0.24	0
Xenopus tropicalis JXC1 mRNA complete cds	DQ503412.1	0.56	2.32	2.06	0	0	0	0
PREDICTED: Xenopus (Silurana) tropicalis deoxyribonuclease gamma-like (LOC100497175) transcript variant X1 mRNA	XM_002938386.2	1.6	6.61	2.06	0	0	0	0
PREDICTED: Xenopus (Silurana) tropicalis homeobox protein XHOX-3-like (LOC100496893) mRNA	XM_002933384.2	0.34	1.39	2.05	0	0	0	0
Xenopus laevis elongation factor 1 delta mRNA (cDNA clone MGC:80004 IMAGE:6317228) complete cds	BC072139.1	35.84	146.44	2.04	35.53	32.98	-0.11	0
Xenopus laevis RDC1 like protein mRNA (cDNA clone MGC:114801 IMAGE:4632706) complete cds	BC098974.1	0.43	1.74	2.04	0	0	0	0
PREDICTED: Xenopus (Silurana) tropicalis chromosome unknown open reading frame human C2orf80 (LOC100489057) mRNA	XM_002937119.2	0.91	3.66	2.03	0	0	0	0
PREDICTED: Xenopus (Silurana) tropicalis transcription factor EC (tfec) transcript variant X1 mRNA	XM_002934967.2	0.49	1.96	2.02	0	0	0	0
PREDICTED: Xenopus (Silurana) tropicalis uncharacterized LOC100127805 (LOC100127805) mRNA	XM_002937441.2	0.42	1.68	2.02	0	0	0	0
PREDICTED: Xenopus (Silurana) tropicalis gelsolin-related protein of 125 kDa-like (LOC100485530) mRNA	XM_002935272.2	14.88	59.93	2.02	0	0	0	0
Xenopus laevis cDNA clone IMAGE:5440130	BC094441.1	0.57	2.23	1.98	1.44	1.42	-0.03	0
PREDICTED: Xenopus (Silurana) tropicalis SLAM family member 5-like (LOC100488631) mRNA	XM_002938761.2	1	3.9	1.98	3.69	3.65	-0.02	0
PREDICTED: Xenopus (Silurana) tropicalis carbohydrate sulfotransferase 10-like (LOC100497654) transcript variant X1 mRNA	XM_002938846.2	42.84	167.35	1.97	26.37	15.92	-0.73	0
Xenopus laevis calbindin D28k mRNA (cDNA clone MGC:197268 IMAGE:9093927) complete cds	BC170541.1	2.45	9.4	1.95	4.23	3.75	-0.18	0
Xenopus laevis pyruvate dehyrogenase phosphatase catalytic subunit 1 (pdp1) nuclear gene encoding mitochondrial protein mRNA	NM_001094221.1	95.14	360.44	1.93	48.37	41.62	-0.22	0
PREDICTED: Xenopus (Silurana) tropicalis transmembrane protein 2-like (LOC100491930) mRNA	XM_002932255.2	1.02	3.72	1.87	11.58	6.57	-0.82	0
Xenopus laevis MYST histone acetyltransferase 2 (myst2) mRNA	NM_001096764.1	241.6	834.22	1.79	9.54	7.71	-0.31	0
Xenopus laevis cyclin-dependent kinase 14 (cdk14) mRNA	NM_001092883.1	1.34	4.6	1.78	1.89	1.69	-0.17	0
Xenopus laevis transmembrane emp24 protein transport domain containing 4 (tmed4) mRNA	NM_001092827.1	1106.73	3701.63	1.75	37.01	35.33	-0.07	0
Xenopus laevis ribosomal protein S2e mRNA (cDNA clone MGC:160657 IMAGE:6318125) complete cds	BC130122.1	0.52	1.71	1.74	5.59	4.71	-0.25	0
Xenopus laevis egg cortical granule lectin mRNA (cDNA clone MGC:196814 IMAGE:9041722) complete cds	BC170087.1	3.55	11.63	1.72	4.04	3.42	-0.25	0
PREDICTED: Xenopus (Silurana) tropicalis laminin alpha 1 (lama1) transcript variant X2 mRNA	XM_004915237.1	680.5	2218.36	1.71	12.28	6.73	-0.87	0
PREDICTED: Xenopus (Silurana) tropicalis uncharacterized LOC100493968 (LOC100493968) partial mRNA	XM_002942837.2	0.55	1.78	1.7	3.09	1.91	-0.7	0
Xenopus laevis interferon regulatory factor 9 (irf9) mRNA	NM_001091377.1	824.57	2617.25	1.67	4.67	3.88	-0.27	0
PREDICTED: Xenopus (Silurana) tropicalis NXPE family member 1-like (LOC101731316) partial mRNA	XM_004920026.1	2.73	8.49	1.64	10.68	10.45	-0.04	0
activin beta B subunit [Xenopus laevis mRNA 2716 nt]	S61773.1	0.97	2.98	1.63	1.85	1.35	-0.46	0
Xenopus (Silurana) tropicalis ST6 beta-galactosamide alpha-2 6-sialyltranferase 2 (st6gal2) mRNA	NM_001114199.1	7.98	24.22	1.61	5.11	4.12	-0.32	0
Xenopus (Silurana) tropicalis caspase 6 apoptosis-related cysteine peptidase (casp6) mRNA	NM_001011068.1	1.71	5.03	1.57	2.79	1.62	-0.79	0
XLU66288 Xenopus laevis Wnt-2b (Xwnt-2b) mRNA complete cds	U66288.1	1.84	5.33	1.54	2.35	1.32	-0.84	0
Xenopus (Silurana) tropicalis family with sequence similarity 78 member A (fam78a) mRNA	NM_001127108.1	0.98	2.79	1.52	2.01	1.87	-0.11	0
Xenopus laevis hypothetical LOC495838 mRNA (cDNA clone IMAGE:6863036) partial cds	BC108836.1	0.47	1.33	1.52	4.87	1.78	-1.45	0
Xenopus laevis homeobox C6 (hoxc6) mRNA	NM_001087546.1	1.72	4.83	1.5	1.63	1.19	-0.46	0
PREDICTED: Xenopus (Silurana) tropicalis gastrula zinc finger protein XlCGF57.1-like (LOC101733825) transcript variant X1 mRNA	XM_004915536.1	2.94	8.25	1.49	1.9	1.37	-0.48	0
Xenopus (Silurana) tropicalis methylsterol monooxygenase 1 (msmo1) mRNA	NM_001079341.1	0.96	2.62	1.47	1.86	1.81	-0.05	0
Xenopus laevis cDNA clone IMAGE:6868279	BC099021.1	0.47	1.25	1.44	3.79	2.17	-0.81	0
PREDICTED: Xenopus (Silurana) tropicalis homeobox C12 (hoxc12) mRNA	XM_002936647.2	4.88	12.98	1.42	4.64	3.59	-0.38	0
PREDICTED: Xenopus (Silurana) tropicalis cAMP responsive element modulator (crem) transcript variant X1 mRNA	XM_002935162.2	6.6	17.11	1.38	9.03	7.83	-0.21	0
PREDICTED: Xenopus (Silurana) tropicalis uncharacterized LOC100498064 (LOC100498064) mRNA	XM_004915062.1	137.92	357.43	1.38	24.18	18.77	-0.37	0
Xenopus (Silurana) tropicalis uncharacterized LOC100145554 (LOC100145554) mRNA	NM_001126985.1	0.64	1.66	1.38	2.59	1.83	-0.51	0
Xenopus laevis mRNA similar to envoplakin (cDNA clone IMAGE:5571064)	BC045116.1	679644	1.71683e+06	1.34	713850	67869.3	-3.4	0
PREDICTED: Xenopus (Silurana) tropicalis tripartite motif-containing protein 7-like (LOC100495288) mRNA	XM_002942992.2	0.7	1.75	1.34	2	1.15	-0.81	0
PREDICTED: Xenopus (Silurana) tropicalis one cut domain family member 2-like (LOC100491290) mRNA	XM_002938821.2	1.42	3.56	1.33	1.32	1.23	-0.1	0
Xenopus (Silurana) tropicalis distal-less homeobox 1 (dlx1) mRNA	NM_001100257.1	2.07	5.19	1.33	1.24	1.04	-0.25	0
Xenopus laevis membrane bound O-acyltransferase domain containing 1 (mboat1) mRNA	NM_001097001.1	96.79	241.7	1.33	28.84	26.74	-0.11	0
Xenopus tropicalis finished cDNA clone TGas056c05	CT030471.1	1.55	3.85	1.32	4.99	4.68	-0.1	0
Xenopus laevis mRNA for Zic-related-2 complete cds	AB014461.1	2.01	4.9	1.29	3.44	3.27	-0.08	0
Xenopus laevis X1-c-ets-2b protein mRNA (cDNA clone MGC:80006 IMAGE:6631306) complete cds	BC077264.1	19.72	48	1.29	21.13	18.01	-0.24	0
PREDICTED: Xenopus (Silurana) tropicalis uncharacterized LOC100490339 (LOC100490339) mRNA	XM_002942884.2	1.89	4.59	1.29	1.76	1.13	-0.65	0
Xenopus laevis putative transmembrane protein TA-2 mRNA complete cds	AF310008.1	677.97	1637.22	1.28	1548.14	1093.89	-0.51	0
Xenopus laevis gamma-glutamyl hydrolase (conjugase folylpolygammaglutamyl hydrolase) (ggh) mRNA	NM_001092691.1	3.44	8.23	1.27	4.24	4.22	-0.01	0
Xenopus laevis glyoxalase 1 (glo1-b) mRNA	NM_001093055.1	30.36	72.75	1.27	12.68	11.68	-0.12	0
Xenopus laevis cDNA clone IMAGE:3747628	BC099044.1	1.82	4.27	1.24	1.92	1.37	-0.5	0
Xenopus laevis runt-related transcription factor 3 (Runx3) mRNA complete cds	GU725438.1	0.79	1.83	1.23	1.34	1.22	-0.15	0
Xenopus laevis CCAAT/enhancer binding protein (C/EBP) beta (cebpb-a) mRNA	NM_001172167.1	4.08	9.48	1.22	7.77	4.13	-0.92	0
Xenopus laevis mito mRNA complete sequence	DQ096879.1	1193.82	2739.84	1.2	1245.62	1237.76	-0.01	0
PREDICTED: Xenopus (Silurana) tropicalis Mov10 Moloney leukemia virus 10 homolog (mouse) (mov10) mRNA	XM_002932117.2	1.64	3.75	1.2	1.38	1.36	-0.02	0
Xenopus laevis hyaluronan synthase 2 (HAS2) mRNA complete cds	AF168465.1	2.95	6.73	1.2	4.43	2.8	-0.67	0
PREDICTED: Xenopus (Silurana) tropicalis Samd9l protein (samd9l) partial mRNA	XM_002943522.2	0.76	1.72	1.19	8.84	8.8	-0.01	0
Xenopus (Silurana) tropicalis suppressor of fused homolog (sufu) mRNA	NM_001129915.1	30.51	69.02	1.18	13.42	10.87	-0.31	0
Xenopus laevis nuclear receptor interacting protein 1 (nrip1) mRNA	NM_001090238.1	6.93	15.56	1.17	8.6	8.47	-0.03	0
Xenopus laevis Kruppel-like factor 2 (lung) mRNA (cDNA clone MGC:52512 IMAGE:5570193) complete cds	BC043732.1	0.86	1.91	1.17	1.6	1.37	-0.24	0
PREDICTED: Xenopus (Silurana) tropicalis copine II (cpne2) transcript variant X1 mRNA	XM_002934799.1	0.92	2.02	1.15	1.91	1.25	-0.62	0
PREDICTED: Xenopus (Silurana) tropicalis opsin-3-like (LOC100488877) mRNA	XM_002932623.2	0.94	2.05	1.14	1.33	1.23	-0.12	0
Xenopus laevis mRNA for xEIAP complete cds	AB197251.1	1.8	3.94	1.14	5.17	4.75	-0.13	0
PREDICTED: Xenopus (Silurana) tropicalis homeobox C6 (hoxc6) transcript variant X1 mRNA	XM_004911934.1	5.86	12.79	1.13	1.78	1.15	-0.64	0
Xenopus (Silurana) tropicalis transmembrane protein adipocyte asscociated 1 (tpra1) mRNA	NM_001130334.1	1.72	3.73	1.13	4.25	2.42	-0.82	0
Xenopus laevis Dickkopf-1 (Xdkk-1) mRNA complete cds	AF030434.1	4.12	8.97	1.13	8.9	6.35	-0.49	0
Xenopus laevis non-coding RNA up regulated post tail amputation-2 complete sequence	AB458410.1	221.25	480.68	1.12	1013.22	580.92	-0.81	0
Xenopus laevis saccharopine dehydrogenase (putative) (sccpdh) mRNA	NM_001092473.1	1.16	2.52	1.12	1.96	1.9	-0.05	0
Xenopus laevis ras homolog family member V (rhov) mRNA	NM_001095566.1	21.17	45.72	1.12	29.62	24.66	-0.27	0
Xenopus laevis X-box binding protein 1 mRNA (cDNA clone MGC:130816 IMAGE:7975357) complete cds	BC110723.1	54.54	117.44	1.11	84.18	78.79	-0.1	0
PREDICTED: Xenopus (Silurana) tropicalis E74-like factor 3 (ets domain transcription factor epithelial-specific) (elf3) mRNA	XM_002932989.2	55.56	119.37	1.11	75.33	38.66	-0.97	0
PREDICTED: Xenopus (Silurana) tropicalis bifunctional protein GlmU-like (LOC100496329) mRNA	XM_002939436.2	0.9	1.93	1.11	1.09	1.05	-0.06	0
PREDICTED: Xenopus (Silurana) tropicalis monocyte to macrophage differentiation-associated (mmd) transcript variant X2 mRNA	XM_004918560.1	2.38	5.1	1.11	2.24	1.36	-0.72	0
PREDICTED: Xenopus (Silurana) tropicalis GRAM domain containing 1B (gramd1b) mRNA	XM_002937532.2	0.81	1.73	1.1	1.77	1.44	-0.31	0
PREDICTED: Xenopus (Silurana) tropicalis uncharacterized LOC101730819 (LOC101730819) mRNA	XM_004915204.1	98.98	211.07	1.1	29.16	14.76	-0.99	0
Xenopus (Silurana) tropicalis ribosomal protein S12 (rps12) mRNA	NM_001008435.2	3.63	7.64	1.08	7.16	6.14	-0.23	0
PREDICTED: Xenopus (Silurana) tropicalis catalase-like (LOC100494804) mRNA	XM_002934083.2	1.65	3.45	1.07	1.83	1.2	-0.61	0
PREDICTED: Xenopus (Silurana) tropicalis monocyte to macrophage differentiation-associated (mmd) transcript variant X1 mRNA	XM_002937811.2	2.08	4.34	1.07	2.81	2.39	-0.23	0
Xenopus laevis ankyrin repeat domain 37 (ankrd37) mRNA	NM_001098697.1	1.18	2.45	1.06	3.31	2.99	-0.15	0
Xenopus laevis keratin 16 (focal non-epidermolytic palmoplantar keratoderma) (krt16) mRNA	NM_001093439.1	2.18	4.53	1.06	3.16	2.24	-0.5	0
Xenopus laevis cDNA clone IMAGE:6633063	BC157491.1	109.39	227.03	1.06	172.6	80.9	-1.1	0
X.laevis posterior (Xpo) gene	X58487.1	14539.4	30040.7	1.05	4351.26	2955.11	-0.56	0
Xenopus laevis zinc finger protein 706 gene 2 (znf706.2-b) mRNA	NM_001092619.1	1.27	2.62	1.05	4.43	3.09	-0.53	0
PREDICTED: Xenopus (Silurana) tropicalis interleukin-8-like (LOC100498389) mRNA	XM_002942531.1	15.33	31.55	1.05	22.66	14.96	-0.6	0
XELXHOX3 Xenopus laevis mRNA for Xhox3 protein complete cds	D10455.1	2.2	4.46	1.03	2.77	1.65	-0.75	0
PREDICTED: Xenopus (Silurana) tropicalis cAMP responsive element modulator (crem) transcript variant X3 mRNA	XM_004915473.1	4.38	8.9	1.03	5.98	5.2	-0.21	0
Xenopus laevis cDNA clone 17G2	AJ009293.1	92.6	187.96	1.03	177.16	143.34	-0.31	0
Xenopus laevis BMI1 polycomb ring finger oncogene (bmi1-b) mRNA	NM_001094538.1	5.6	11.34	1.02	14.39	10.38	-0.48	0
Xenopus (Silurana) tropicalis homeobox A5 (hoxa5) mRNA	NM_001011405.1	3.72	7.52	1.02	1.39	1.25	-0.15	0
Xenopus (Silurana) tropicalis suppressor of cytokine signaling 2 (socs2) mRNA	NM_001127426.1	2.77	5.6	1.02	5.22	2.32	-1.18	0
Xenopus laevis prepro-PGLa mRNA (cDNA clone MGC:197244 IMAGE:9093902) complete cds	BC170517.1	3.36	6.78	1.02	2.22	1.52	-0.55	0
Xenopus laevis hyaluronan synthase related sequence protein (has-rs) mRNA	NM_001088359.1	1.58	3.17	1.02	1.9	1.54	-0.31	0
Xenopus (Silurana) tropicalis uncharacterized LOC100158544 (LOC100158544) mRNA	NM_001127978.2	3.37	6.79	1.02	3.01	2.79	-0.12	0
Xenopus laevis eukaryotic translation initiation factor 2B subunit 2 beta 39kDa (eif2b2) mRNA	NM_001086799.1	1	2.01	1.01	2.02	1.97	-0.04	0
PREDICTED: Xenopus (Silurana) tropicalis ALK tyrosine kinase receptor-like (LOC100495071) mRNA	XM_002938422.2	2.01	4.04	1.01	2.53	2.3	-0.14	0
Xenopus laevis transmembrane protein 56 (tmem56-b) mRNA	NM_001086447.1	58.93	118.12	1.01	32.63	29	-0.17	0
PREDICTED: Xenopus (Silurana) tropicalis interferon-induced very large GTPase 1-like (LOC100490501) mRNA	XM_002939853.1	0.33	1.32	2	0	0	0	0
Xenopus (Silurana) tropicalis uncharacterized LOC100135384 (LOC100135384) mRNA	NM_001114050.1	0.47	1.84	1.99	0	0	0	0
Xenopus tropicalis finished cDNA clone TEgg075o20	CR926268.2	0.98	3.81	1.97	0	0	0	0
Xenopus laevis PXN-FBPL precursor mRNA complete cds	DQ141336.1	0.75	2.88	1.95	0	0	0	0
PREDICTED: Xenopus (Silurana) tropicalis chromosome-associated kinesin KIF4-like (LOC100494653) mRNA	XM_004916831.1	0.3	1.13	1.94	0	0	0	0
Xenopus (Silurana) tropicalis fibroblast growth factor 19 (fgf19) mRNA	NM_001142825.1	0.32	1.19	1.94	0	0	0	0
PREDICTED: Xenopus (Silurana) tropicalis mucin-2-like (LOC100494747) mRNA	XM_002936043.2	0.35	1.32	1.93	0	0	0	0
PREDICTED: Xenopus (Silurana) tropicalis interferon-induced very large GTPase 1-like (LOC100490671) mRNA	XM_002939854.2	0.27	1.01	1.92	0	0	0	0
PREDICTED: Xenopus (Silurana) tropicalis uncharacterized LOC100491693 (LOC100491693) transcript variant X1 mRNA	XM_002942891.2	1.07	4.03	1.92	0	0	0	0
PREDICTED: Xenopus (Silurana) tropicalis B-cell CLL/lymphoma 11B (zinc finger protein) (bcl11b) transcript variant X2 mRNA	XM_004917116.1	0.33	1.21	1.9	0	0	0	0
Xenopus laevis mRNA for cardiac troponin C complete cds	AB003080.1	0.67	2.44	1.88	0	0	0	0
PREDICTED: Xenopus (Silurana) tropicalis transmembrane protein 238-like (LOC100487502) mRNA	XM_002934715.2	0.33	1.18	1.88	0	0	0	0
PREDICTED: Xenopus (Silurana) tropicalis uncharacterized LOC100493190 (LOC100493190) mRNA	XM_002942669.2	0.56	2.04	1.87	0	0	0	0
PREDICTED: Xenopus (Silurana) tropicalis 78 kDa glucose-regulated protein-like (LOC100492570) mRNA	XM_002941644.2	0.37	1.32	1.85	0	0	0	0
Xenopus (Silurana) tropicalis general transcription factor IIA 1 19/37kDa (gtf2a1) mRNA	NM_001016908.2	1.32	4.72	1.84	0	0	0	0
PREDICTED: Xenopus (Silurana) tropicalis phosphatase orphan 1 (phospho1) transcript variant X2 mRNA	XM_004918610.1	0.33	1.16	1.83	0	0	0	0
Xenopus laevis COMM domain containing 3 (commd3) mRNA	NM_001095386.1	0.93	3.29	1.83	0	0	0	0
Xenopus tropicalis finished cDNA clone TEgg133d14	CR848487.1	0.39	1.36	1.82	0	0	0	0
Xenopus laevis alcohol dehydrogenase iron containing 1 (adhfe1) nuclear gene encoding mitochondrial protein mRNA	NM_001127802.1	0.56	1.96	1.82	0	0	0	0
PREDICTED: Xenopus (Silurana) tropicalis mediator of RNA polymerase II transcription subunit 24-like (LOC100491557)	XM_002937856.2	1.24	4.36	1.82	0	0	0	0
Xenopus laevis empty spiracles homeobox 1 gene 2 (emx1.2) mRNA	NM_001093430.1	0.43	1.49	1.81	0	0	0	0
Xenopus laevis hypothetical protein LOC100036810 mRNA (cDNA clone IMAGE:8070472) partial cds	BC128671.1	0.52	1.8	1.8	0	0	0	0
PREDICTED: Xenopus (Silurana) tropicalis insulin receptor substrate 2-like (LOC100498409) transcript variant X2 mRNA	XM_004911986.1	0.46	1.58	1.79	0	0	0	0
PREDICTED: Xenopus (Silurana) tropicalis G protein-coupled receptor family C group 5 member C (gprc5c) transcript variant X4 mRNA	XM_004916328.1	0.61	2.04	1.77	0	0	0	0
Xenopus laevis xPRL-1 mRNA (cDNA clone IMAGE:8317959) partial cds	BC124878.1	0.38	1.29	1.77	0	0	0	0
PREDICTED: Xenopus (Silurana) tropicalis chromosome unknown open reading frame human C15orf61 (LOC100488454)	XM_004912591.1	0.32	1.07	1.77	0	0	0	0
Xenopus laevis p21ING1c variant 1 (ing1) mRNA complete cds alternatively spliced	AY601664.1	0.39	1.29	1.74	0	0	0	0
PREDICTED: Xenopus (Silurana) tropicalis galactosidase beta 1-like 2 (glb1l2) mRNA	XM_002937982.2	0.86	2.84	1.74	0	0	0	0
PREDICTED: Xenopus (Silurana) tropicalis nicotinamide N-methyltransferase-like (LOC100491286) transcript variant X4 mRNA	XM_004916098.1	0.49	1.62	1.73	0	0	0	0
PREDICTED: Xenopus (Silurana) tropicalis zinc finger CCHC domain-containing protein 3-like (LOC100491757) mRNA	XM_002944148.2	0.35	1.16	1.73	0	0	0	0
PREDICTED: Xenopus (Silurana) tropicalis histamine H3 receptor-like (LOC101735223) mRNA	XM_004915661.1	0.44	1.43	1.72	0	0	0	0
Xenopus laevis homeobox B6 (hoxb6) mRNA	NM_001096910.1	1.21	3.97	1.72	0	0	0	0
Xenopus laevis fucosyltransferase 10 (alpha (1 3) fucosyltransferase) (fut10) mRNA	NM_001091194.1	0.34	1.1	1.71	0	0	0	0
PREDICTED: Xenopus (Silurana) tropicalis protein fosB-like (LOC100490871) transcript variant X2 mRNA	XM_004916957.1	2.77	8.93	1.69	0	0	0	0
Xenopus laevis haplotype j MHC class I antigen mRNA complete cds	AF185586.1	0.65	2.08	1.69	0	0	0	0
PREDICTED: Xenopus (Silurana) tropicalis phospholipid scramblase 2-like (LOC100489273) mRNA	XM_002938406.2	0.75	2.41	1.69	0	0	0	0
Xenopus (Silurana) tropicalis tocopherol (alpha) transfer protein (ttpa) mRNA	NM_001008184.1	0.5	1.58	1.68	0	0	0	0
Xenopus laevis 71 kDa protein mRNA (cDNA clone MGC:196627 IMAGE:9041534) complete cds	BC169900.1	1.25	3.98	1.68	0	0	0	0
Xenopus tropicalis cDNA clone IMAGE:7004781	BC096007.1	0.44	1.39	1.68	0	0	0	0
PREDICTED: Xenopus (Silurana) tropicalis butyrophilin subfamily 3 member A3-like (LOC100494525) transcript variant X3 mRNA	XM_004919164.1	0.48	1.51	1.68	0	0	0	0
Xenopus laevis tryptophan hydroxylase 1 (tph1) mRNA	NM_001087454.1	0.57	1.8	1.67	0	0	0	0
Xenopus tropicalis finished cDNA clone TNeu066d19	CR760077.2	0.55	1.73	1.67	0	0	0	0
Xenopus laevis Tbx6 (Tbx6) mRNA complete cds	DQ355794.1	4.13	12.94	1.65	0	0	0	0
PREDICTED: Xenopus (Silurana) tropicalis non-SMC condensin II complex subunit D3 (ncapd3) mRNA	XM_002937980.2	0.49	1.52	1.64	0	0	0	0
PREDICTED: Xenopus (Silurana) tropicalis angiotensinogen (serpin peptidase inhibitor clade A member 8) (agt) mRNA	XM_002931506.2	0.4	1.24	1.63	0	0	0	0
Xenopus laevis bcl2-like 11 (apoptosis facilitator) (bcl2l11) mRNA	NM_001096277.1	0.47	1.45	1.63	0	0	0	0
Xenopus (Silurana) tropicalis serum amyloid P-component (LOC496665) mRNA	NM_001011229.2	0.34	1.04	1.63	0	0	0	0
Xenopus (Silurana) tropicalis calcium and integrin binding family member 3 (cib3) mRNA	NM_001011260.1	1.19	3.66	1.63	0	0	0	0
Xenopus tropicalis collagen triple helix repeat containing 1 mRNA (cDNA clone IMAGE:7003453) partial cds	BC089073.1	0.39	1.18	1.63	0	0	0	0
PREDICTED: Xenopus (Silurana) tropicalis G protein-coupled receptor 135 (gpr135) mRNA	XM_002933733.2	0.34	1.02	1.62	0	0	0	0
Xenopus laevis cDNA clone IMAGE:6947552 partial cds	BC093552.1	0.39	1.19	1.62	0	0	0	0
Xenopus tropicalis hypothetical protein LOC100158502 mRNA (cDNA clone MGC:181221 IMAGE:8914481) complete cds	BC166114.1	0.45	1.36	1.6	0	0	0	0
PREDICTED: Xenopus (Silurana) tropicalis vomeronasal type-2 receptor 26-like (LOC100487815) mRNA	XM_002943022.2	407.36	1228.41	1.6	0	0	0	0
Xenopus tropicalis sine oculis binding protein homolog (Drosophila) mRNA (cDNA clone MGC:172604 IMAGE:7656239) complete cds	BC154687.1	0.49	1.45	1.59	0	0	0	0
PREDICTED: Xenopus (Silurana) tropicalis uncharacterized LOC100498210 (LOC100498210) mRNA	XM_002935721.2	0.72	2.16	1.59	0	0	0	0
Xenopus laevis protein tyrosine phosphatase non-receptor type 6 (ptpn6) mRNA	NM_001173997.1	0.46	1.38	1.59	0	0	0	0
PREDICTED: Xenopus (Silurana) tropicalis uncharacterized LOC100494710 (LOC100494710) mRNA	XM_002939048.2	0.92	2.73	1.57	0	0	0	0
Xenopus laevis uncharacterized protein MGC64538 (MGC64538) mRNA	NM_001086337.1	0.35	1.02	1.57	0	0	0	0
Xenopus laevis homeobox B9 (hoxb9) mRNA	NM_001174017.1	0.97	2.85	1.56	0	0	0	0
Xenopus laevis cDNA clone IMAGE:6937570 partial cds	BC082918.1	0.5	1.47	1.56	0	0	0	0
PREDICTED: Xenopus (Silurana) tropicalis avidin-like (LOC100487365) mRNA	XM_002939983.2	0.59	1.7	1.54	0	0	0	0
PREDICTED: Xenopus (Silurana) tropicalis excitatory amino acid transporter 5-like (LOC100496215) mRNA	XM_002934804.2	0.46	1.33	1.54	0	0	0	0
Xenopus (Silurana) tropicalis CD40 molecule TNF receptor superfamily member 5 (cd40) mRNA	NM_001145216.1	0.43	1.22	1.53	0	0	0	0
Xenopus laevis transporter associated with antigen processing 1 (TAP1) mRNA TAP1-j allele partial cds	AY204553.1	0.9	2.58	1.52	0	0	0	0
Xenopus laevis mRNA for xSurvivin1B complete cds	AB197248.1	0.36	1.03	1.52	0	0	0	0
PREDICTED: Xenopus (Silurana) tropicalis serine peptidase inhibitor Kazal type 2 (acrosin-trypsin inhibitor) (spink2)	XM_002940600.2	0.57	1.62	1.51	0	0	0	0
PREDICTED: Xenopus (Silurana) tropicalis phospholipase C delta 3 (plcd3) mRNA	XM_002935518.2	1.76	4.97	1.5	0	0	0	0
PREDICTED: Xenopus (Silurana) tropicalis neurobeachin (nbea) transcript variant X2 mRNA	XM_004912032.1	0.49	1.35	1.48	0	0	0	0
PREDICTED: Xenopus (Silurana) tropicalis protein kinase C delta type-like (LOC101730464) mRNA	XM_004912333.1	0.62	1.7	1.48	0	0	0	0
PREDICTED: Xenopus (Silurana) tropicalis pre-B-cell leukemia homeobox 3 (pbx3) transcript variant X1 mRNA	XM_002937875.2	0.51	1.39	1.47	0	0	0	0
Xenopus laevis Zic4 mRNA complete cds	AB259564.1	0.53	1.42	1.45	0	0	0	0
PREDICTED: Xenopus (Silurana) tropicalis potassium voltage-gated channel Isk-related family member 1 (kcne1) transcript variant X2 mRNA	XM_004912135.1	0.6	1.63	1.44	0	0	0	0
Xenopus laevis troponin T type 1 (skeletal slow) (tnnt1) mRNA	NM_001092738.1	0.56	1.51	1.44	0	0	0	0
Xenopus laevis hematopoietically expressed homeobox mRNA (cDNA clone MGC:69042 IMAGE:4965399) complete cds	BC059320.1	0.97	2.61	1.44	0	0	0	0
Xenopus laevis uncharacterized LOC100036933 (LOC100036933) mRNA	NM_001097704.1	1.17	3.14	1.43	0	0	0	0
Xenopus laevis wnt9a (wnt9a) mRNA partial cds	GQ150813.1	0.81	2.15	1.42	0	0	0	0
Xenopus laevis similar to calsequestrin 2 (cardiac muscle) mRNA (cDNA clone MGC:114674 IMAGE:5516132) complete cds	BC097545.1	0.4	1.04	1.41	0	0	0	0
Xenopus laevis dehydrogenase/reductase (SDR family) member 11 (dhrs11) mRNA	NM_001094963.1	1.39	3.67	1.41	0	0	0	0
Xenopus tropicalis solute carrier family 4 anion exchanger member 1 (erythrocyte membrane protein band 3 Diego blood group) (slc4a1)	XM_002935535.2	0.75	1.97	1.41	0	0	0	0
PREDICTED: Xenopus (Silurana) tropicalis metalloprotease TIKI1-like (LOC100491951) mRNA	XM_002936336.2	1.52	3.98	1.4	0	0	0	0
PREDICTED: Xenopus (Silurana) tropicalis claudin 16 (cldn16) mRNA	XM_002934041.2	0.68	1.77	1.4	0	0	0	0
PREDICTED: Xenopus (Silurana) tropicalis single-minded homolog 1 (Drosophila) (sim1) transcript variant X2 mRNA	XM_004914545.1	0.72	1.89	1.39	0	0	0	0
PREDICTED: Xenopus (Silurana) tropicalis myb-related transcription factor partner of profilin-like (LOC101732135) mRNA	XM_004911411.1	0.41	1.06	1.39	0	0	0	0
Xenopus laevis mRNA for xSox17alpha2 complete cds	AB052691.1	0.88	2.28	1.38	0	0	0	0
XELHOX36A Xenopus laevis (clone 36.12) homeobox protein (hox-36) mRNA complete cds	M24752.1	0.97	2.53	1.38	0	0	0	0
PREDICTED: Xenopus (Silurana) tropicalis KIAA1239 ortholog (kiaa1239) transcript variant X1 mRNA	XM_002938645.2	0.53	1.36	1.38	0	0	0	0
Xenopus (Silurana) tropicalis chloride channel voltage-sensitive 3 (clcn3) mRNA	NM_001142088.1	0.55	1.41	1.37	0	0	0	0
PREDICTED: Xenopus (Silurana) tropicalis myosin IH (myo1h) mRNA	XM_002932063.2	0.46	1.17	1.37	0	0	0	0
Xenopus (Silurana) tropicalis sulfotransferase family cytosolic 2B member 1 (sult2b1) mRNA	NM_001007921.1	0.88	2.26	1.37	0	0	0	0
Xenopus laevis SOUL/heme-binding protein mRNA complete cds	DQ004682.1	0.66	1.68	1.36	0	0	0	0
PREDICTED: Xenopus (Silurana) tropicalis alpha-2-macroglobulin-like (LOC100488238) transcript variant X2 mRNA	XM_004920161.1	0.53	1.35	1.36	0	0	0	0
Xenopus tropicalis hypothetical protein LOC594926 mRNA (cDNA clone IMAGE:7024052) partial cds	BC092555.1	0.46	1.16	1.34	0	0	0	0
PREDICTED: Xenopus (Silurana) tropicalis serine protease 48-like (LOC100493951) mRNA	XM_002939691.2	0.98	2.46	1.34	0	0	0	0
Xenopus laevis cDNA clone IMAGE:6635274	BC108828.1	5.33	13.4	1.34	0	0	0	0
PREDICTED: Xenopus (Silurana) tropicalis PDZ domain containing 2 (pdzd2) mRNA	XM_002936677.2	0.57	1.44	1.33	0	0	0	0
PREDICTED: Xenopus (Silurana) tropicalis homeobox A6 (hoxa6) mRNA	XM_002933395.2	1.97	4.93	1.33	0	0	0	0
Xenopus tropicalis finished cDNA clone TTbA050l16	CU025142.1	0.53	1.31	1.32	0	0	0	0
Xenopus laevis hypothetical protein LOC100037233 mRNA (cDNA clone IMAGE:8549225) partial cds	BC129784.1	0.51	1.24	1.31	0	0	0	0
Xenopus laevis partial mRNA for cAMP-dependent protein kinase catalytic subunit beta	AJ413219.1	0.75	1.83	1.3	0	0	0	0
PREDICTED: Xenopus (Silurana) tropicalis SH3-domain GRB2-like 3 (sh3gl3) mRNA	XM_002940099.2	0.65	1.59	1.3	0	0	0	0
Xenopus laevis uncharacterized LOC494801 (LOC494801) mRNA	NM_001094633.1	0.44	1.05	1.29	0	0	0	0
Xenopus tropicalis finished cDNA clone THdA036f09	CU025205.1	0.51	1.22	1.29	0	0	0	0
Xenopus tropicalis finished cDNA clone TNeu070h09	CR848334.2	0.69	1.63	1.26	0	0	0	0
PREDICTED: Xenopus (Silurana) tropicalis ceramide kinase-like (cerkl) mRNA	XM_002932015.2	1.07	2.54	1.26	0	0	0	0
Xenopus tropicalis protein phosphatase 1 regulatory (inhibitor) subunit 3B mRNA (cDNA clone MGC:135308 IMAGE:7541173) complete cds	BC167311.1	0.58	1.37	1.25	0	0	0	0
Xenopus laevis hypothetical protein LOC398438 mRNA (cDNA clone IMAGE:5542088) partial cds	BC045073.1	2.75	6.53	1.25	0	0	0	0
PREDICTED: Xenopus (Silurana) tropicalis anoctamin 2 (ano2) mRNA	XM_002932297.2	0.5	1.17	1.25	0	0	0	0
PREDICTED: Xenopus (Silurana) tropicalis DnaJ (Hsp40) homolog subfamily B member 5 (dnajb5) transcript variant X8 mRNA	XM_004910329.1	0.62	1.46	1.24	0	0	0	0
Xenopus laevis uncharacterized LOC100036989 (LOC100036989) mRNA	NM_001097746.1	0.55	1.29	1.23	0	0	0	0
PREDICTED: Xenopus (Silurana) tropicalis single-minded homolog 1 (Drosophila) (sim1) transcript variant X3 mRNA	XM_004914546.1	0.46	1.07	1.22	0	0	0	0
PREDICTED: Xenopus (Silurana) tropicalis aldehyde dehydrogenase 1 family member L2 (aldh1l2) mRNA	XM_002938070.2	0.55	1.26	1.22	0	0	0	0
Xenopus laevis kelch-like family member 17 (klhl17) mRNA	NM_001095757.1	1.05	2.41	1.22	0	0	0	0
Xenopus laevis arylsulfatase family member K (arsk) mRNA	NM_001096834.1	1.03	2.38	1.22	0	0	0	0
Xenopus laevis CCCH zinc finger protein C3H-4 mRNA (cDNA clone MGC:197081 IMAGE:9093736) complete cds	BC170354.1	0.5	1.12	1.19	0	0	0	0
Xenopus laevis keratin 17 (krt17) mRNA	NM_001094941.1	0.51	1.16	1.19	0	0	0	0
Xenopus tropicalis finished cDNA clone TGas010h16	CT027968.1	0.73	1.65	1.19	0	0	0	0
Xenopus (Silurana) tropicalis solute carrier family 25 (mitochondrial carrier; citrate transporter) member 1 (slc25a1)	NM_204060.2	41.84	94.58	1.18	0	0	0	0
Xenopus laevis BRCA1 associated protein (brap) mRNA	NM_001089891.1	0.68	1.54	1.18	0	0	0	0
Xenopus tropicalis finished cDNA clone TEgg086m16	CT025204.2	0.6	1.34	1.18	0	0	0	0
Xenopus tropicalis finished cDNA clone TNeu137l02	CR942725.1	0.93	2.09	1.18	0	0	0	0
PREDICTED: Xenopus (Silurana) tropicalis homeobox A7 (hoxa7) mRNA	XM_004915398.1	0.78	1.76	1.17	0	0	0	0
Xenopus laevis Ly-6/uPAR-related protein-1 (LURP-1) mRNA complete cds	AF364819.1	0.8	1.78	1.17	0	0	0	0
Xenopus laevis uncharacterized LOC495206 (LOC495206) mRNA	NM_001094893.1	3.36	7.51	1.16	0	0	0	0
Xenopus tropicalis finished cDNA clone TTbA016e20	CU025163.1	1.75	3.9	1.16	0	0	0	0
Xenopus (Silurana) tropicalis MRE11 meiotic recombination 11 homolog A (mre11a) mRNA	NM_001114047.1	2	4.42	1.15	0	0	0	0
Xenopus (Silurana) tropicalis methyltransferase like 21A (mettl21a) mRNA	NM_001097392.1	0.57	1.26	1.15	0	0	0	0
Xenopus laevis protease serine 2 (trypsin 2) (prss2) mRNA	NM_001095641.1	0.66	1.45	1.15	0	0	0	0
Xenopus laevis B-cell receptor-associated protein 29 (bcap29) mRNA	NM_001093099.1	0.52	1.14	1.15	0	0	0	0
Xenopus laevis poly (ADP-ribose) polymerase family member 9 (parp9) mRNA	NM_001091415.1	0.57	1.25	1.15	0	0	0	0
Xenopus laevis uncharacterized LOC495513 (LOC495513) mRNA	NM_001095148.1	1.2	2.65	1.15	0	0	0	0
PREDICTED: Xenopus (Silurana) tropicalis gamma-glutamyltransferase 7 (ggt7) mRNA	XM_002932874.2	1.01	2.21	1.14	0	0	0	0
Xenopus tropicalis finished cDNA clone TEgg035o03	CR926335.2	0.88	1.92	1.14	0	0	0	0
PREDICTED: Xenopus (Silurana) tropicalis solute carrier family 16 member 14 (monocarboxylic acid transporter 14) (slc16a14)	XM_002944218.2	0.66	1.44	1.13	0	0	0	0
Xenopus (Silurana) tropicalis butyrophilin subfamily 2 member A1 (btn2a1) mRNA	NM_001130216.1	0.88	1.91	1.12	0	0	0	0
Xenopus laevis chemokine (C-X-C motif) ligand 12 (cxcl12) transcript variant 2 mRNA	NM_001090163.1	0.6	1.28	1.11	0	0	0	0
PREDICTED: Xenopus (Silurana) tropicalis platelet derived growth factor C (pdgfc) mRNA	XM_002934746.2	0.84	1.8	1.11	0	0	0	0
Xenopus laevis transporter associated with antigen processing 1 (TAP1) mRNA TAP1-j allele complete cds	AY204552.1	0.62	1.32	1.1	0	0	0	0
Xenopus (Silurana) tropicalis four and a half LIM domains 2 (fhl2) mRNA	NM_001126761.1	0.51	1.07	1.1	0	0	0	0
PREDICTED: Xenopus (Silurana) tropicalis solute carrier family 9 subfamily A (NHE5 cation proton antiporter 5) member 5 (slc9a5) mRNA	XM_002931691.2	0.63	1.32	1.09	0	0	0	0
Xenopus laevis hypothetical protein LOC779088 mRNA (cDNA clone IMAGE:8328337) partial cds	BC123337.1	0.62	1.32	1.09	0	0	0	0
Xenopus laevis Kazal-type serine peptidase inhibitor domain 1 (kazald1) mRNA	NM_001092073.1	0.79	1.66	1.09	0	0	0	0
Xenopus laevis hypothetical protein LOC779026 mRNA (cDNA clone IMAGE:3397679) partial cds	BC087548.1	14.82	31.32	1.09	0	0	0	0
PREDICTED: Xenopus (Silurana) tropicalis uncharacterized LOC101733395 (LOC101733395) mRNA	XM_004916468.1	0.83	1.74	1.08	0	0	0	0
Xenopus tropicalis finished cDNA clone TNeu016h19	CR848302.2	1.82	3.82	1.08	0	0	0	0
Xenopus (Silurana) tropicalis zinc finger protein 711 (znf711) mRNA	NM_001167999.1	0.9	1.87	1.07	0	0	0	0
Xenopus laevis cDNA clone IMAGE:4964804 partial cds	BC160698.1	0.88	1.81	1.06	0	0	0	0
Xenopus (Silurana) tropicalis membrane metallo-endopeptidase-like 1 (mmel1) mRNA	NM_001127095.1	1.4	2.89	1.05	0	0	0	0
Xenopus tropicalis cDNA clone IMAGE:7624785	BC135913.1	1.29	2.66	1.05	0	0	0	0
PREDICTED: Xenopus (Silurana) tropicalis chromosome unknown open reading frame human C18orf42 (LOC100488626) mRNA	XM_002938057.2	0.56	1.15	1.05	0	0	0	0
PREDICTED: Xenopus (Silurana) tropicalis adenylate cyclase 1 (brain) (adcy1) mRNA	XM_002933415.2	0.66	1.34	1.04	0	0	0	0
Xenopus laevis neutral cholesterol ester hydrolase 1 (nceh1) mRNA	NM_001099890.1	0.81	1.64	1.03	0	0	0	0
Xenopus laevis cDNA clone IMAGE:5506637 partial cds	BC073275.1	0.52	1.05	1.03	0	0	0	0
PREDICTED: Xenopus (Silurana) tropicalis copine II (cpne2) transcript variant X2 mRNA	XM_004913481.1	0.71	1.43	1.03	0	0	0	0
Xenopus laevis cDNA clone IMAGE:7205404	BC087516.1	0.75	1.52	1.02	0	0	0	0
Xenopus (Silurana) tropicalis adenosylhomocysteinase-like 2 (ahcyl2) mRNA	NM_001016409.2	0.57	1.15	1.02	0	0	0	0
PREDICTED: Xenopus (Silurana) tropicalis C-type natriuretic peptide 1-like (LOC100495918) mRNA	XM_002937526.1	0.72	1.45	1.02	0	0	0	0
Xenopus laevis family with sequence similarity 13 member A (fam13a) mRNA	NM_001099879.1	0.82	1.64	1.01	0	0	0	0
Xenopus laevis lipase endothelial (lipg) mRNA	NM_001090061.1	1.56	3.64	1.23	1.38	1.38	0.01	0.01
Xenopus laevis chromogranin A (parathyroid secretory protein 1) (chga) mRNA	NM_001094724.1	2.39	6	1.33	3.64	3.66	0.01	0.01
Xenopus laevis PhyHd mRNA for phytanoyl-CoA dioxygenase like protein complete cds	AB759708.1	2.59	11.34	2.14	37.71	38.07	0.02	0.01
PREDICTED: Xenopus (Silurana) tropicalis monoacylglycerol lipase ABHD12-like (LOC100495642) transcript variant X2 mRNA	XM_004917166.1	0.86	2.61	1.61	1.58	1.59	0.02	0.01
Xenopus laevis copper chaperone for superoxide dismutase (ccs) mRNA	NM_001093342.2	196.09	632.44	1.69	145.99	147.38	0.02	0.01
PREDICTED: Xenopus (Silurana) tropicalis integrin alpha 6 (itga6) mRNA	XM_002934619.2	1.54	3.32	1.12	1.53	1.54	0.01	0.01
Xenopus (Silurana) tropicalis RAR-related orphan receptor A (rora) mRNA	NM_001079195.1	0.44	1.92	2.15	1.49	1.52	0.03	0.02
Xenopus laevis uncharacterized protein MGC114631 (MGC114631) mRNA	NM_001096178.1	593.81	2248.48	1.93	23.45	23.88	0.03	0.02
PREDICTED: Xenopus (Silurana) tropicalis cytoplasmic polyadenylation element binding protein 2 (cpeb2) transcript variant X2 mRNA	XM_004911230.1	80.17	221.63	1.47	77.25	79.18	0.04	0.03
Xenopus tropicalis cDNA clone IMAGE:6983060	BC156029.1	10407.3	21758.6	1.07	9823.63	10007.8	0.03	0.03
Xenopus laevis cDNA clone IMAGE:6946680	BC081202.1	0.38	2.92	2.97	1.45	1.53	0.09	0.03
PREDICTED: Xenopus (Silurana) tropicalis NOP2/Sun domain family member 3 (nsun3) transcript variant X2 mRNA	XM_004912074.1	36.17	90.53	1.33	4.75	4.87	0.04	0.03
Xenopus laevis Cbl proto-oncogene E3 ubiquitin protein ligase B (cblb-a) mRNA	NM_001091959.1	34.15	294.44	3.11	23.68	25.4	0.11	0.04
Xenopus laevis cepg02 mRNA complete sequence	DQ096881.1	16.8	98.74	2.56	23.03	24.81	0.11	0.05
Xenopus laevis ALX homeobox 1 (alx1) mRNA	NM_001085647.1	2.21	4.53	1.04	2.6	2.69	0.05	0.05
Xenopus laevis CD81 protein (cd81-a) mRNA	NM_001086613.1	270.71	578.42	1.1	110.37	114.58	0.06	0.05
PREDICTED: Xenopus (Silurana) tropicalis protein-glutamine gamma-glutamyltransferase E-like (LOC100486230) mRNA	XM_002935530.2	9.2	19.4	1.08	14.31	14.86	0.06	0.05
PREDICTED: Xenopus (Silurana) tropicalis NEL-like 1 (nell1) mRNA	XM_004914195.1	0.78	3.08	2	3.3	3.54	0.11	0.06
Xenopus laevis hypothetical protein LOC100127285 mRNA (cDNA clone IMAGE:8734320) partial cds	BC155879.1	0.6	1.82	1.61	1.2	1.27	0.1	0.06
Xenopus laevis ribosomal protein L35a mRNA (cDNA clone MGC:64295 IMAGE:6874721) complete cds	BC053771.1	2.24	6.17	1.47	7.01	7.43	0.09	0.06
Xenopus laevis prostaglandin reductase 2 (ptgr2) mRNA	NM_001095485.1	1.86	5.08	1.46	8.42	8.97	0.1	0.07
Xenopus laevis mRNA for enhancer of split related 9 (esr9 gene) clone 8C9	AJ009282.1	0.47	1.4	1.6	1.63	1.75	0.11	0.07
Xenopus (Silurana) tropicalis hepcidin antimicrobial peptide 2 (hamp2) mRNA	NM_001097261.1	1.32	3.09	1.23	1.08	1.14	0.09	0.07
Xenopus laevis MGC84338 protein (MGC84338) mRNA	NM_001092786.1	0.56	1.22	1.13	1.15	1.22	0.09	0.08
PREDICTED: Xenopus (Silurana) tropicalis coiled-coil domain containing 117 (ccdc117) transcript variant X1 mRNA	XM_002931702.2	3.07	6.47	1.08	4.01	4.25	0.09	0.08
PREDICTED: Xenopus (Silurana) tropicalis uncharacterized LOC100487674 (LOC100487674) transcript variant X2 mRNA	XM_004910896.1	0.82	1.84	1.17	1.31	1.39	0.1	0.08
Xenopus laevis uncharacterized LOC495099 (LOC495099) mRNA	NM_001094799.1	1.28	2.93	1.2	2.74	2.93	0.1	0.09
Xenopus laevis mal T-cell differentiation protein (mal) mRNA	NM_001086577.1	6.72	15.14	1.18	10.98	11.74	0.1	0.09
PREDICTED: Xenopus (Silurana) tropicalis protein S100-G-like (LOC100494945) mRNA	XM_002942678.2	1159.31	2338.54	1.02	653.87	693.24	0.09	0.09
PREDICTED: Xenopus (Silurana) tropicalis cytochrome P450 2J6-like (LOC100486127) transcript variant X1 mRNA	XM_002935590.2	1.29	3.25	1.35	2.13	2.31	0.12	0.09
PREDICTED: Xenopus (Silurana) tropicalis family with sequence similarity 126 member B (fam126b) transcript variant X2 mRNA	XM_004917782.1	0.88	1.78	1.02	4.36	4.66	0.1	0.1
Xenopus laevis transmembrane protein 163 (tmem163) mRNA	NM_001092814.1	840.03	1779.43	1.09	24.49	26.34	0.11	0.1
PREDICTED: Xenopus (Silurana) tropicalis ubiquitin protein ligase E3D (ube3d) mRNA	XM_002938455.2	0.41	1.54	1.93	137.19	156.81	0.2	0.1
Xenopus laevis microtubule-associated protein 1 light chain 3 alpha (map1lc3a) mRNA	NM_001086397.1	12.87	77.81	2.6	10.56	12.66	0.27	0.11
Xenopus (Silurana) tropicalis SRY (sex determining region Y)-box 2 (sox2) mRNA	NM_213704.3	35.45	82.55	1.22	49.46	53.9	0.13	0.11
PREDICTED: Xenopus (Silurana) tropicalis coiled-coil domain containing 175 (ccdc175) mRNA	XM_004917212.1	1.33	2.76	1.06	1.17	1.27	0.12	0.11
Xenopus (Silurana) tropicalis follistatin (fst) mRNA	NM_001008056.1	2.67	18.04	2.76	1.51	1.87	0.31	0.12
PREDICTED: Xenopus (Silurana) tropicalis uncharacterized LOC101731410 (LOC101731410) mRNA	XM_004918259.1	3.4	6.8	1.01	2.45	2.66	0.13	0.13
Xenopus laevis cDNA clone IMAGE:5511680 partial cds	BC097628.1	4.55	9.12	1.01	5.49	5.98	0.13	0.13
PREDICTED: Xenopus (Silurana) tropicalis transmembrane protease serine 13 (tmprss13) mRNA	XM_002932904.2	2.39	5	1.07	2	2.2	0.14	0.13
Xenopus (Silurana) tropicalis inositol polyphosphate-4-phosphatase type I 107kDa (inpp4a) mRNA	NM_001079252.1	3.35	8.44	1.34	5.3	5.96	0.17	0.13
PREDICTED: Xenopus (Silurana) tropicalis uncharacterized LOC101733775 (LOC101733775) partial mRNA	XM_004912842.1	0.37	1.03	1.49	2.37	2.71	0.2	0.13
Xenopus laevis mab-21-like 2 (mab21l2-b) mRNA	NM_001096770.1	0.6	3.95	2.74	1.19	1.53	0.37	0.14
Xenopus (Silurana) tropicalis cholinergic receptor nicotinic alpha 4 (neuronal) (chrna4) mRNA	NM_001113843.1	17.79	57.5	1.7	18.5	21.72	0.24	0.14
PREDICTED: Xenopus (Silurana) tropicalis small G protein signaling modulator 2 (sgsm2) mRNA	XM_002935293.2	0.53	1.67	1.67	1.94	2.28	0.24	0.14
Xenopus laevis complement factor I (cfi-a) mRNA	NM_001085952.1	2.75	6.16	1.17	1.33	1.49	0.17	0.15
Xenopus laevis solute carrier family 27 (fatty acid transporter) member 6 (slc27a6) mRNA	NM_001096974.1	1.13	4.15	1.88	2.63	3.19	0.28	0.15
PREDICTED: Xenopus (Silurana) tropicalis phospholipase A2 group IVF (pla2g4f) mRNA	XM_002932839.2	1.45	3.07	1.09	1.89	2.12	0.17	0.15
Xenopus laevis bER alpha1 mRNA for brain estrogen receptor alpha1 complete cds	AB435403.1	1.62	4.39	1.45	2.82	3.28	0.22	0.16
Xenopus laevis Ras-related associated with diabetes (rrad) mRNA	NM_001092750.1	0.11	2.42	4.57	1.03	1.68	0.72	0.16
Xenopus laevis uncharacterized protein MGC116527 (MGC116527) mRNA	NM_001096165.1	2.83	5.7	1.01	2.41	2.7	0.17	0.17
Xenopus laevis hypothetical protein LOC445837 mRNA (cDNA clone IMAGE:6859328) partial cds	BC076873.1	2.95	6.33	1.11	4.77	5.4	0.19	0.17
Xenopus laevis matrix metalloproteinase 1 (interstitial collagenase) (mmp1) mRNA	NM_001087049.1	0.47	1.54	1.72	1.2	1.46	0.3	0.17
Xenopus laevis HECT and RLD domain containing E3 ubiquitin protein ligase family member 6 (herc6) mRNA	NM_001092286.1	0.84	2.34	1.5	2.67	3.2	0.27	0.18
PREDICTED: Xenopus (Silurana) tropicalis T-cell leukemia homeobox 1 (tlx1) transcript variant 1 mRNA	XM_002936768.2	1.38	6.6	2.27	1.12	1.47	0.4	0.18
PREDICTED: Xenopus (Silurana) tropicalis flavin reductase (NADPH)-like (LOC100496714) mRNA	XM_002941495.2	2.28	5.62	1.31	3.91	4.6	0.24	0.19
Xenopus (Silurana) tropicalis maelstrom spermatogenic transposon silencer (mael) mRNA	NM_001079177.1	0.45	1.82	2.04	0.94	1.23	0.39	0.19
Xenopus (Silurana) tropicalis protein tyrosine phosphatase receptor type O (ptpro) mRNA	NM_001113813.1	1.96	4.73	1.28	1.38	1.63	0.24	0.19
Xenopus laevis regulator of cell cycle (rgcc) mRNA	NM_001093976.1	29.1	61.6	1.09	32.68	37.69	0.21	0.19
Xenopus laevis MGC84205 protein (MGC84205) mRNA	NM_001094263.1	7.96	49.61	2.65	44.18	63.01	0.52	0.2
Xenopus laevis POU class 3 homeobox 2 (pou3f2-b) mRNA	NM_001096751.1	0.52	2.52	2.3	1.01	1.38	0.45	0.2
Xenopus laevis clone IMAGE:5571419 mRNA	BC047264.1	28.43	59.82	1.08	24.44	28.28	0.22	0.2
Xenopus laevis cDNA clone IMAGE:4405515 partial cds	BC072262.1	0.8	2.19	1.47	1.38	1.69	0.3	0.2
PREDICTED: Xenopus (Silurana) tropicalis uncharacterized LOC101733058 (LOC101733058) mRNA	XM_004912447.1	0.57	1.61	1.52	1.28	1.58	0.31	0.21
Xenopus laevis uncharacterized LOC100189560 (LOC100189560) mRNA	NM_001135063.1	478.28	1030.46	1.11	455.15	531.81	0.23	0.21
PREDICTED: Xenopus (Silurana) tropicalis uncharacterized LOC100495928 (LOC100495928) transcript variant X3 mRNA	XM_004911592.1	6.02	12.75	1.09	5.19	6.08	0.23	0.22
Xenopus laevis uncharacterized LOC100158325 (LOC100158325) mRNA	NM_001127773.1	0.75	2.26	1.6	1.24	1.57	0.34	0.22
Xenopus laevis neurotrophin 3 (ntf3) mRNA	NM_001092740.1	1.64	4.54	1.48	1.33	1.66	0.32	0.22
Xenopus laevis Cyb561 protein mRNA (cDNA clone MGC:79963 IMAGE:6637204) complete cds	BC070556.1	18.27	76.76	2.08	23.73	32.5	0.46	0.22
PREDICTED: Xenopus (Silurana) tropicalis nucleoporin 107kDa (nup107) transcript variant X1 mRNA	XM_002938508.2	13.05	32.18	1.31	5.21	6.35	0.29	0.22
Xenopus laevis uncharacterized protein MGC130961 (MGC130961) mRNA	NM_001096456.1	10.29	22.49	1.13	7.5	8.91	0.25	0.22
PREDICTED: Xenopus (Silurana) tropicalis leucine rich repeat containing 72 (lrrc72) mRNA	XM_002933304.2	1.06	2.71	1.36	2.72	3.37	0.31	0.23
PREDICTED: Xenopus (Silurana) tropicalis uncharacterized LOC100492765 (LOC100492765) transcript variant X2 mRNA	XM_004913736.1	0.99	2.05	1.06	1.11	1.31	0.24	0.23
Xenopus laevis Cep63 mRNA complete cds	FJ464988.1	10.6	26.6	1.33	3.05	3.78	0.31	0.24
Xenopus laevis MGC80651 protein (MGC80651) mRNA	NM_001092276.1	1.81	4.11	1.19	2.12	2.57	0.28	0.24
PREDICTED: Xenopus (Silurana) tropicalis WD repeat domain 27 (wdr27) mRNA	XM_002931515.2	6.04	26.57	2.14	1.26	1.78	0.51	0.24
Xenopus tropicalis finished cDNA clone TNeu008g03	CR761907.2	1.75	3.63	1.06	1.7	2.03	0.26	0.24
Xenopus laevis uncharacterized protein MGC83079 (MGC83079) mRNA	NP_001084719.1	11.41	31	1.45	17.66	22.59	0.36	0.25
PREDICTED: Xenopus (Silurana) tropicalis brain-specific angiogenesis inhibitor 2 (bai2) transcript variant X2 mRNA	XM_004919220.1	0.61	1.42	1.23	1.1	1.36	0.31	0.25
Xenopus laevis cDNA clone MGC:181699 IMAGE:8739682 complete cds	BC157718.1	77.59	157.46	1.03	177.19	210.94	0.26	0.25
PREDICTED: Xenopus (Silurana) tropicalis hepatitis A virus cellular receptor 1 homolog (LOC101732881) mRNA	XM_004913131.1	2	4.23	1.09	2.25	2.71	0.27	0.25
Xenopus (Silurana) tropicalis upstream binding protein 1 (LBP-1a) (ubp1) mRNA	NM_001011473.1	0.43	1.9	2.15	5.74	8.31	0.54	0.25
PREDICTED: Xenopus (Silurana) tropicalis uncharacterized LOC101734699 (LOC101734699) transcript variant X1 mRNA	XM_004911241.1	0.97	3.04	1.66	2.29	3.05	0.42	0.25
PREDICTED: Xenopus (Silurana) tropicalis collagen alpha-1(IV) chain (col4a1) mRNA	XM_002933018.2	1.02	2.42	1.25	0.9	1.11	0.32	0.25
PREDICTED: Xenopus (Silurana) tropicalis uncharacterized LOC101730954 (LOC101730954) mRNA	XM_004917398.1	1.41	3.43	1.29	0.88	1.1	0.33	0.26
Xenopus laevis CD81 antigen (target of antiproliferative antibody 1) mRNA (cDNA clone MGC:52702 IMAGE:4682721) complete cds	BC041217.1	12.96	27.09	1.07	34.23	41.3	0.28	0.26
PREDICTED: Xenopus (Silurana) tropicalis protein fosB-like (LOC100490871) transcript variant X1 mRNA	XM_002932635.2	2.22	6.46	1.55	7.81	10.35	0.41	0.27
Xenopus (Silurana) tropicalis adrenoceptor alpha 2A (adra2a) mRNA	NM_001079375.1	1.27	2.74	1.11	1.63	2	0.3	0.27
Xenopus tropicalis finished cDNA clone TNeu125p14	CR926183.2	0.23	1.22	2.41	15.15	23.93	0.66	0.28
Xenopus laevis Myoblast determination protein 1 homolog A mRNA (cDNA clone MGC:52596 IMAGE:4885255) complete cds	BC041190.1	1.6	9.79	2.63	3.86	6.38	0.73	0.28
Xenopus laevis nipsnap homolog 3A (nipsnap3a-a) mRNA	NM_001092918.1	0.61	1.47	1.29	0.95	1.22	0.37	0.29
PREDICTED: Xenopus (Silurana) tropicalis dynein cytoplasmic 2 heavy chain 1 (dync2h1) mRNA	XM_002934933.2	147.2	354.81	1.27	62.59	81.01	0.38	0.3
Xenopus laevis RIB43A domain with coiled-coils 1 (ribc1) mRNA	NM_001096304.1	36.42	87.44	1.27	15.71	20.55	0.39	0.31
Xenopus laevis four and a half LIM domains 3 (fhl3) mRNA	NM_001092256.1	128.61	339.33	1.4	132.19	179.14	0.44	0.32
Xenopus tropicalis finished cDNA clone TTpA078d11	CU025077.1	46.9	105.43	1.17	60.92	78.52	0.37	0.32
Xenopus laevis sulfotransferase family cytosolic 1A phenol-preferring member 1 (sult1a1) mRNA	NM_001094083.1	0.26	1.04	2.03	1.05	1.63	0.65	0.32
PREDICTED: Xenopus (Silurana) tropicalis GLTSCR1-like (gltscr1l) mRNA	XM_002934681.2	0.82	1.92	1.24	0.78	1.03	0.41	0.33
Xenopus (Silurana) tropicalis RAS-like family 11 member B (rasl11b) mRNA	NM_001015774.1	2.89	6.22	1.11	5.38	6.94	0.37	0.34
Xenopus tropicalis finished cDNA clone TEgg083a21	CT030393.1	0.52	1.03	1.01	0.97	1.23	0.34	0.34
PREDICTED: Xenopus (Silurana) tropicalis uncharacterized LOC100493999 (LOC100493999) transcript variant X2 mRNA	XM_004915901.1	2.55	5.36	1.08	3.16	4.06	0.37	0.34
Xenopus (Silurana) tropicalis G protein-coupled receptor 153 (gpr153) mRNA	NM_001128052.1	2.29	4.8	1.07	1.32	1.71	0.38	0.35
Xenopus laevis fast troponin T (TNNT3) mRNA complete cds	AY114144.1	0.95	1.89	1.01	0.81	1.04	0.37	0.37
PREDICTED: Xenopus (Silurana) tropicalis matrix metalloproteinase-18-like (LOC100491214) mRNA	XM_002934930.2	0.51	1.49	1.57	1.4	2.09	0.59	0.38
Xenopus laevis degr03 mRNA complete sequence	DQ096846.1	0.29	1.26	2.14	0.58	1.01	0.81	0.38
Xenopus laevis B-cell translocation gene 5 (btg5) mRNA	NM_001095985.1	12.88	31.79	1.31	18.25	25.64	0.5	0.38
Xenopus laevis comp37 mRNA complete sequence	DQ096919.1	152.7	583.23	1.94	114.82	190.48	0.74	0.38
PREDICTED: Xenopus (Silurana) tropicalis cytokine receptor common subunit beta-like (LOC101733452) mRNA	XM_004918827.1	0.8	2.03	1.36	3.23	4.61	0.52	0.39
Xenopus laevis RELT-like 1 b (rell1-b) mRNA	NM_001086425.1	1.38	3.39	1.31	1.08	1.53	0.5	0.39
PREDICTED: Xenopus (Silurana) tropicalis E3 ubiquitin/ISG15 ligase TRIM25-like (LOC100496318) mRNA	XM_002937013.2	1.38	2.95	1.1	1.71	2.3	0.44	0.4
PREDICTED: Xenopus (Silurana) tropicalis zinc finger and BTB domain containing 25 (zbtb25) transcript variant X2 mRNA	XM_004917203.1	1.22	3.96	1.71	0.64	1.03	0.69	0.41
Xenopus laevis heart and neural crest derivatives expressed 2 mRNA (cDNA clone MGC:154423 IMAGE:8075585) complete cds	BC123194.1	3.29	6.92	1.08	2.23	3.01	0.44	0.41
PREDICTED: Xenopus (Silurana) tropicalis ring finger protein 223 (rnf223) mRNA	XM_004916525.1	1.05	2.22	1.09	1.71	2.32	0.44	0.41
Xenopus laevis cornifelin gene 1 (cnfn.1-a) mRNA	NM_001091231.1	20.59	57.07	1.48	40.32	61.62	0.62	0.42
PREDICTED: Xenopus (Silurana) tropicalis acyl-CoA oxidase 3 pristanoyl (acox3) mRNA	XM_002938641.2	1.05	3.13	1.58	1.24	1.96	0.67	0.43
Xenopus (Silurana) tropicalis SRY (sex determining region Y)-box 1 (sox1) mRNA	NM_001080996.1	1.03	2.79	1.45	1.94	3	0.63	0.44
Xenopus (Silurana) tropicalis HAUS augmin-like complex subunit 2 (haus2) mRNA	NM_001015864.1	0.74	1.95	1.4	0.84	1.28	0.61	0.44
PREDICTED: Xenopus (Silurana) tropicalis growth factor independent 1 transcription repressor (gfi1) mRNA	XM_002933803.2	0.61	2.01	1.74	0.78	1.32	0.76	0.44
PREDICTED: Xenopus (Silurana) tropicalis hairy and enhancer of split 8 (hes8) mRNA	XM_002933849.2	0.94	2.88	1.63	1	1.64	0.72	0.44
Xenopus laevis proprotein convertase subtilisin/kexin type 9 (pcsk9) mRNA	NM_001095144.1	2.2	4.7	1.1	1.75	2.44	0.49	0.45
PREDICTED: Xenopus (Silurana) tropicalis deafness autosomal dominant 5 (dfna5) mRNA	XM_002933399.2	757.01	2110.18	1.48	151.22	239.69	0.67	0.45
Xenopus (Silurana) tropicalis atlastin GTPase 1 (atl1) mRNA	NM_001078754.1	1.11	4.4	2	0.66	1.22	0.9	0.45
Xenopus laevis GRAM domain containing 3 (gramd3) mRNA	NM_001095481.1	1.94	3.93	1.02	2.61	3.6	0.47	0.46
PREDICTED: Xenopus (Silurana) tropicalis atonal homolog 1 (Drosophila) (atoh1) mRNA	XM_004911085.1	2.29	4.76	1.06	2.26	3.19	0.5	0.47
Xenopus laevis U3 snRNA	X07318.1	3.18	21.45	2.76	1.62	4.03	1.32	0.48
Xenopus laevis xRipply3 mRNA for xRipply3 protein complete cds	AB455086.1	24.68	49.63	1.01	6.33	8.93	0.5	0.5
Xenopus laevis p21-activated kinase (PAK1) mRNA complete cds	AF000239.1	23.38	79.25	1.77	5.75	10.51	0.88	0.5
PREDICTED: Xenopus (Silurana) tropicalis uncharacterized LOC100486891 (LOC100486891) mRNA	XM_002936226.2	1.5	4	1.42	1.05	1.7	0.71	0.5
PREDICTED: Xenopus (Silurana) tropicalis keratin type I cytoskeletal 14-like (LOC100490729) mRNA	XM_002939030.1	1.65	3.73	1.18	1.88	2.82	0.59	0.5
Xenopus laevis JNK1/MAPK8-associated membrane protein (jkamp) mRNA	NM_001094100.1	19.74	149.88	2.93	22.34	61.72	1.47	0.51
Xenopus laevis heat shock protein mRNA (cDNA clone MGC:83630 IMAGE:5084801) complete cds	BC078115.1	72.35	208.23	1.53	36.55	62.19	0.77	0.51
Xenopus laevis PDZ domain containing ring finger 3 (pdzrn3) mRNA	NM_001097041.1	176.66	448.87	1.35	183.25	295.42	0.69	0.52
Xenopus laevis PSMC3 interacting protein (psmc3ip) mRNA	NM_001094617.1	130.77	332.4	1.35	6.59	10.65	0.7	0.52
Xenopus (Silurana) tropicalis salvador homolog 1 (sav1) mRNA	NM_001004931.1	0.87	1.86	1.11	1.3	1.92	0.58	0.52
Xenopus tropicalis 60S ribosomal export protein NMD3 mRNA (cDNA clone MGC:76205 IMAGE:5336066) complete cds	BC064238.1	1.39	3.49	1.34	2.27	3.66	0.7	0.52
XELUVS2 X.laevis UVS.2 protein gene 3' end	M27162.1	169.35	380.83	1.17	273.92	419.74	0.62	0.53
Xenopus laevis DIRAS family GTP-binding RAS-like 3 (diras3) mRNA	NM_001095243.1	1.09	3.35	1.62	0.96	1.75	0.87	0.54
Xenopus laevis cDNA clone MGC:130954 IMAGE:7973902 complete cds	BC106382.1	2.37	5.11	1.12	1.9	2.86	0.6	0.54
Xenopus tropicalis CDC91 cell division cycle 91-like 1 (S. cerevisiae) mRNA (cDNA clone MGC:197523 IMAGE:9040054) complete cds	BC170796.1	0.78	2.27	1.55	2.21	3.93	0.84	0.54
Xenopus (Silurana) tropicalis early growth response 2 (Krox-20 homolog) (egr2) mRNA	NM_001100255.1	1.54	4.86	1.67	1.21	2.25	0.91	0.55
1 Expression levels (FPKM) in pre-placodal explants after injection of Eya1 and CHX treatment
2 Expression levels (FPKM) in pre-placodal explants after injection of Eya1 and CHX+ DEX treatment
3 Log2 Fold change values for Eya1
4 Expression levels (FPKM) in un-injected pre-placodal explants after CHX treatment
5 Expression levels (FPKM) in un-injected pre-placodal explants after CHX+DEX treatment
6 Log2 Fold change values for un-injected control
7 Rank = FC(log2) Control/FC(log2) Eya1. Instances where a gene is either not expressed in the un-injected control or has a negative
rank (i.e. the opposite direction of change compared to the experimental condition) are equally ranked as 0.

## Sheet: S.file 2.3  - Six1+Eya1i UP
Supplementary File 2 Table 3 Genes with at least two-fold up-regulation after injection of Six1-GR+Eya1-GR and treatment with CHX + DEX
Annotation	Accession	Six1+Eya1 CHX1	Six1+Eya1 CHX+DEX2	FC Six1+Eya13	Control CHX4	Control CHX+DEX5	FC Control6	Rank7
PREDICTED: Xenopus (Silurana) tropicalis parvalbumin thymic CPV3-like (LOC100485867) transcript variant X1 mRNA	XM_002931951.1	0.01	9.49	12.22	0	0	0	0
PREDICTED: Xenopus (Silurana) tropicalis zona pellucida-like domain-containing protein 1-like (LOC101732051) mRNA	XM_004916514.1	0.01	4.72	11.21	0	0	0	0
Xenopus laevis cDNA clone IMAGE:6881110 partial cds	BC054974.1	0.01	2.11	11.04	0	0	0	0
PREDICTED: Xenopus (Silurana) tropicalis transmembrane protein 255B (tmem255b) transcript variant X2 mRNA	XM_004911801.1	0.01	3.91	10.94	0	0	0	0
Xenopus laevis cDNA clone MGC:130958 IMAGE:7974381 complete cds	BC106383.1	0.01	1.59	10.63	0	0	0	0
PREDICTED: Xenopus (Silurana) tropicalis uncharacterized LOC101734650 (LOC101734650) mRNA	XM_004918366.1	0.01	1.33	10.38	0	0	0	0
PREDICTED: Xenopus (Silurana) tropicalis flocculation protein FLO11-like (LOC101732963) mRNA	XM_004919443.1	0.01	1.28	10.32	0	0	0	0
Xenopus laevis parvalbumin gene 1 (pvalb.1) mRNA	NM_001112856.1	0.01	1.21	10.24	0	0	0	0
PREDICTED: Xenopus (Silurana) tropicalis oocyte zinc finger protein XlCOF8.4-like (LOC100496403) transcript variant X1 mRNA	XM_002942412.2	0.01	1.15	10.17	0	0	0	0
PREDICTED: Xenopus (Silurana) tropicalis traf2 and NCK-interacting protein kinase-like (LOC101730922) mRNA	XM_004912405.1	0.01	1.14	10.15	0	0	0	0
PREDICTED: Xenopus (Silurana) tropicalis pyruvate dehydrogenase kinase isozyme 1 (pdk1) mRNA	XM_002934618.2	0.01	1.03	10	0	0	0	0
PREDICTED: Xenopus (Silurana) tropicalis integrin alpha 7 (itga7) transcript variant X2 mRNA	XM_004911865.1	0.01	1.01	9.97	0	0	0	0
PREDICTED: Xenopus (Silurana) tropicalis clarin 2 (clrn2) mRNA	XM_002938635.1	0.01	1.45	9.51	0	0	0	0
PREDICTED: Xenopus (Silurana) tropicalis leucine-rich repeat-containing protein 3B-like (LOC100492739) t	XM_004918679.1	0.01	2.02	9.39	0	0	0	0
Xenopus laevis storkhead box 2 (stox2) mRNA	NM_001093369.1	5.27	2153.19	8.68	0	0	0	0
Xenopus laevis cDNA clone IMAGE:5514689 partial cds	BC127415.1	0.02	3.18	8.04	0	0	0	0
PREDICTED: Xenopus (Silurana) tropicalis chromosome unknown open reading frame human C14orf166B (LOC100490780) mRNA	XM_002938866.2	0.02	2.85	7.88	0	0	0	0
PREDICTED: Xenopus (Silurana) tropicalis cartilage intermediate layer protein 2 (cilp2) mRNA	XM_002936334.2	0.02	3.67	7.83	0	0	0	0
PREDICTED: Xenopus (Silurana) tropicalis microfibril-associated glycoprotein 4-like (LOC100488329) mRNA	XM_002943394.2	0.03	4.1	7.53	0	0	0	0
Xenopus tropicalis cDNA clone IMAGE:7022272	BC094950.1	0.06	9.13	7.5	0	0	0	0
PREDICTED: Xenopus (Silurana) tropicalis stereocilin (strc) mRNA	XM_002932262.2	0.03	3.93	7.36	0	0	0	0
PREDICTED: Xenopus (Silurana) tropicalis neurofilament medium polypeptide-like (LOC100497735) mRNA	XM_002933777.2	0.02	1.8	6.96	0	0	0	0
Xenopus laevis uncharacterized LOC100036938 (LOC100036938) mRNA	NM_001097708.1	0.15	10.85	6.27	0	0	0	0
PREDICTED: Xenopus (Silurana) tropicalis ATP-sensitive inward rectifier potassium channel 11-like (LOC100492679) mRNA	XM_004916278.1	0.05	2.78	6.06	0	0	0	0
Xenopus (Silurana) tropicalis SIX homeobox 2 (six2) mRNA	NM_001100275.1	0.59	33.82	5.86	0	0	0	0
Xenopus laevis similar to myosin heavy polypeptide 4 skeletal muscle mRNA (cDNA clone IMAGE:4681347) partial cds	BC041716.1	0.03	1.29	5.82	0	0	0	0
Xenopus laevis Xsox17-beta protein mRNA (cDNA clone MGC:81348 IMAGE:6633428) complete cds	BC070615.1	0.13	5.5	5.52	0	0	0	0
Xenopus tropicalis finished cDNA clone TGas005j18	CR761455.2	0.12	4.7	5.37	0	0	0	0
Xenopus laevis fibrinogen-like 1 (fgl1) mRNA	NM_001092837.1	0.05	1.7	5.23	0	0	0	0
PREDICTED: Xenopus (Silurana) tropicalis NFKB inhibitor interacting Ras-like 2 (nkiras2) transcript variant X3 mRNA	XM_004918708.1	0.07	2.49	5.21	0	0	0	0
Xenopus laevis cyclin Dx (ccndx) mRNA	NP_001087887.1	0.46	16.55	5.19	0	0	0	0
PREDICTED: Xenopus (Silurana) tropicalis dimethylaniline monooxygenase [N-oxide-forming] 2-like (LOC100492603)	XM_002934166.2	0.16	5.58	5.19	0	0	0	0
PREDICTED: Xenopus (Silurana) tropicalis protocadherin-20-like (LOC100485160) mRNA	XM_002933561.2	0.04	1.07	5.11	0	0	0	0
Xenopus laevis sorting nexin 31 (snx31) mRNA	NM_001093261.1	0.04	1.26	5.07	0	0	0	0
Xenopus (Silurana) tropicalis plastin 1 (pls1) mRNA	NM_001130259.1	0.07	2.11	5.04	0	0	0	0
PREDICTED: Xenopus (Silurana) tropicalis potassium voltage-gated channel shaker-related subfamily member 2 (kcna2) mRNA	XM_004910736.1	0.08	2.3	4.89	0	0	0	0
Xenopus (Silurana) tropicalis butyrophilin subfamily 2 member A1 (btn2a1) mRNA	NM_001130216.1	0.07	1.8	4.87	0	0	0	0
PREDICTED: Xenopus (Silurana) tropicalis uncharacterized LOC100494619 (LOC100494619) mRNA	XM_002940483.2	0.09	2.4	4.8	0	0	0	0
Xenopus tropicalis finished cDNA clone THdA030p05	CU075479.1	1.15	31.22	4.78	0	0	0	0
Xenopus laevis mRNA for Xsox17-alpha protein	AJ001730.1	0.64	17.33	4.78	0	0	0	0
PREDICTED: Xenopus (Silurana) tropicalis DC-STAMP domain-containing protein 2-like (LOC100497585) mRNA	XM_002935263.2	0.07	1.87	4.75	0	0	0	0
Xenopus laevis ectodysplasin A receptor (edar) mRNA	NM_001087047.1	0.35	8.7	4.67	0	0	0	0
Xenopus (Silurana) tropicalis enoyl-CoA delta isomerase 1 (eci1) nuclear gene encoding mitochondrial protein mRNA	NM_001011219.1	0.05	1.22	4.67	0	0	0	0
PREDICTED: Xenopus (Silurana) tropicalis uncharacterized LOC101731096 (LOC101731096) mRNA	XM_004916510.1	4.63	110.38	4.58	60.22	8.76	-2.79	0
PREDICTED: Xenopus (Silurana) tropicalis uncharacterized LOC100491937 (LOC100491937) mRNA	XM_002932961.2	0.09	1.89	4.55	0	0	0	0
PREDICTED: Xenopus (Silurana) tropicalis potassium voltage-gated channel shaker-related subfamily beta member 2 (kcnab2)	XM_004916188.1	0.05	1.06	4.48	0	0	0	0
Xenopus laevis cDNA clone IMAGE:5514733 partial cds	BC161680.1	0.11	2.25	4.44	0	0	0	0
PREDICTED: Xenopus (Silurana) tropicalis ornithine decarboxylase-like (LOC100498433) mRNA	XM_002940019.2	0.07	1.48	4.42	0	0	0	0
Xenopus (Silurana) tropicalis myosin heavy chain 4 skeletal muscle (myh4) mRNA	NM_001001244.1	0.38	7.56	4.34	0	0	0	0
Xenopus (Silurana) tropicalis glutathione peroxidase 2 (gastrointestinal) (gpx2) mRNA	NM_001256315.1	1.46	29.46	4.34	3.02	2.57	-0.24	0
Xenopus (Silurana) tropicalis uncharacterized LOC100145323 (LOC100145323) mRNA	NM_001126798.1	0.09	1.8	4.34	0	0	0	0
PREDICTED: Xenopus (Silurana) tropicalis thrombospondin type-1 domain-containing protein 4-like (LOC101733981)	XM_004919735.1	0.06	1.03	4.3	0	0	0	0
PREDICTED: Xenopus (Silurana) tropicalis solute carrier family 4 sodium bicarbonate cotransporter member 4 (slc4a4)	XM_004919134.1	0.18	3.46	4.3	0	0	0	0
Xenopus (Silurana) tropicalis cytochrome P450 family 26 subfamily B polypeptide 1 (cyp26b1) mRNA	NM_001079187.2	0.53	10.15	4.28	3.19	1.81	-0.82	0
PREDICTED: Xenopus (Silurana) tropicalis interleukin-8-like (LOC100498234) mRNA	XM_002942530.2	0.06	1.13	4.27	0	0	0	0
Xenopus laevis MGC80947 protein (MGC80947) mRNA	NM_001092397.1	0.21	3.85	4.21	0	0	0	0
PREDICTED: Xenopus (Silurana) tropicalis merlin-like (LOC100485014) mRNA	XM_002935804.2	0.13	2.24	4.18	0	0	0	0
Xenopus (Silurana) tropicalis chemokine (C-X-C motif) receptor 7 (cxcr7) mRNA	NM_001030434.1	0.43	7.01	4.03	0	0	0	0
PREDICTED: Xenopus (Silurana) tropicalis ankyrin repeat and SOCS box containing 2 (asb2) transcript variant X3 mRNA	XM_004917073.1	0.09	1.39	4.03	0	0	0	0
Xenopus laevis apelin (apln-a) mRNA	NM_001097924.1	0.08	1.15	4.01	0	0	0	0
Xenopus laevis mRNA for xSox17alpha2 complete cds	AB052691.1	0.65	10.06	3.96	0	0	0	0
PREDICTED: Xenopus (Silurana) tropicalis espin (espn) transcript variant X3 mRNA	XM_004916193.1	0.49	7.42	3.94	0	0	0	0
Xenopus laevis MGC81526 protein (MGC81526) mRNA	NM_001093266.1	0.14	2.03	3.93	0	0	0	0
PREDICTED: Xenopus (Silurana) tropicalis B-cell CLL/lymphoma 11B (zinc finger protein) (bcl11b) transcript variant X2 mRNA	XM_004917116.1	0.15	2.24	3.93	0	0	0	0
Xenopus laevis hedgehog-interacting protein mRNA complete cds	AY328923.1	0.23	3.37	3.91	0	0	0	0
Xenopus laevis sodium solute transporter Vito-b (Vito) mRNA complete cds; alternatively spliced	AY260729.1	0.13	1.89	3.9	0	0	0	0
Xenopus tropicalis hypothetical protein LOC100145765 mRNA (cDNA clone IMAGE:8944708) partial cds	BC161733.1	0.14	2.02	3.9	0	0	0	0
PREDICTED: Xenopus (Silurana) tropicalis sprT-like domain-containing protein Spartan-like (LOC100485137) mRNA	XM_002942357.2	0.21	3.03	3.89	7.3	6.73	-0.12	0
Xenopus laevis RDC1 like protein mRNA (cDNA clone MGC:114801 IMAGE:4632706) complete cds	BC098974.1	0.56	7.89	3.84	0	0	0	0
PREDICTED: Xenopus (Silurana) tropicalis baculoviral IAP repeat-containing protein 1-like (LOC100490991) mRNA	XM_002934832.2	0.16	2.14	3.76	0	0	0	0
Xenopus tropicalis finished cDNA clone TTpA008n14	CR848248.2	0.09	1.1	3.74	0	0	0	0
PREDICTED: Xenopus (Silurana) tropicalis glutamate receptor ionotropic N-methyl D-aspartate 2C (grin2c)	XM_004918478.1	0.11	1.33	3.71	0	0	0	0
Xenopus laevis mRNA for frizzled 4 protein (fz4 gene)	AJ251750.1	31.3	408.64	3.71	9.31	7.66	-0.29	0
PREDICTED: Xenopus (Silurana) tropicalis proline-rich transmembrane protein 3 (prrt3) transcript variant X1 mRNA	XM_004914103.1	0.11	1.34	3.71	0	0	0	0
PREDICTED: Xenopus (Silurana) tropicalis tyrosine-protein kinase transforming protein Fps-like (LOC100489191) mRNA	XM_002932240.2	0.09	1.08	3.68	0	0	0	0
PREDICTED: Xenopus (Silurana) tropicalis espin (espn) transcript variant X1 mRNA	XM_002933856.2	0.15	1.87	3.67	1.8	1.75	-0.05	0
Xenopus laevis kelch-like family member 30 (klhl30) mRNA	NM_001091724.1	0.19	2.3	3.67	0	0	0	0
PREDICTED: Xenopus (Silurana) tropicalis SLIT and NTRK-like family member 5 (slitrk5) transcript variant X1 mRNA	XM_002940106.2	0.22	2.69	3.66	0	0	0	0
PREDICTED: Xenopus (Silurana) tropicalis tyrosine-protein phosphatase non-receptor type substrate 1-like (LOC101733531) mRNA	XM_004918397.1	5.48	68.31	3.65	0	0	0	0
PREDICTED: Xenopus (Silurana) tropicalis paired box 1 (pax1) transcript variant X1 mRNA	XM_002939437.2	0.22	2.63	3.63	0	0	0	0
PREDICTED: Xenopus (Silurana) tropicalis calcium homeostasis modulator protein 2-like (LOC101735003) partial mRNA	XM_004920484.1	0.1	1.19	3.62	0	0	0	0
Xenopus (Silurana) tropicalis synaptic Ras GTPase activating protein 1 (syngap1) mRNA	NM_001134816.1	0.11	1.3	3.58	0	0	0	0
Xenopus (Silurana) tropicalis glyoxalase 1 (glo1) mRNA	NM_001030374.1	0.1	1.08	3.57	0	0	0	0
Xenopus (Silurana) tropicalis G protein-coupled receptor 84 (gpr84) mRNA	NM_001078867.1	0.27	3.09	3.53	0	0	0	0
Xenopus laevis pancreatic lipase-related protein 1 (pnliprp1) mRNA	NM_001094231.1	25.12	284.23	3.51	66.79	66.87	0.01	0
Xenopus laevis uncharacterized protein MGC82269 (MGC82269) mRNA	NM_001091363.1	0.14	1.58	3.5	0	0	0	0
Xenopus tropicalis finished cDNA clone TGas071e17	CR926377.2	0.3	3.37	3.5	0	0	0	0
PREDICTED: Xenopus (Silurana) tropicalis membrane-associated ring finger (C3HC4) 4 E3 ubiquitin protein ligase (march4) mRNA	XM_002942005.2	3.47	38.78	3.49	52.56	42.01	-0.33	0
PREDICTED: Xenopus (Silurana) tropicalis carcinoembryonic antigen-related cell adhesion molecule 3-like (LOC100493381) mRNA	XM_002934244.2	0.23	2.51	3.48	0	0	0	0
PREDICTED: Xenopus (Silurana) tropicalis uncharacterized LOC101734405 (LOC101734405) mRNA	XM_004918247.1	0.45	4.97	3.48	0	0	0	0
PREDICTED: Xenopus (Silurana) tropicalis endothelin 2 (edn2) mRNA	XM_002939354.2	0.15	1.59	3.46	0	0	0	0
PREDICTED: Xenopus (Silurana) tropicalis 6-phosphofructo-2-kinase/fructose-2 6-bisphosphatase-like (LOC100488795)	XM_004919631.1	4.05	44.01	3.45	0	0	0	0
PREDICTED: Xenopus (Silurana) tropicalis calcium/calmodulin-dependent protein kinase kinase 2 beta (camkk2)	XM_002937701.2	0.62	6.69	3.45	0	0	0	0
PREDICTED: Xenopus (Silurana) tropicalis transmembrane protease serine 5-like (LOC100491119) transcript variant X2 mRNA	XM_004916389.1	0.21	2.18	3.44	0	0	0	0
PREDICTED: Xenopus (Silurana) tropicalis c-X-C motif chemokine 10-like (LOC100490785) mRNA	XM_002940578.2	0.59	6.34	3.44	0	0	0	0
Xenopus laevis myosin V (Myo5) mRNA complete cds	JX494698.1	0.12	1.27	3.43	2.27	1.95	-0.23	0
Xenopus tropicalis sine oculis binding protein homolog (Drosophila) mRNA (cDNA clone MGC:172604 IMAGE:7656239)	BC154687.1	0.62	6.44	3.4	0	0	0	0
PREDICTED: Xenopus (Silurana) tropicalis kinesin family member 3C (kif3c) transcript variant X1 mRNA	XM_002942110.2	0.28	2.87	3.39	0	0	0	0
PREDICTED: Xenopus (Silurana) tropicalis anoctamin 2 (ano2) mRNA	XM_002932297.2	0.17	1.64	3.33	0	0	0	0
PREDICTED: Xenopus (Silurana) tropicalis serine/threonine-protein kinase N2-like (LOC100492906) mRNA	XM_002940991.2	0.15	1.47	3.32	0	0	0	0
PREDICTED: Xenopus (Silurana) tropicalis tankyrase-1-like (LOC100498424) mRNA	XM_002938393.2	0.16	1.49	3.3	0	0	0	0
Xenopus tropicalis finished cDNA clone TNeu089c16	CR760308.2	3.42	33.23	3.29	0	0	0	0
Xenopus laevis natriuretic peptide C (nppc) mRNA	NM_001093118.1	0.37	3.45	3.24	0	0	0	0
PREDICTED: Xenopus (Silurana) tropicalis uncharacterized LOC101734952 (LOC101734952) mRNA	XM_004916172.1	0.13	1.2	3.23	0	0	0	0
Xenopus tropicalis finished cDNA clone TTpA009c08	CR926447.1	0.23	2.04	3.21	0	0	0	0
PREDICTED: Xenopus (Silurana) tropicalis poly [ADP-ribose] polymerase 14-like (LOC101731378) mRNA	XM_004920062.1	0.19	1.73	3.21	0	0	0	0
Xenopus laevis cDNA clone IMAGE:7394277	BC106376.1	0.18	1.62	3.21	0	0	0	0
XELRGAOP3 x.laevis oocyte 5s rRNA pseudogene clone pXlo31	K01368.1	0.94	8.65	3.21	1.55	1.34	-0.22	0
PREDICTED: Xenopus (Silurana) tropicalis regulatory factor X-associated protein (rfxap) mRNA	XM_002939581.2	23.54	215.9	3.2	1.78	1.66	-0.1	0
Xenopus (Silurana) tropicalis APC membrane recruitment protein 2 (amer2) mRNA	NM_001276500.1	0.12	1.09	3.19	0	0	0	0
PREDICTED: Xenopus (Silurana) tropicalis uncharacterized LOC101735004 (LOC101735004) mRNA	XM_004913048.1	97.28	884.32	3.19	0	0	0	0
PREDICTED: Xenopus (Silurana) tropicalis inhibitor of Bruton agammaglobulinemia tyrosine kinase (ibtk)	XM_004914523.1	32.4	294.1	3.19	65.26	30.08	-1.12	0
Xenopus laevis cDNA clone IMAGE:5049275 containing frame-shift errors	BC077506.1	0.19	1.68	3.19	0	0	0	0
PREDICTED: Xenopus (Silurana) tropicalis espin (espn) transcript variant X2 mRNA	XM_004916192.1	1.4	12.12	3.13	0	0	0	0
PREDICTED: Xenopus (Silurana) tropicalis phospholipase B1 membrane-associated-like (LOC100492698) mRNA	XM_002943653.2	0.14	1.14	3.09	0	0	0	0
PREDICTED: Xenopus (Silurana) tropicalis chromosome unknown open reading frame human C14orf164 (LOC101735053) mRNA	XM_004911404.1	0.2	1.67	3.09	0	0	0	0
Xenopus tropicalis cDNA clone IMAGE:8850885	BC161435.1	0.14	1.11	3.07	0	0	0	0
PREDICTED: Xenopus (Silurana) tropicalis F-box protein 32 (fbxo32) transcript variant X1 mRNA	XM_002941397.2	0.54	4.33	3.03	0	0	0	0
Xenopus (Silurana) tropicalis fibronectin type III domain containing 4 (fndc4) mRNA	NM_001112944.1	0.21	1.67	3.02	0	0	0	0
Xenopus tropicalis cDNA clone IMAGE:7609381	BC135538.1	0.17	1.33	3.01	0	0	0	0
PREDICTED: Xenopus (Silurana) tropicalis uncharacterized LOC101734178 (LOC101734178) mRNA	XM_004911385.1	0.15	1.18	2.99	0	0	0	0
Xenopus laevis matrix metallopeptidase 8 (neutrophil collagenase) (mmp8) mRNA	NM_001095034.1	0.17	1.29	2.99	0	0	0	0
Xenopus laevis transforming growth factor beta-induced 68kDa (tgfbi) mRNA	NM_001095238.1	0.27	2.1	2.98	0	0	0	0
PREDICTED: Xenopus (Silurana) tropicalis outer dense fiber of sperm tails 3-like 2 (odf3l2) mRNA	XM_002939767.2	0.65	5.01	2.97	0	0	0	0
PREDICTED: Xenopus (Silurana) tropicalis calcitonin gene-related peptide-like (LOC100487527) mRNA	XM_002941675.2	0.22	1.63	2.95	0	0	0	0
PREDICTED: Xenopus (Silurana) tropicalis furin (paired basic amino acid cleaving enzyme) (furin) transcript variant X1 mRNA	XM_002932241.2	0.16	1.16	2.93	0	0	0	0
PREDICTED: Xenopus (Silurana) tropicalis myosin light chain kinase 3-like (LOC100497991) transcript variant X2 mRNA	XM_004915305.1	0.39	2.84	2.9	0	0	0	0
Xenopus (Silurana) tropicalis uncharacterized LOC100125166 (LOC100125166) mRNA	NM_001103056.1	0.26	1.88	2.86	0	0	0	0
PREDICTED: Xenopus (Silurana) tropicalis receptor-type tyrosine-protein phosphatase eta-like (LOC101733351) mRNA	XM_004914833.1	0.42	3.01	2.86	0	0	0	0
PREDICTED: Xenopus (Silurana) tropicalis echinoderm microtubule-associated protein-like 1-like (LOC100495318)	XM_002936583.2	0.32	2.18	2.8	0	0	0	0
PREDICTED: Xenopus (Silurana) tropicalis leucine rich repeat containing 52 (lrrc52) mRNA	XM_002933773.2	0.72	4.9	2.79	0	0	0	0
Xenopus laevis uncharacterized protein MGC68450 (MGC68450) mRNA	NM_001089841.1	0.46	3.04	2.76	0	0	0	0
PREDICTED: Xenopus (Silurana) tropicalis cubilin (intrinsic factor-cobalamin receptor) (cubn) mRNA	XM_002939005.2	0.17	1.09	2.75	0	0	0	0
Xenopus (Silurana) tropicalis potassium inwardly-rectifying channel subfamily J member 8 (kcnj8) mRNA	NM_001102855.1	0.31	2.05	2.74	0	0	0	0
Xenopus tropicalis cDNA clone TGas018h01	CU024997.1	0.16	1.03	2.71	0	0	0	0
Xenopus laevis neuregulin alpha-1 mRNA complete cds	AF076618.1	18.71	120.5	2.69	33.39	25.96	-0.37	0
PREDICTED: Xenopus (Silurana) tropicalis potassium voltage-gated channel Isk-related family member 1 (kcne1)	XM_004912135.1	0.81	5.14	2.69	0	0	0	0
PREDICTED: Xenopus (Silurana) tropicalis olfactory receptor 5G3-like (LOC100492086) mRNA	XM_002942220.1	0.54	3.39	2.67	0	0	0	0
Xenopus tropicalis finished cDNA clone TGas058c12	CR855799.2	0.46	2.91	2.67	0	0	0	0
PREDICTED: Xenopus (Silurana) tropicalis alpha-kinase 2 (alpk2) mRNA	XM_004910401.1	0.57	3.61	2.67	0	0	0	0
Xenopus (Silurana) tropicalis oxysterol binding protein-like 1A (osbpl1a) mRNA	NM_001112949.1	0.46	2.85	2.65	0	0	0	0
Xenopus laevis zinc finger protein 16 (znf16) mRNA	NM_001096768.1	24.12	148.35	2.63	22.76	21.11	-0.11	0
PREDICTED: Xenopus (Silurana) tropicalis uncharacterized LOC779603 (LOC779603) mRNA	XM_002938432.1	1.25	7.68	2.63	0	0	0	0
PREDICTED: Xenopus (Silurana) tropicalis chromosome unknown open reading frame human C1orf233 (LOC101733145) mRNA	XM_004916149.1	0.19	1.12	2.6	0	0	0	0
PREDICTED: Xenopus (Silurana) tropicalis transmembrane protease serine 2-like (LOC101731874) transcript variant X1 mRNA	XM_004912206.1	0.26	1.56	2.6	0	0	0	0
PREDICTED: Xenopus (Silurana) tropicalis copine II (cpne2) transcript variant X1 mRNA	XM_002934799.1	1.56	9.28	2.59	1.91	1.25	-0.62	0
Xenopus laevis hypothetical protein MGC132374 mRNA (cDNA clone MGC:132374 IMAGE:3396440) complete cds	BC106693.1	0.58	3.42	2.57	0	0	0	0
PREDICTED: Xenopus (Silurana) tropicalis uncharacterized LOC100493256 (LOC100493256) transcript variant X2 mRNA	XM_004914057.1	1.44	8.45	2.56	0	0	0	0
PREDICTED: Xenopus (Silurana) tropicalis GRB2-associated binding protein 1 (gab1) transcript variant 1 mRNA	XM_002940078.2	0.21	1.2	2.56	0	0	0	0
PREDICTED: Xenopus (Silurana) tropicalis shisa homolog 2 (Xenopus laevis) (shisa2) mRNA	XM_002940554.2	1.45	8.48	2.56	0	0	0	0
PREDICTED: Xenopus (Silurana) tropicalis SH3 domain containing 19 (sh3d19) transcript variant X2 mRNA	XM_004911139.1	0.42	2.41	2.54	0	0	0	0
Xenopus (Silurana) tropicalis 5'-nucleotidase domain containing 3 (nt5dc3) mRNA	NM_001102844.1	0.43	2.45	2.54	0	0	0	0
PREDICTED: Xenopus (Silurana) tropicalis uncharacterized LOC100488874 (LOC100488874) transcript variant X1 mRNA	XM_002932153.2	0.18	1.04	2.54	0	0	0	0
PREDICTED: Xenopus (Silurana) tropicalis LIM domain-binding protein 3-like (LOC101733654) transcript variant X1 mRNA	XM_004916310.1	0.44	2.55	2.54	0	0	0	0
PREDICTED: Xenopus (Silurana) tropicalis heparan sulfate glucosamine 3-O-sulfotransferase 3A1-like (LOC100489739) mRNA	XM_002935866.2	0.31	1.75	2.53	0	0	0	0
Xenopus tropicalis finished cDNA clone TNeu121p10	CR848378.2	1.21	6.9	2.52	0	0	0	0
PREDICTED: Xenopus (Silurana) tropicalis parvin alpha (parva) partial mRNA	XM_004913335.1	304.2	1734.55	2.52	18.36	17.05	-0.11	0
PREDICTED: Xenopus (Silurana) tropicalis immunoglobulin superfamily member 10 (igsf10) mRNA	XM_002941106.2	0.26	1.47	2.51	0	0	0	0
Xenopus laevis cDNA clone IMAGE:7764223	BC106527.1	0.22	1.2	2.49	0	0	0	0
PREDICTED: Xenopus (Silurana) tropicalis histone H1B-like (LOC101734349) mRNA	XM_004916999.1	54.13	302.41	2.49	0	0	0	0
PREDICTED: Xenopus (Silurana) tropicalis monocyte to macrophage differentiation-associated (mmd) transcript variant X2 mRNA	XM_004918560.1	1.4	7.72	2.47	2.24	1.36	-0.72	0
Xenopus (Silurana) tropicalis transforming growth factor beta-induced 68kDa (tgfbi) mRNA	NM_001078861.1	0.28	1.54	2.46	0	0	0	0
PREDICTED: Xenopus (Silurana) tropicalis protein kinase C delta type-like (LOC101731320) mRNA	XM_004913086.1	0.98	5.31	2.45	0	0	0	0
Xenopus laevis transient receptor potential cation channel subfamily M member 8b (TRPM8b) mRNA complete cds	FJ948759.1	0.29	1.58	2.45	0	0	0	0
Xenopus (Silurana) tropicalis endothelial cell adhesion molecule (esam) mRNA	NM_001142053.1	0.38	2.03	2.45	0	0	0	0
Xenopus laevis uncharacterized LOC100036933 (LOC100036933) mRNA	NM_001097704.1	0.66	3.53	2.43	0	0	0	0
PREDICTED: Xenopus (Silurana) tropicalis chromosome unknown open reading frame human C2orf80 (LOC100489057) mRNA	XM_002937119.2	0.79	4.08	2.39	0	0	0	0
PREDICTED: Xenopus (Silurana) tropicalis single-minded homolog 1 (Drosophila) (sim1) transcript variant X2 mRNA	XM_004914545.1	0.3	1.51	2.38	0	0	0	0
PREDICTED: Xenopus (Silurana) tropicalis uncharacterized LOC101731841 (LOC101731841) mRNA	XM_004914855.1	2.72	13.87	2.36	0	0	0	0
Xenopus laevis forkhead box J2 (foxj2) mRNA	NM_001094052.1	0.82	4.17	2.36	0	0	0	0
PREDICTED: Xenopus (Silurana) tropicalis uncharacterized LOC100491349 (LOC100491349) mRNA	XM_004919358.1	0.29	1.44	2.35	0	0	0	0
Xenopus (Silurana) tropicalis endothelin receptor B subtype 2 (ednrb2) mRNA	NM_001079208.1	0.25	1.24	2.33	0	0	0	0
Xenopus tropicalis finished cDNA clone TTbA050l16	CU025142.1	0.38	1.91	2.33	0	0	0	0
Xenopus (Silurana) tropicalis PX domain containing 1 (pxdc1) mRNA	NM_001130262.1	0.39	1.92	2.33	0	0	0	0
Xenopus tropicalis TRAF and TNF receptor associated protein mRNA (cDNA clone MGC:184699 IMAGE:7661931) complete cds	BC166146.1	0.38	1.87	2.32	0	0	0	0
PREDICTED: Xenopus (Silurana) tropicalis integrin beta 4 (itgb4) transcript variant X3 mRNA	XM_004918457.1	0.3	1.43	2.3	0	0	0	0
PREDICTED: Xenopus (Silurana) tropicalis aldehyde dehydrogenase 1 family member L2 (aldh1l2) mRNA	XM_002938070.2	1.08	5.25	2.3	0	0	0	0
Xenopus laevis hypothetical protein LOC432141 mRNA (cDNA clone IMAGE:4407523) partial cds	BC072094.1	0.22	1.05	2.29	0	0	0	0
PREDICTED: Xenopus (Silurana) tropicalis UPF3 regulator of nonsense transcripts homolog A (yeast) (upf3a)	XM_004911795.1	0.35	1.66	2.29	0	0	0	0
Xenopus (Silurana) tropicalis X-linked inhibitor of apoptosis (xiap) mRNA	NM_001030412.1	0.54	2.61	2.28	0	0	0	0
Xenopus (Silurana) tropicalis chloride intracellular channel 5 (clic5) nuclear gene encoding mitochondrial protein mRNA	NM_001007907.1	0.23	1.08	2.28	0	0	0	0
Xenopus laevis hypothetical protein LOC100101335 mRNA (cDNA clone IMAGE:8320275) partial cds	BC146639.1	0.35	1.66	2.28	0	0	0	0
PREDICTED: Xenopus (Silurana) tropicalis hepatocellular carcinoma-associated protein TD26-like (LOC101732836) mRNA	XM_004918895.1	0.43	2.04	2.27	0	0	0	0
PREDICTED: Xenopus (Silurana) tropicalis synapse differentiation-inducing gene protein 1-like (LOC100486436)	XM_004917096.1	0.31	1.47	2.27	0	0	0	0
PREDICTED: Xenopus (Silurana) tropicalis DIX domain containing 1 (dixdc1) mRNA	XM_002932938.2	4.48	21.39	2.26	2.22	2.08	-0.1	0
Xenopus laevis folate receptor 4 (delta) homolog (mouse) (folr4) mRNA	NM_001174032.1	0.39	1.86	2.26	0	0	0	0
Xenopus laevis GID complex subunit 8 homolog (S. cerevisiae) (gid8) mRNA	NM_001096765.1	57.59	273.28	2.25	20.52	17.49	-0.24	0
PREDICTED: Xenopus (Silurana) tropicalis uncharacterized LOC100490228 (LOC100490228) mRNA	XM_002942932.2	0.65	3.07	2.25	12.15	6.67	-0.87	0
PREDICTED: Xenopus (Silurana) tropicalis fibrillin-3-like (LOC100488202) transcript variant X1 mRNA	XM_002937657.2	1.59	7.48	2.25	0	0	0	0
Xenopus laevis hypothetical protein LOC733211 mRNA (cDNA clone IMAGE:6949404) partial cds	BC094125.1	0.23	1.08	2.25	0	0	0	0
PREDICTED: Xenopus (Silurana) tropicalis serine/threonine-protein kinase N1-like (LOC101734642) mRNA	XM_004914842.1	0.53	2.49	2.24	0	0	0	0
PREDICTED: Xenopus (Silurana) tropicalis EPH receptor A8 (epha8) partial mRNA	XM_002943929.2	0.26	1.21	2.23	0	0	0	0
Xenopus (Silurana) tropicalis mRNA for alpha-2 3-sialyltransferase ST3Gal V (st3gal5 gene)	FN550108.1	6.69	31.19	2.23	5.83	4.91	-0.25	0
PREDICTED: Xenopus (Silurana) tropicalis HHIP-like protein 1-like (LOC100488066) mRNA	XM_002940609.2	0.37	1.72	2.22	0	0	0	0
Xenopus laevis uncharacterized protein MGC64538 (MGC64538) mRNA	NM_001086337.1	0.39	1.79	2.22	0	0	0	0
PREDICTED: Xenopus (Silurana) tropicalis transmembrane channel-like protein 7-like (LOC100493700) mRNA	XM_002932222.2	3.04	14.09	2.22	4.07	2.12	-0.95	0
Xenopus (Silurana) tropicalis SREBF chaperone (scap) mRNA	NM_001126690.1	3.09	14.28	2.22	0	0	0	0
PREDICTED: Xenopus (Silurana) tropicalis kinase insert domain receptor (a type III receptor tyrosine kinase) (kdr) mRNA	XM_002934669.2	1.07	4.94	2.22	0	0	0	0
Xenopus laevis morphogen mRNA (cDNA clone IMAGE:5514799) partial cds	BC160760.1	0.4	1.84	2.21	0	0	0	0
PREDICTED: Xenopus (Silurana) tropicalis uncharacterized LOC101730377 (LOC101730377) mRNA	XM_004917426.1	0.46	2.11	2.2	0	0	0	0
Xenopus laevis cDNA clone MGC:82592 IMAGE:4970942 complete cds	BC073007.1	0.29	1.3	2.19	0	0	0	0
PREDICTED: Xenopus (Silurana) tropicalis regulator of G-protein signaling 3-like (LOC100486204) transcript variant X2 mRNA	XM_004916922.1	0.68	3.08	2.19	0	0	0	0
Xenopus (Silurana) tropicalis pancreatic lipase-related protein 2 (pnliprp2) mRNA	NM_001078963.1	8.55	38.56	2.18	3.07	3	-0.04	0
PREDICTED: Xenopus (Silurana) tropicalis uncharacterized LOC101734213 (LOC101734213) mRNA	XM_004914869.1	0.67	3.01	2.17	0	0	0	0
PREDICTED: Xenopus (Silurana) tropicalis chordin-like protein 2-like (LOC101733103) partial mRNA	XM_004920933.1	0.38	1.71	2.17	0	0	0	0
PREDICTED: Xenopus (Silurana) tropicalis serine/threonine-protein kinase N1-like (LOC101731840) mRNA	XM_004914268.1	0.34	1.5	2.17	0	0	0	0
PREDICTED: Xenopus (Silurana) tropicalis uncharacterized LOC100489072 (LOC100489072) mRNA	XM_002941175.2	0.88	3.91	2.16	0	0	0	0
Xenopus (Silurana) tropicalis midline 1 (Opitz/BBB syndrome) (mid1) mRNA	NM_001006875.1	0.35	1.54	2.16	0	0	0	0
PREDICTED: Xenopus (Silurana) tropicalis claudin-10-like (LOC100496232) mRNA	XM_002939526.2	0.25	1.1	2.15	0	0	0	0
PREDICTED: Xenopus (Silurana) tropicalis SKI family transcriptional corepressor 2 (skor2) mRNA	XM_002936516.2	0.33	1.43	2.14	0	0	0	0
Xenopus tropicalis finished cDNA clone TTbA079a08	CU075394.1	0.46	1.96	2.11	0	0	0	0
PREDICTED: Xenopus (Silurana) tropicalis ES1 protein homolog mitochondrial-like (LOC101734069) transcript variant X1 mRNA	XM_004915745.1	1.98	8.48	2.1	0	0	0	0
PREDICTED: Xenopus (Silurana) tropicalis frizzled family receptor 4 (fzd4) mRNA	XM_002936543.2	37.22	158.62	2.1	20.82	14.32	-0.54	0
Xenopus (Silurana) tropicalis potassium voltage-gated channel subfamily F member 1 (kcnf1) mRNA	NM_001102926.1	0.44	1.85	2.08	0	0	0	0
PREDICTED: Xenopus (Silurana) tropicalis RNA-directed DNA polymerase homolog (LOC101730974) partial mRNA	XM_004916122.1	0.34	1.41	2.07	0	0	0	0
Xenopus laevis tandem C2 domains nuclear (tc2n) mRNA	NM_001095408.1	0.49	2.03	2.07	0	0	0	0
PREDICTED: Xenopus (Silurana) tropicalis transferrin receptor (p90 CD71) (tfrc) mRNA	XM_002934055.2	0.44	1.82	2.06	0	0	0	0
PREDICTED: Xenopus (Silurana) tropicalis waprin-Phi1-like (LOC100494547) mRNA	XM_002935613.2	0.7	2.89	2.06	0	0	0	0
Xenopus laevis dehydrogenase/reductase (SDR family) member 11 (dhrs11) mRNA	NM_001094963.1	0.97	4.01	2.05	0	0	0	0
Xenopus laevis syntabulin (syntaxin-interacting) (sybu) mRNA	NM_001093953.1	0.28	1.12	2.05	0	0	0	0
Xenopus laevis uncharacterized LOC100126648 (LOC100126648) mRNA	NM_001110749.1	0.31	1.27	2.04	1.48	1.45	-0.03	0
Xenopus (Silurana) tropicalis G protein-coupled receptor 176 (gpr176) mRNA	NM_001102864.1	0.26	1.05	2.03	0	0	0	0
Xenopus laevis secretogranin II (scg2) mRNA	NM_001088120.1	0.42	1.7	2.03	0	0	0	0
PREDICTED: Xenopus (Silurana) tropicalis vegetative cell wall protein gp1-like (LOC101732445) mRNA	XM_004915636.1	2.71	11.04	2.03	2.15	1.23	-0.82	0
PREDICTED: Xenopus (Silurana) tropicalis tetratricopeptide repeat and ankyrin repeat containing 1 (trank1) mRNA	XM_002933422.2	0.86	3.5	2.03	0	0	0	0
PREDICTED: Xenopus (Silurana) tropicalis D site of albumin promoter (albumin D-box) binding protein (dbp) mRNA	XM_002938278.2	0.39	1.56	2.03	0	0	0	0
PREDICTED: Xenopus (Silurana) tropicalis glial cell line-derived neurotrophic factor-like (LOC100495890)	XM_004913965.1	0.56	2.24	2.02	0	0	0	0
Xenopus laevis SRY-box containing protein (Sox1) mRNA complete cds	EF672727.1	0.58	2.33	2.02	0	0	0	0
XELXSH Xenopus laevis morphogen (sonic hedgehog) mRNA complete cds	L39213.1	0.36	1.42	2.01	0	0	0	0
Xenopus (Silurana) tropicalis calcium channel voltage-dependent gamma subunit 7 (cacng7) mRNA	NM_001079281.1	211.99	851.51	2.01	0	0	0	0
PREDICTED: Xenopus (Silurana) tropicalis PR domain containing 16 (prdm16) transcript variant X1 mRNA	XM_002938492.2	0.6	2.4	2.01	0	0	0	0
Xenopus laevis hypothetical LOC495219 mRNA (cDNA clone IMAGE:4174149) partial cds	BC084630.1	0.37	1.45	1.99	1.27	1.13	-0.18	0
Xenopus laevis CCR4-NOT transcription complex subunit 4 (cnot4) mRNA	NM_001087143.1	20.47	81.01	1.99	18.81	15.97	-0.24	0
Xenopus laevis gamma-glutamyl hydrolase (conjugase folylpolygammaglutamyl hydrolase) (ggh) mRNA	NM_001092691.1	3.95	15.57	1.99	4.24	4.22	-0.01	0
PREDICTED: Xenopus (Silurana) tropicalis opsin-3-like (LOC100488877) mRNA	XM_002932623.2	0.79	3.03	1.95	1.33	1.23	-0.12	0
Xenopus laevis transmembrane protein 56 (tmem56-b) mRNA	NM_001086447.1	70.16	268.07	1.94	32.63	29	-0.17	0
PREDICTED: Xenopus (Silurana) tropicalis uncharacterized LOC100485549 (LOC100485549) mRNA	XM_002941161.2	1.92	7.14	1.9	2.47	1.69	-0.56	0
PREDICTED: Xenopus (Silurana) tropicalis ArfGAP with SH3 domain ankyrin repeat and PH domain 3 (asap3) mRNA	XM_002939360.2	0.5	1.84	1.89	1.83	1.26	-0.54	0
PREDICTED: Xenopus (Silurana) tropicalis early growth response 3 (egr3) mRNA	XM_002932703.2	1.21	4.32	1.85	1.9	1.36	-0.49	0
Xenopus (Silurana) tropicalis POU class 4 homeobox 1 (pou4f1.2) mRNA	NM_001097307.1	8.95	32.14	1.85	10.09	7.19	-0.49	0
activin beta B subunit [Xenopus laevis mRNA 2716 nt]	S61773.1	1.68	5.85	1.8	1.85	1.35	-0.46	0
PREDICTED: Xenopus (Silurana) tropicalis phospholipid scramblase 1-like (LOC101731311) partial mRNA	XM_004918998.1	76.58	266.43	1.8	31.63	27.22	-0.22	0
PREDICTED: Xenopus (Silurana) tropicalis monocyte to macrophage differentiation-associated (mmd) transcript variant X1 mRNA	XM_002937811.2	4.86	16.8	1.8	2.81	2.39	-0.23	0
PREDICTED: Xenopus (Silurana) tropicalis ubiquitin protein ligase E3 component n-recognin 3 (putative) (ubr3) mRNA	XM_002934622.2	146.08	499.72	1.78	56.21	51.98	-0.12	0
XLHOX7A Xenopus laevis homeobox protein Xgbx-2 mRNA partial cds	U04867.1	11.35	37.98	1.75	11.26	10.17	-0.15	0
Xenopus laevis hypoxia-inducible factor 1 alpha (hif-1a) mRNA	NM_001092957.1	349.83	1143.15	1.71	432.51	148.4	-1.55	0
Xenopus (Silurana) tropicalis sorting nexin 24 (snx24) mRNA	NM_001016125.3	0.98	3.19	1.71	1.33	1.32	-0.02	0
Xenopus laevis ribosomal protein S2e mRNA (cDNA clone MGC:160657 IMAGE:6318125) complete cds	BC130122.1	0.6	1.95	1.7	5.59	4.71	-0.25	0
PREDICTED: Xenopus (Silurana) tropicalis alpha-tectorin-like (LOC100490936) mRNA	XM_002935023.2	1.43	4.57	1.69	3.52	3.08	-0.2	0
Xenopus tropicalis finished cDNA clone TNeu065i13	CU025050.1	4.07	12.98	1.68	1.86	1.55	-0.27	0
PREDICTED: Xenopus (Silurana) tropicalis tenascin-X-like (LOC101733293) mRNA	XM_004914832.1	199.98	629.22	1.66	33.06	25.92	-0.36	0
Xenopus tropicalis finished cDNA clone TEgg107p05	CR942552.2	5.94	18.51	1.65	11.03	9.94	-0.15	0
PREDICTED: Xenopus (Silurana) tropicalis potassium voltage-gated channel subfamily KQT member 1-like (LOC100492908) mRNA	XM_002941385.2	3.37	10.36	1.63	2.55	2.03	-0.34	0
Xenopus (Silurana) tropicalis low density lipoprotein receptor class A domain containing 3 (ldlrad3) mRNA	NM_001102860.1	25.31	77.28	1.62	9.81	7.84	-0.33	0
PREDICTED: Xenopus (Silurana) tropicalis tetratricopeptide repeat protein 21B-like (LOC100485767) transcript variant X2 mRNA	XM_004915518.1	0.89	2.69	1.61	15.77	10.73	-0.56	0
Xenopus (Silurana) tropicalis ral guanine nucleotide dissociation stimulator (ralgds) mRNA	NM_001113823.1	12.17	36.78	1.6	10.53	9.4	-0.17	0
Xenopus tropicalis stanniocalcin 2 mRNA (cDNA clone MGC:145691 IMAGE:7706668) complete cds	BC121338.1	1.84	5.5	1.59	1.9	1.61	-0.25	0
Xenopus laevis B-cell CLL/lymphoma 6 (bcl6) mRNA	NM_001095069.1	3.66	10.93	1.59	7.22	4.62	-0.65	0
Xenopus laevis uncharacterized LOC503674 (LOC503674) mRNA	NM_001095563.1	11.49	34.34	1.58	15.18	11.67	-0.39	0
PREDICTED: Xenopus (Silurana) tropicalis protein NLRC5-like (LOC101730579) mRNA	XM_004913480.1	4.44	13.08	1.57	6.26	6.08	-0.05	0
Xenopus laevis adenomatosis polyposis coli down-regulated 1 (apcdd1) mRNA	NM_001094109.1	4.83	14.02	1.54	6.58	5.29	-0.32	0
Xenopus laevis EFR3 homolog A (efr3a) mRNA	NM_001094422.1	42.14	121.72	1.54	27.24	19.12	-0.52	0
PREDICTED: Xenopus (Silurana) tropicalis pro-neuregulin-1 membrane-bound isoform-like (LOC100496613) mRNA	XM_002933991.2	26.13	73.14	1.49	22.9	18.22	-0.34	0
Xenopus laevis LFNG O-fucosylpeptide 3-beta-N-acetylglucosaminyltransferase (lfng) mRNA	NM_001097707.1	6.69	18.67	1.49	5.68	5.16	-0.14	0
Xenopus (Silurana) tropicalis sema domain transmembrane domain (TM) and cytoplasmic domain (semaphorin) 6D (sema6d)	NM_001126680.1	3.63	10.06	1.48	2.13	2.12	-0.01	0
Xenopus (Silurana) tropicalis claudin 3 (cldn3) mRNA	NM_001005709.1	0.5	1.38	1.48	458.05	383.04	-0.26	0
Xenopus (Silurana) tropicalis family with sequence similarity 78 member A (fam78a) mRNA	NM_001127108.1	1.56	4.32	1.48	2.01	1.87	-0.11	0
Xenopus laevis cDNA clone IMAGE:6317767 partial cds	BC071098.1	2.04	5.61	1.47	3.37	2.87	-0.24	0
Xenopus laevis tripartite motif containing 36 (trim36) mRNA	NM_001091117.1	8.8	24.2	1.47	5.82	5.59	-0.06	0
Xenopus laevis zinc finger protein 214 (znf214) mRNA	NM_001097042.1	148.18	404.64	1.45	161.35	146.92	-0.14	0
PREDICTED: Xenopus (Silurana) tropicalis myosin VB (myo5b) mRNA	XM_002936508.2	35.21	95.77	1.45	54.03	22.03	-1.3	0
Xenopus laevis met proto-oncogene (hepatocyte growth factor receptor) (met) mRNA	NM_001085560.1	2.33	6.26	1.44	1.69	1.38	-0.29	0
Xenopus laevis cdc25Ba mRNA for cdc25B phosphatase complete cds	AB363840.1	8.82	23.74	1.43	7.43	6.94	-0.1	0
Xenopus laevis cDNA clone IMAGE:3747628	BC099044.1	1.52	4.07	1.43	1.92	1.37	-0.5	0
Xenopus (Silurana) tropicalis suppressor of cytokine signaling 2 (socs2) mRNA	NM_001127426.1	1.69	4.54	1.43	5.22	2.32	-1.18	0
PREDICTED: Xenopus (Silurana) tropicalis prolyl 4-hydroxylase subunit alpha-3-like (LOC100495824) partial mRNA	XM_004920950.1	1.46	3.88	1.42	1.24	1.22	-0.03	0
PREDICTED: Xenopus (Silurana) tropicalis probable phospholipid-transporting ATPase 11C-like (LOC100498300)	XM_004916950.1	2.69	7.13	1.41	1.54	1.29	-0.26	0
Xenopus (Silurana) tropicalis ST6 (alpha-N-acetyl-neuraminyl-2 3-beta-galactosyl-1 3)-N-acetylgalactosaminide alpha	NM_001078839.1	36.89	97.91	1.41	6	3.78	-0.67	0
PREDICTED: Xenopus (Silurana) tropicalis cAMP responsive element modulator (crem) transcript variant X1 mRNA	XM_002935162.2	10.55	27.99	1.41	9.03	7.83	-0.21	0
PREDICTED: Xenopus (Silurana) tropicalis nuclear receptor coactivator 6 (ncoa6) transcript variant X2 mRNA	XM_004918529.1	30.43	80.61	1.41	8.37	7.31	-0.2	0
PREDICTED: Xenopus (Silurana) tropicalis Fraser syndrome 1 (fras1) mRNA	XM_002935451.2	17.32	45.81	1.41	7.54	5.39	-0.49	0
Xenopus tropicalis cDNA clone IMAGE:6991249	BC158454.1	758799	2.00275e+06	1.41	521973	477202	-0.13	0
PREDICTED: Xenopus (Silurana) tropicalis tapasin-related protein-like (LOC100488748) transcript variant X2 mRNA	XM_004919522.1	1	2.6	1.4	3.32	2.83	-0.24	0
Xenopus laevis fucosyltransferase 4 (alpha (1 3) fucosyltransferase myeloid-specific) (fut4) mRNA	NM_001172165.1	1.26	3.26	1.38	2.9	1.53	-0.93	0
PREDICTED: Xenopus (Silurana) tropicalis Kruppel-like factor 15 (klf15) transcript variant X1 mRNA	XM_002938233.2	3.71	9.6	1.38	4.88	4.08	-0.26	0
Xenopus laevis ets-2a proto-oncogene mRNA (cDNA clone MGC:160372 IMAGE:8544815) complete cds	BC133183.1	9.13	23.42	1.36	11.41	8.58	-0.42	0
Xenopus laevis hypothetical protein LOC100127276 mRNA (cDNA clone IMAGE:4030363) partial cds	BC155355.1	5.21	13.32	1.36	5.8	3.03	-0.94	0
PREDICTED: Xenopus (Silurana) tropicalis SLIT and NTRK-like family member 6 (slitrk6) mRNA	XM_004911827.1	4.06	10.4	1.36	6.56	4.23	-0.64	0
Xenopus laevis nuclear receptor subfamily 2 group F member 2 (nr2f2) mRNA	NM_001087019.1	4.68	11.93	1.36	1.97	1.93	-0.04	0
PREDICTED: Xenopus (Silurana) tropicalis 110 kDa antigen-like (LOC100488971) mRNA	XM_004920530.1	1.57	3.97	1.35	1.34	1.25	-0.11	0
PREDICTED: Xenopus (Silurana) tropicalis proline rich 18 (prr18) mRNA	XM_004914622.1	4.06	9.99	1.3	3.92	3.87	-0.03	0
Xenopus laevis biphenyl hydrolase-like (serine hydrolase) (bphl) mRNA	NM_001096325.1	0.61	1.49	1.3	2.3	1.25	-0.89	0
Xenopus (Silurana) tropicalis carnitine O-octanoyltransferase (crot) mRNA	NM_001134806.1	45.33	110.97	1.3	1.88	1.12	-0.75	0
Xenopus (Silurana) tropicalis G protein-coupled receptor 161 (gpr161) mRNA	NM_001130376.1	46.05	112.71	1.3	26.52	21.37	-0.32	0
Xenopus (Silurana) tropicalis ADP-ribosylation factor guanine nucleotide-exchange factor 1 (brefeldin A-inhibited) (arfgef1)	XM_002935322.2	23.22	56.8	1.3	31.52	28.15	-0.17	0
Xenopus laevis stromal antigen 1 (stag1) mRNA	NM_001094828.1	1.87	4.56	1.29	32.85	21.45	-0.62	0
Xenopus laevis clone S10-46-G6 mRNA sequence	AF549892.1	17.26	42.1	1.29	28.19	20.93	-0.43	0
Xenopus laevis nudE nuclear distribution E homolog (A. nidulans)-like 1 (ndel1-a) mRNA	NM_001092863.1	3.27	7.88	1.28	3.21	2.83	-0.19	0
PREDICTED: Xenopus (Silurana) tropicalis transmembrane protein 2-like (LOC100491930) mRNA	XM_002932255.2	6.11	14.68	1.27	11.58	6.57	-0.82	0
Xenopus tropicalis finished cDNA clone TNeu129d01	CU075707.1	25.01	60.1	1.27	30.12	27.71	-0.13	0
Xenopus laevis cdc42 effector protein (Rho GTPase binding) 3 (cdc42ep3) mRNA	NM_001095138.1	4.13	9.92	1.27	3.79	2.64	-0.53	0
PREDICTED: Xenopus (Silurana) tropicalis SKI family transcriptional corepressor 1 (skor1) mRNA	XM_002932958.2	2.05	4.88	1.26	3.31	3.07	-0.11	0
Xenopus laevis histidine ammonia-lyase gene 1 (hal.1) mRNA	NM_001093175.1	51.14	121.9	1.26	72.6	67.29	-0.11	0
Xenopus laevis mab-21-like 1 (mab21l1) mRNA	NM_001091996.1	1.66	3.94	1.25	2.38	2.18	-0.13	0
PREDICTED: Xenopus (Silurana) tropicalis sorting nexin-20-like (LOC100495982) mRNA	XM_002939877.2	3.03	7.19	1.25	15.54	10.22	-0.61	0
PREDICTED: Xenopus (Silurana) tropicalis gastrula zinc finger protein XlCGF57.1-like (LOC101733825) transcript variant X3 mRNA	XM_004915538.1	43.59	103.45	1.25	5.84	2.66	-1.14	0
PREDICTED: Xenopus (Silurana) tropicalis Samd9l protein (samd9l) partial mRNA	XM_002943522.2	0.6	1.41	1.25	8.84	8.8	-0.01	0
PREDICTED: Xenopus (Silurana) tropicalis alpha-2Db adrenergic receptor-like (LOC100493940) mRNA	XM_004912868.1	0.72	1.7	1.24	1.69	1.43	-0.24	0
Xenopus (Silurana) tropicalis DnaJ (Hsp40) homolog subfamily C member 18 (dnajc18) mRNA	NM_001102878.1	8.62	20.35	1.24	6.23	6.13	-0.03	0
Xenopus laevis cDNA clone MGC:181855 IMAGE:8319770 complete cds	BC167562.1	3.18	7.47	1.24	3.54	3.22	-0.14	0
PREDICTED: Xenopus (Silurana) tropicalis G protein-coupled receptor 37 (endothelin receptor type B-like) (gpr37) mRNA	XM_002941831.2	1.17	2.74	1.23	1.78	1.52	-0.23	0
Xenopus (Silurana) tropicalis distal-less homeobox 1 (dlx1) mRNA	NM_001100257.1	0.78	1.8	1.23	1.24	1.04	-0.25	0
Xenopus laevis hypothetical protein MGC114768 mRNA (cDNA clone MGC:114768 IMAGE:3400761) complete cds	BC100184.1	26.85	62.62	1.23	35.89	30.76	-0.23	0
PREDICTED: Xenopus (Silurana) tropicalis histone-lysine N-methyltransferase pr-set7-like (LOC101731509) partial mRNA	XM_004920537.1	4.3	9.99	1.22	4.07	2.8	-0.55	0
Xenopus laevis uncharacterized protein MGC115231 (MGC115231) mRNA	NM_001096191.1	21.85	50.76	1.22	27.55	23.76	-0.22	0
Xenopus tropicalis finished cDNA clone TNeu063o12	CR855435.2	12.43	28.86	1.22	20.71	15.32	-0.44	0
PREDICTED: Xenopus (Silurana) tropicalis flocculation protein FLO11-like (LOC100490389) transcript variant X1 mRNA	XM_002942555.2	2.82	6.52	1.22	1.75	1.6	-0.14	0
Xenopus (Silurana) tropicalis leucine zipper putative tumor suppressor 2 (lzts2) mRNA	NM_001006720.1	6.22	14.37	1.21	4.64	4.1	-0.18	0
Xenopus laevis sizzled (szl) mRNA	NM_001088521.1	5.24	12.11	1.21	4.4	2.3	-0.94	0
PREDICTED: Xenopus (Silurana) tropicalis NHS-like protein 1-like (LOC100498628) transcript variant X1 mRNA	XM_002934358.2	2.04	4.69	1.21	2.03	1.78	-0.19	0
Xenopus laevis ELK4 ETS-domain protein (SRF accessory protein 1) (elk4-b) mRNA	NM_001092639.1	2.27	5.23	1.21	1.16	1.08	-0.11	0
Xenopus laevis cDNA clone MGC:160982 IMAGE:8320056 complete cds	BC146638.1	14.53	33.26	1.2	14.23	12.87	-0.15	0
Xenopus tropicalis popeye domain containing 3 mRNA (cDNA clone MGC:136149 IMAGE:7823917) complete cds	BC160588.1	1.82	4.14	1.2	1.45	1.44	-0.01	0
PREDICTED: Xenopus (Silurana) tropicalis GLE1 RNA export mediator homolog (yeast) (gle1) transcript variant X1 mRNA	XM_002935501.2	33	74.01	1.17	40.04	36.8	-0.13	0
PREDICTED: Xenopus (Silurana) tropicalis uncharacterized LOC100497755 (LOC100497755) mRNA	XM_004917587.1	52.6	117.83	1.17	71.77	44.21	-0.7	0
PREDICTED: Xenopus (Silurana) tropicalis SLAM family member 5-like (LOC101731813) mRNA	XM_004919313.1	17.12	38.34	1.17	8.78	1.1	-3.01	0
Xenopus (Silurana) tropicalis zinc and ring finger 3 (znrf3) mRNA	NM_001079396.1	2.64	5.89	1.17	3.01	1.98	-0.61	0
Xenopus laevis hypothetical protein MGC68493 mRNA (cDNA clone MGC:83264 IMAGE:6637488) complete cds	BC068970.1	144.83	323.85	1.17	329.36	309.45	-0.09	0
PREDICTED: Xenopus (Silurana) tropicalis c-Jun-amino-terminal kinase-interacting protein 4-like (LOC100493724) mRNA	XM_002939963.2	4.22	9.4	1.16	3.3	2.86	-0.21	0
Xenopus laevis calbindin D28k mRNA (cDNA clone MGC:197268 IMAGE:9093927) complete cds	BC170541.1	4.66	10.34	1.16	4.23	3.75	-0.18	0
PREDICTED: Xenopus (Silurana) tropicalis KIAA1199 ortholog (kiaa1199) mRNA	XM_002932256.2	4.48	9.93	1.16	6.78	3.76	-0.86	0
Xenopus laevis clone IMAGE:4684003 mRNA	BC042305.1	23.83	52.82	1.15	7.39	6.5	-0.19	0
PREDICTED: Xenopus (Silurana) tropicalis sphingosine-1-phosphate phosphatase 1-like (LOC101730648) mRNA	XM_004917200.1	7.49	16.57	1.15	9.18	7.42	-0.31	0
PREDICTED: Xenopus (Silurana) tropicalis centrosomal protein 55kDa (cep55) transcript variant X1 mRNA	XM_002937195.2	66.82	146.52	1.14	47.7	39.09	-0.29	0
PREDICTED: Xenopus (Silurana) tropicalis ral guanine nucleotide dissociation stimulator-like 1 (rgl1) mRNA	XM_002939112.2	14.43	31.63	1.14	45.29	29.11	-0.64	0
Xenopus laevis apoptotic peptidase activating factor 1 (apaf1) mRNA	NM_001092365.1	7.93	17.29	1.13	1.37	1.26	-0.13	0
Xenopus laevis myosin IA (myo1a) mRNA	NM_001091430.1	9.4	20.41	1.12	5.57	5.46	-0.03	0
Xenopus (Silurana) tropicalis hepsin (hpn) mRNA	NM_001126815.1	1.43	3.11	1.12	2.84	1.91	-0.58	0
Xenopus laevis ectoderm neural cortex related-3 (Encr-3) mRNA complete cds	AY216793.1	47.45	102.62	1.12	55.04	45.63	-0.28	0
PREDICTED: Xenopus (Silurana) tropicalis uncharacterized LOC101730819 (LOC101730819) mRNA	XM_004915204.1	232.64	502.96	1.12	29.16	14.76	-0.99	0
Xenopus laevis cDNA clone IMAGE:7012129	BC080836.1	14.25	30.76	1.12	28.26	18.6	-0.61	0
Xenopus (Silurana) tropicalis uncharacterized LOC100145209 (LOC100145209) mRNA	NM_001126697.1	2.11	4.53	1.11	4.9	3.43	-0.52	0
Xenopus (Silurana) tropicalis pleckstrin homology domain containing family G (with RhoGef domain) member 1 (plekhg1)	XM_002934454.2	10.46	22.47	1.11	7.19	6.1	-0.24	0
Xenopus (Silurana) tropicalis ras homolog family member V (rhov) mRNA	NM_001128659.1	21.97	47.17	1.11	11.9	11.47	-0.06	0
PREDICTED: Xenopus (Silurana) tropicalis mastermind-like 1 (Drosophila) (maml1) transcript variant X1 mRNA	XM_002941798.2	28.26	60.37	1.1	18	16.88	-0.1	0
Xenopus laevis Dickkopf-1 (Xdkk-1) mRNA complete cds	AF030434.1	14.75	31.33	1.09	8.9	6.35	-0.49	0
PREDICTED: Xenopus (Silurana) tropicalis Rho guanine nucleotide exchange factor (GEF) 3 (arhgef3) transcript variant X1 mRNA	XM_002940029.2	14.72	31.25	1.09	21.32	16.03	-0.42	0
PREDICTED: Xenopus (Silurana) tropicalis transmembrane protein 45B-like (LOC100493838) transcript variant X1 mRNA	XM_002939867.2	7.69	16.3	1.09	8.27	6.17	-0.43	0
Xenopus laevis Rsk-2 mRNA (cDNA clone MGC:82193 IMAGE:3401402) complete cds	BC080017.1	170.6	360.7	1.09	67.44	56.67	-0.26	0
PREDICTED: Xenopus (Silurana) tropicalis pleckstrin homology domain containing family O member 1 (plekho1)	XM_004917337.1	3.87	8.15	1.08	3.3	2.76	-0.26	0
PREDICTED: Xenopus (Silurana) tropicalis prickle homolog 3 (Drosophila) (prickle3) transcript variant X2 mRNA	XM_004916695.1	5.22	10.96	1.08	7.2	4.29	-0.75	0
Xenopus laevis von Willebrand factor A domain-containing protein 2 (MGC80919) mRNA	NM_001093583.1	8.56	17.76	1.06	8.93	7.58	-0.24	0
PREDICTED: Xenopus (Silurana) tropicalis extracellular calcium-sensing receptor-like (LOC100495404) partial mRNA	XM_002944348.2	1.17	2.42	1.06	2.45	2.21	-0.15	0
PREDICTED: Xenopus (Silurana) tropicalis POU domain class 3 transcription factor 3-B-like (LOC100497507) mRNA	XM_004911792.1	1.6	3.31	1.05	6.93	2.73	-1.35	0
Xenopus laevis arrestin beta 2 (arrb2) mRNA	NM_001092112.1	86.97	178.95	1.05	56.09	48.74	-0.21	0
Xenopus (Silurana) tropicalis spermine synthase (sms) mRNA	NM_001258422.1	2.65	5.43	1.04	4.55	3.11	-0.56	0
Xenopus laevis uncharacterized LOC733172 (LOC733172) mRNA	NM_001095603.1	2.86	5.85	1.04	2.5	2	-0.33	0
Xenopus laevis LIM class homeodomain protein mRNA (cDNA clone MGC:79961 IMAGE:6865745) complete cds	BC084744.1	2.37	4.85	1.04	3.31	2.6	-0.35	0
Xenopus laevis mRNA for fibronectin leucine rich transmembrane protein 3 (flrt3 gene)	AJ605776.1	6.3	12.9	1.04	7.76	6.48	-0.27	0
Xenopus laevis ADP-ribosylation factor-like 5A (arl5a) mRNA	NM_001095436.1	9.43	19.3	1.04	24.55	19.91	-0.31	0
Xenopus laevis hypothetical protein LOC432287 mRNA (cDNA clone IMAGE:4202813) partial cds	BC072256.1	1.61	3.28	1.03	1.09	1.04	-0.07	0
PREDICTED: Xenopus (Silurana) tropicalis Rho guanine nucleotide exchange factor (GEF) 38 (arhgef38) mRNA	XM_002934776.2	23.98	48.78	1.03	23.77	13.22	-0.85	0
PREDICTED: Xenopus (Silurana) tropicalis uncharacterized LOC100491806 (LOC100491806) mRNA	XM_002942171.2	7.43	15.09	1.03	8.19	4.31	-0.93	0
Xenopus laevis Similar to hypothetical protein FLJ20297 clone IMAGE:4681271 mRNA	BC044113.1	1.36	2.75	1.02	1.81	1.12	-0.7	0
PREDICTED: Xenopus (Silurana) tropicalis vitamin D (1 25- dihydroxyvitamin D3) receptor (vdr) mRNA	XM_002935657.2	3.18	6.45	1.02	6.36	2.82	-1.18	0
Xenopus laevis hypothetical protein LOC100037005 mRNA (cDNA clone IMAGE:4958929) partial cds	BC130095.1	21.24	43.01	1.02	9.95	8.8	-0.18	0
Xenopus laevis huntingtin interacting protein 1 related (hip1r) mRNA	NM_001093146.1	7.1	14.35	1.02	15.23	12.47	-0.29	0
Xenopus laevis uncharacterized LOC496300 (LOC496300) mRNA	NM_001095458.1	12.17	24.49	1.01	10.26	7.72	-0.42	0
Xenopus (Silurana) tropicalis abhydrolase domain containing 2 (abhd2) mRNA	NM_001142063.1	6.67	13.36	1.01	6.71	4.71	-0.52	0
PREDICTED: Xenopus (Silurana) tropicalis extended synaptotagmin-like protein 1 (esyt1) mRNA	XM_002934533.2	86.99	174.19	1.01	46.94	32.28	-0.55	0
PREDICTED: Xenopus (Silurana) tropicalis lysophosphatidic acid receptor 6-like (LOC100497020) mRNA	XM_004916183.1	1.18	4.68	2	0	0	0	0
PREDICTED: Xenopus (Silurana) tropicalis ceramide kinase-like (cerkl) mRNA	XM_002932015.2	0.4	1.58	1.99	0	0	0	0
Xenopus laevis pituitary adenylate cyclase-activating peptide (PACAP) mRNA complete cds	AF187877.1	2.38	9.4	1.99	0	0	0	0
PREDICTED: Xenopus (Silurana) tropicalis olfactory receptor 52D1-like (LOC100487277) mRNA	XM_002942366.1	0.26	1.03	1.99	0	0	0	0
XLU41861 Xenopus laevis gene 19 mRNA partial cds	U41861.1	0.3	1.17	1.99	0	0	0	0
PREDICTED: Xenopus (Silurana) tropicalis LY6/PLAUR domain containing 6B (lypd6b) mRNA	XM_002935292.2	7.87	30.99	1.98	0	0	0	0
PREDICTED: Xenopus (Silurana) tropicalis fibronectin type III domain-containing protein 7-like (LOC100492589) mRNA	XM_002932171.2	0.43	1.67	1.98	0	0	0	0
PREDICTED: Xenopus (Silurana) tropicalis WD repeat domain 85 (wdr85) mRNA	XM_002941977.2	0.3	1.17	1.97	0	0	0	0
Xenopus laevis leucine rich repeat containing 10 (lrrc10) mRNA	NM_001094706.1	0.62	2.38	1.97	0	0	0	0
PREDICTED: Xenopus (Silurana) tropicalis BEN domain containing 7 (bend7) mRNA	XM_002935251.2	0.32	1.24	1.96	0	0	0	0
PREDICTED: Xenopus (Silurana) tropicalis DEAD (Asp-Glu-Ala-Asp) box polypeptide 31 (ddx31) mRNA	XM_002936195.2	2.4	9.24	1.95	0	0	0	0
PREDICTED: Xenopus (Silurana) tropicalis deoxyribonuclease gamma-like (LOC100497175) transcript variant X1 mRNA	XM_002938386.2	1.34	5.12	1.95	0	0	0	0
PREDICTED: Xenopus (Silurana) tropicalis olfactory receptor 56B1-like (LOC100487911) mRNA	XM_002942370.2	0.35	1.34	1.95	0	0	0	0
Xenopus laevis NK6 transcription factor related locus 2 mRNA (cDNA clone MGC:154471 IMAGE:8317795) complete cds	BC123229.1	0.56	2.13	1.95	0	0	0	0
Xenopus laevis SH3 domain containing ring finger 3 (sh3rf3) mRNA	NM_001096646.1	0.52	1.98	1.94	0	0	0	0
Xenopus tropicalis finished cDNA clone TNeu108l16	CT025340.2	1.3	4.92	1.93	0	0	0	0
Xenopus (Silurana) tropicalis F-box protein 41 (fbxo41) mRNA	NM_001079043.1	0.94	3.55	1.93	0	0	0	0
PREDICTED: Xenopus (Silurana) tropicalis versican (vcan) transcript variant X1 mRNA	XM_002935704.2	0.52	1.96	1.92	0	0	0	0
PREDICTED: Xenopus (Silurana) tropicalis matrix metalloproteinase-19 (mmp19) mRNA	XM_002939549.2	0.34	1.27	1.92	0	0	0	0
Xenopus tropicalis hypothetical protein LOC100144936 mRNA (cDNA clone IMAGE:7672916) partial cds	BC158227.1	0.31	1.16	1.91	0	0	0	0
PREDICTED: Xenopus (Silurana) tropicalis elastin-like (LOC101730923) mRNA	XM_004919893.1	0.31	1.14	1.91	0	0	0	0
PREDICTED: Xenopus (Silurana) tropicalis GLI family zinc finger 1 (gli1) mRNA	XM_002939425.2	0.8	2.96	1.9	0	0	0	0
Xenopus laevis fast skeletal troponin C beta mRNA (cDNA clone MGC:52923 IMAGE:4889693) complete cds	BC041495.1	0.38	1.42	1.9	0	0	0	0
PREDICTED: Xenopus (Silurana) tropicalis SCAN domain-containing protein 3-like (LOC100489631) mRNA	XM_002936113.1	10.59	39.13	1.89	0	0	0	0
Xenopus (Silurana) tropicalis cathepsin K (ctsk) mRNA	NM_001078967.1	0.73	2.67	1.89	0	0	0	0
Xenopus (Silurana) tropicalis solute carrier family 38 member 2 (slc38a2) mRNA	NM_001011056.1	0.64	2.33	1.89	0	0	0	0
Xenopus (Silurana) tropicalis four and a half LIM domains 2 (fhl2) mRNA	NM_001126761.1	0.51	1.88	1.88	0	0	0	0
Xenopus tropicalis finished cDNA clone TEgg077e15	CR761269.2	0.42	1.51	1.88	0	0	0	0
PREDICTED: Xenopus (Silurana) tropicalis transferrin receptor protein 1-like (LOC101734813) mRNA	XM_004919949.1	1.1	4.02	1.88	0	0	0	0
Xenopus (Silurana) tropicalis phosphoprotein enriched in astrocytes 15 (pea15) mRNA	NM_001126828.1	0.49	1.8	1.88	0	0	0	0
PREDICTED: Xenopus (Silurana) tropicalis traf2 and NCK-interacting protein kinase-like (LOC101732883) mRNA	XM_004913352.1	0.34	1.22	1.88	0	0	0	0
Xenopus (Silurana) tropicalis ATP-binding cassette sub-family A (ABC1) member 5 (abca5) mRNA	NM_001142127.1	1.09	3.99	1.88	0	0	0	0
Xenopus tropicalis zinc finger protein 64 homolog mRNA (cDNA clone IMAGE:7577708) partial cds	BC159085.1	1.3	4.74	1.87	0	0	0	0
Xenopus (Silurana) tropicalis uncharacterized LOC100170569 (LOC100170569) mRNA	NM_001130346.2	1.86	6.71	1.86	0	0	0	0
PREDICTED: Xenopus (Silurana) tropicalis metalloprotease TIKI1-like (LOC100491951) mRNA	XM_002936336.2	2.64	9.52	1.86	0	0	0	0
PREDICTED: Xenopus (Silurana) tropicalis insulinoma-associated 2 (insm2) mRNA	XM_002935349.2	0.41	1.46	1.85	0	0	0	0
Xenopus laevis Kazal-type serine peptidase inhibitor domain 1 (kazald1) mRNA	NM_001092073.1	0.81	2.9	1.85	0	0	0	0
PREDICTED: Xenopus (Silurana) tropicalis protocadherin Fat 3-like (LOC100495486) mRNA	XM_002940209.2	0.32	1.15	1.84	0	0	0	0
PREDICTED: Xenopus (Silurana) tropicalis transmembrane protein 26-like (LOC101733991) mRNA	XM_004916528.1	0.49	1.75	1.84	0	0	0	0
Xenopus tropicalis finished cDNA clone TNeu124c02	CT030609.1	4	14.28	1.84	0	0	0	0
PREDICTED: Xenopus (Silurana) tropicalis uncharacterized LOC101733069 (LOC101733069) mRNA	XM_004917478.1	5.14	18.33	1.84	0	0	0	0
PREDICTED: Xenopus (Silurana) tropicalis uncharacterized LOC101734664 (LOC101734664) mRNA	XM_004910525.1	0.79	2.79	1.83	0	0	0	0
Xenopus (Silurana) tropicalis calcium channel voltage-dependent beta 4 subunit (cacnb4) mRNA	NM_001142151.1	0.5	1.75	1.83	0	0	0	0
Xenopus laevis similar to calsequestrin 2 (cardiac muscle) mRNA (cDNA clone MGC:114674 IMAGE:5516132) complete cds	BC097545.1	0.38	1.32	1.83	0	0	0	0
Xenopus tropicalis finished cDNA clone TGas052o12	CT030335.1	1.13	3.97	1.82	0	0	0	0
Xenopus laevis cytochrome P450 family 3 subfamily A polypeptide 4 (cyp3a4) mRNA	NM_001097881.1	0.95	3.32	1.82	0	0	0	0
PREDICTED: Xenopus (Silurana) tropicalis bradykinin receptor B2 (bdkrb2) transcript variant X2 mRNA	XM_004917087.1	0.44	1.53	1.82	0	0	0	0
Xenopus tropicalis transferrin receptor (p90 CD71) mRNA (cDNA clone IMAGE:7540105) partial cds	BC167309.1	0.33	1.15	1.81	0	0	0	0
PREDICTED: Xenopus (Silurana) tropicalis LanC lantibiotic synthetase component C-like 3 (bacterial) (lancl3) mRNA	XM_002937661.2	0.44	1.51	1.81	0	0	0	0
PREDICTED: Xenopus (Silurana) tropicalis uncharacterized LOC100485552 (LOC100485552) transcript variant X2 mRNA	XM_004911642.1	0.38	1.3	1.81	0	0	0	0
Xenopus tropicalis retinoid X receptor beta mRNA (cDNA clone MGC:184718 IMAGE:7686927) complete cds	BC167577.1	0.4	1.39	1.81	0	0	0	0
Xenopus laevis P2Y1 nucleotide receptor mRNA complete cds	AF432354.1	0.72	2.5	1.81	0	0	0	0
PREDICTED: Xenopus (Silurana) tropicalis hephaestin-like 1 (hephl1) mRNA	XM_002939721.2	0.84	2.87	1.79	0	0	0	0
PREDICTED: Xenopus (Silurana) tropicalis rho GTPase-activating protein 20-like (LOC100486629) mRNA	XM_002936793.2	0.32	1.09	1.79	0	0	0	0
PREDICTED: Xenopus (Silurana) tropicalis transforming growth factor beta receptor III (tgfbr3) transcript variant X2 mRNA	XM_004913724.1	1.12	3.82	1.78	0	0	0	0
PREDICTED: Xenopus (Silurana) tropicalis neurobeachin (nbea) transcript variant X2 mRNA	XM_004912032.1	0.75	2.54	1.78	0	0	0	0
Xenopus laevis mRNA for brain factor 2	AJ011652.1	1.49	5.02	1.76	0	0	0	0
PREDICTED: Xenopus (Silurana) tropicalis hypermethylated in cancer 1 (hic1) transcript variant X2 mRNA	XM_004911637.1	0.59	2	1.76	0	0	0	0
PREDICTED: Xenopus (Silurana) tropicalis retrotransposon-derived protein PEG10-like (LOC101734357) mRNA	XM_004911607.1	107.29	361.09	1.76	0	0	0	0
Xenopus laevis uncharacterized LOC100505431 (LOC100505431) mRNA	NM_001197268.1	0.7	2.35	1.75	0	0	0	0
Xenopus laevis uncharacterized LOC100127334 (LOC100127334) mRNA	NM_001112888.1	0.38	1.25	1.75	0	0	0	0
Xenopus (Silurana) tropicalis mannosyl (alpha-1 3-)-glycoprotein beta-1 4-N-acetylglucosaminyltransferase isozyme B (mgat4b)	NM_001102914.1	0.69	2.29	1.75	0	0	0	0
PREDICTED: Xenopus (Silurana) tropicalis eyes absent homolog 4 (Drosophila) (eya4) transcript variant X2 mRNA	XM_004914590.1	0.78	2.6	1.74	0	0	0	0
PREDICTED: Xenopus (Silurana) tropicalis oxysterol binding protein-like 10 (osbpl10) mRNA	XM_002941816.2	1.32	4.38	1.74	0	0	0	0
Xenopus laevis serine/threonine-protein kinase SRPK1-like (MGC115587) mRNA	NM_001096585.1	0.63	2.08	1.73	0	0	0	0
PREDICTED: Xenopus (Silurana) tropicalis transcription factor COE3-like (LOC101734223) mRNA	XM_004911489.1	0.35	1.16	1.73	0	0	0	0
PREDICTED: Xenopus (Silurana) tropicalis calcium channel voltage-dependent N type alpha 1B subunit (cacna1b) partial mRNA	XM_002942747.2	0.77	2.54	1.73	0	0	0	0
Xenopus tropicalis finished cDNA clone TGas066k03	CT030428.1	1.79	5.9	1.73	0	0	0	0
PREDICTED: Xenopus (Silurana) tropicalis ATP-binding cassette sub-family D (ALD) member 2 (abcd2) transcript variant X1 mRNA	XM_004913002.1	0.9	2.96	1.73	0	0	0	0
Xenopus laevis IKAROS family zinc finger 3 (Aiolos) (ikzf3) mRNA	NM_001092483.1	0.33	1.06	1.73	0	0	0	0
PREDICTED: Xenopus (Silurana) tropicalis CD48 antigen-like (LOC100490323) transcript variant X1 mRNA	XM_002938993.2	1.68	5.5	1.72	0	0	0	0
PREDICTED: Xenopus (Silurana) tropicalis tubulin monoglycylase TTLL3-like (LOC101731403) mRNA	XM_004914340.1	0.66	2.14	1.72	0	0	0	0
PREDICTED: Xenopus (Silurana) tropicalis tubulin monoglycylase TTLL3-like (LOC101730880) mRNA	XM_004913082.1	2.84	9.33	1.72	0	0	0	0
Xenopus (Silurana) tropicalis mucosa-associated lymphoid tissue lymphoma translocation protein 1-like (LOC100497102)	XM_002934571.2	0.66	2.15	1.71	0	0	0	0
Xenopus (Silurana) tropicalis protease serine 23 (prss23) mRNA	NM_001113120.1	2.87	9.35	1.71	0	0	0	0
Xenopus tropicalis MGC79660 protein mRNA (cDNA clone MGC:79660 IMAGE:6980344) complete cds	BC076679.1	1.96	6.38	1.71	0	0	0	0
Xenopus laevis cDNA clone IMAGE:6946930	BC092116.1	0.65	2.09	1.7	0	0	0	0
Xenopus tropicalis finished cDNA clone TGas106f21	CR855737.2	0.56	1.81	1.69	0	0	0	0
PREDICTED: Xenopus (Silurana) tropicalis ankyrin repeat and SOCS box containing 2 (asb2) transcript variant X1 mRNA	XM_002933230.2	0.87	2.8	1.69	0	0	0	0
Xenopus tropicalis cDNA clone TTbA072o09	CU075384.1	0.4	1.28	1.68	0	0	0	0
Xenopus (Silurana) tropicalis kinesin family member 7 (kif7) mRNA	NM_001102886.1	0.83	2.64	1.68	0	0	0	0
Xenopus (Silurana) tropicalis Cdc42 guanine nucleotide exchange factor (GEF) 9 (arhgef9) mRNA	NM_001102956.2	0.8	2.55	1.67	0	0	0	0
Xenopus laevis arginyl aminopeptidase (aminopeptidase B) b (rnpep-b) mRNA	NM_001092079.1	0.52	1.65	1.67	0	0	0	0
Xenopus (Silurana) tropicalis jumonji domain containing 7 (jmjd7) mRNA	NM_001011279.1	0.57	1.78	1.67	0	0	0	0
PREDICTED: Xenopus (Silurana) tropicalis mucin-2-like (LOC100490280) mRNA	XM_002941317.2	0.54	1.71	1.67	0	0	0	0
Xenopus (Silurana) tropicalis cysteine-rich secretory protein LCCL domain containing 2 (crispld2) mRNA	NM_001032328.1	0.46	1.42	1.66	0	0	0	0
Xenopus laevis tetratricopeptide repeat domain 39B (ttc39b) mRNA	NM_001094701.1	0.55	1.71	1.66	0	0	0	0
Xenopus laevis protein kinase AMP-activated gamma 3 non-catatlytic subunit b (prkag3-b) mRNA	NM_001086963.1	0.47	1.47	1.66	0	0	0	0
PREDICTED: Xenopus (Silurana) tropicalis tandem C2 domains nuclear (tc2n) mRNA	XM_002933204.2	0.68	2.12	1.66	0	0	0	0
Xenopus (Silurana) tropicalis uncharacterized LOC100145450 (LOC100145450) mRNA	NM_001126904.1	0.88	2.75	1.65	0	0	0	0
PREDICTED: Xenopus (Silurana) tropicalis putative N-acetyltransferase 16-like (LOC100491247) mRNA	XM_002943191.2	0.55	1.68	1.64	0	0	0	0
Xenopus laevis uncharacterized protein MGC68735 (MGC68735) mRNA	NM_001090211.1	0.64	1.98	1.63	0	0	0	0
PREDICTED: Xenopus (Silurana) tropicalis homeotic protein female sterile-like (LOC100488372) mRNA	XM_002940610.2	2.39	7.39	1.63	0	0	0	0
Xenopus laevis uncharacterized LOC100036989 (LOC100036989) mRNA	NM_001097746.1	0.36	1.12	1.63	0	0	0	0
Xenopus (Silurana) tropicalis uncharacterized LOC100145136 (LOC100145136) mRNA	NM_001126643.1	0.6	1.86	1.63	0	0	0	0
PREDICTED: Xenopus (Silurana) tropicalis mucin-2-like (LOC100494747) mRNA	XM_002936043.2	1.12	3.45	1.63	0	0	0	0
Xenopus laevis unc-45 homolog B (unc45b) mRNA	NM_001094003.1	0.85	2.61	1.63	0	0	0	0
PREDICTED: Xenopus (Silurana) tropicalis synaptic vesicle glycoprotein 2B (sv2b) transcript variant X1 mRNA	XM_002933309.2	1.74	5.33	1.63	0	0	0	0
Xenopus (Silurana) tropicalis calcium/calmodulin-dependent protein kinase (CaM kinase) II delta (camk2d) mRNA	NM_001113692.1	0.5	1.52	1.62	0	0	0	0
Xenopus laevis uncharacterized LOC100037217 (LOC100037217) mRNA	NM_001097906.1	0.37	1.13	1.62	0	0	0	0
PREDICTED: Xenopus (Silurana) tropicalis pumilio homolog 2 (Drosophila) (pum2) mRNA	XM_002934483.2	1.04	3.16	1.61	0	0	0	0
PREDICTED: Xenopus (Silurana) tropicalis sialomucin core protein 24-like (LOC101732584) mRNA	XM_004911548.1	0.98	2.97	1.61	0	0	0	0
Xenopus (Silurana) tropicalis forkhead box P2 (foxp2) mRNA	NM_001100252.1	1.67	5.06	1.61	0	0	0	0
PREDICTED: Xenopus (Silurana) tropicalis ras-related protein Rab-39B-like (LOC100494491) mRNA	XM_002934646.2	1.44	4.33	1.6	0	0	0	0
PREDICTED: Xenopus (Silurana) tropicalis CTTNBP2 N-terminal like (cttnbp2nl) transcript variant X2 mRNA	XM_004910727.1	1.9	5.72	1.6	0	0	0	0
PREDICTED: Xenopus (Silurana) tropicalis transforming growth factor beta receptor III (tgfbr3) transcript variant X3 mRNA	XM_004913725.1	0.38	1.14	1.59	0	0	0	0
Xenopus (Silurana) tropicalis beta-site APP-cleaving enzyme 1 (bace1) mRNA	NM_001079017.1	0.46	1.36	1.58	0	0	0	0
Xenopus (Silurana) tropicalis tocopherol (alpha) transfer protein (ttpa) mRNA	NM_001008184.1	1.49	4.42	1.58	0	0	0	0
Xenopus laevis hypothetical protein LOC100037229 mRNA (cDNA clone IMAGE:8541663) partial cds	BC129775.1	1	2.97	1.58	0	0	0	0
PREDICTED: Xenopus (Silurana) tropicalis C-reactive protein-like (LOC100489587) mRNA	XM_002937749.2	0.45	1.31	1.57	0	0	0	0
Xenopus tropicalis cDNA clone IMAGE:7682896	BC168014.1	0.37	1.08	1.57	0	0	0	0
Xenopus laevis keratin 17 (krt17) mRNA	NM_001094941.1	0.73	2.13	1.56	0	0	0	0
PREDICTED: Xenopus (Silurana) tropicalis NHL repeat containing 3 (nhlrc3) transcript variant X1 mRNA	XM_002936727.2	1.04	3.04	1.55	0	0	0	0
XELLMWNP Xenopus laevis low molecular weight neurofilament protein (XNF-L) mRNA complete cds	M86654.1	0.35	1.03	1.55	0	0	0	0
Xenopus (Silurana) tropicalis membrane metallo-endopeptidase-like 1 (mmel1) mRNA	NM_001127095.1	1.38	4	1.55	0	0	0	0
PREDICTED: Xenopus (Silurana) tropicalis protein kinase C delta type-like (LOC101732924) mRNA	XM_004917384.1	0.6	1.73	1.55	0	0	0	0
Xenopus laevis uncharacterized LOC100036876 (LOC100036876) mRNA	NM_001097657.1	0.54	1.57	1.55	0	0	0	0
Xenopus tropicalis finished cDNA clone TEgg042n19	CR942787.2	0.41	1.17	1.54	0	0	0	0
PREDICTED: Xenopus (Silurana) tropicalis uncharacterized LOC100489674 (LOC100489674) mRNA	XM_002934463.2	0.4	1.16	1.54	0	0	0	0
Xenopus laevis ret proto-oncogene mRNA (cDNA clone MGC:196904 IMAGE:9093558) complete cds	BC170177.1	0.64	1.85	1.54	0	0	0	0
PREDICTED: Xenopus (Silurana) tropicalis serine/threonine-protein kinase N2-like (LOC100487885) mRNA	XM_002937894.1	0.39	1.13	1.54	0	0	0	0
Xenopus tropicalis cDNA clone IMAGE:7644543	BC128642.1	0.57	1.62	1.53	0	0	0	0
PREDICTED: Xenopus (Silurana) tropicalis ADAM metallopeptidase with thrombospondin type 1 motif 7 (adamts7)	XM_002932960.2	0.5	1.42	1.53	0	0	0	0
PREDICTED: Xenopus (Silurana) tropicalis putative methyltransferase KIAA1456 homolog (LOC100488302)	XM_002934674.2	0.76	2.19	1.53	0	0	0	0
Xenopus tropicalis cDNA clone IMAGE:7638754 partial cds	BC168062.1	0.7	2.01	1.52	0	0	0	0
PREDICTED: Xenopus (Silurana) tropicalis phospholipase C delta 3 (plcd3) mRNA	XM_002935518.2	0.74	2.1	1.52	0	0	0	0
Xenopus laevis Wilms tumor 1 mRNA (cDNA clone MGC:197240 IMAGE:9093898) complete cds	BC170513.1	0.82	2.33	1.52	0	0	0	0
Xenopus tropicalis novel helix-loop-helix DNA binding domain protein mRNA (cDNA clone MGC:185767 IMAGE:7551946)	BC161271.1	0.9	2.54	1.51	0	0	0	0
PREDICTED: Xenopus (Silurana) tropicalis uncharacterized LOC101733225 (LOC101733225) mRNA	XM_004919937.1	1.28	3.64	1.51	0	0	0	0
Xenopus tropicalis finished cDNA clone TNeu104c17	CU075784.1	0.52	1.47	1.51	0	0	0	0
PREDICTED: Xenopus (Silurana) tropicalis phospholipase C beta 2 (plcb2) mRNA	XM_004917294.1	1.25	3.54	1.51	0	0	0	0
PREDICTED: Xenopus (Silurana) tropicalis neuropeptide Y receptor Y2 (npy2r) mRNA	XM_004911153.1	0.84	2.38	1.51	0	0	0	0
Xenopus laevis calsequestrin 1 (fast-twitch skeletal muscle) (casq1) nuclear gene encoding mitochondrial protein mRNA	NM_001086758.1	0.51	1.43	1.51	0	0	0	0
Xenopus (Silurana) tropicalis idnK gluconokinase homolog (E. coli) (idnk) mRNA	NM_001126592.1	0.57	1.6	1.5	0	0	0	0
PREDICTED: Xenopus (Silurana) tropicalis dedicator of cytokinesis 10 (dock10) mRNA	XM_002937096.2	0.4	1.11	1.49	0	0	0	0
Xenopus (Silurana) tropicalis cofilin 2 (non-muscle) (cfl2) mRNA	NM_001011156.2	0.38	1.04	1.49	0	0	0	0
PREDICTED: Xenopus (Silurana) tropicalis protein C19orf12 homolog (LOC100488697) mRNA	XM_002942813.2	0.67	1.86	1.49	0	0	0	0
PREDICTED: Xenopus (Silurana) tropicalis synaptotagmin VI (syt6) mRNA	XM_002935776.2	9.95	27.83	1.49	0	0	0	0
PREDICTED: Xenopus (Silurana) tropicalis carboxypeptidase X (M14 family) member 1 (cpxm1) transcript variant X1 mRNA	XM_002936268.2	1.56	4.34	1.49	0	0	0	0
Xenopus laevis progesterone receptor mRNA (cDNA clone MGC:79872 IMAGE:6317815) complete cds	BC068635.1	0.42	1.17	1.49	0	0	0	0
Xenopus (Silurana) tropicalis glycine amidinotransferase (L-arginine:glycine amidinotransferase) (gatm)	NM_203640.1	1.69	4.68	1.48	0	0	0	0
Xenopus (Silurana) tropicalis fibroblast growth factor 19 (fgf19) mRNA	NM_001142825.1	0.45	1.24	1.47	0	0	0	0
Xenopus (Silurana) tropicalis calmodulin-like 4 (calml4) mRNA	NM_001011117.2	0.92	2.5	1.46	0	0	0	0
PREDICTED: Xenopus (Silurana) tropicalis tenascin C (tnc) transcript variant X2 mRNA	XM_004916711.1	0.86	2.35	1.45	0	0	0	0
XELSTAGE Xenopus laevis mRNA sequence	L04278.1	1.34	3.62	1.45	0	0	0	0
PREDICTED: Xenopus (Silurana) tropicalis uncharacterized LOC100486093 (LOC100486093) transcript variant X2 mRNA	XM_004918907.1	0.61	1.65	1.44	0	0	0	0
Xenopus tropicalis finished cDNA clone TTpA063g09	CU075826.1	1.04	2.79	1.44	0	0	0	0
Xenopus laevis hypothetical protein LOC100037130 mRNA (cDNA clone IMAGE:8527261) partial cds	BC133180.1	0.49	1.32	1.44	0	0	0	0
Xenopus tropicalis finished cDNA clone TTpA041k24	CU075800.1	0.83	2.22	1.44	0	0	0	0
Xenopus laevis reticulon 1-A (RTN1-A) mRNA complete cds	AY484582.1	0.57	1.53	1.44	0	0	0	0
Xenopus laevis similar to calsequestrin 2 (cardiac muscle) mRNA (cDNA clone IMAGE:4681496) partial cds	BC041283.1	0.54	1.45	1.43	0	0	0	0
PREDICTED: Xenopus (Silurana) tropicalis cartilage intermediate layer protein nucleotide pyrophosphohydrolase (cilp) mRNA	XM_002938356.2	0.59	1.57	1.42	0	0	0	0
PREDICTED: Xenopus (Silurana) tropicalis radiation-inducible immediate-early gene IEX-1-like (LOC100497513)	XM_004919807.1	27.24	72.51	1.42	0	0	0	0
PREDICTED: Xenopus (Silurana) tropicalis E3 ubiquitin-protein ligase TRIM41-like (LOC100487181) mRNA	XM_004915623.1	0.84	2.21	1.41	0	0	0	0
Xenopus (Silurana) tropicalis piwi-like RNA-mediated gene silencing 2 (piwil2) mRNA	NM_001112999.1	0.95	2.52	1.41	0	0	0	0
PREDICTED: Xenopus (Silurana) tropicalis mucin-2-like (LOC101733230) partial mRNA	XM_004920631.1	0.43	1.14	1.41	0	0	0	0
Xenopus laevis X K-ATPase beta-m subunit (ATP1B4) mRNA complete cds	DQ413025.1	0.89	2.37	1.41	0	0	0	0
PREDICTED: Xenopus (Silurana) tropicalis kinesin-like protein KIFC3-like (LOC100485082) transcript variant X1 mRNA	XM_002941502.2	0.89	2.35	1.41	0	0	0	0
PREDICTED: Xenopus (Silurana) tropicalis uncharacterized LOC100495639 (LOC100495639) mRNA	XM_002935483.2	52.37	138.89	1.41	0	0	0	0
PREDICTED: Xenopus (Silurana) tropicalis zinc finger DHHC-type containing 22 (zdhhc22) mRNA	XM_002938862.2	0.52	1.36	1.41	0	0	0	0
PREDICTED: Xenopus (Silurana) tropicalis uncharacterized LOC101735158 (LOC101735158) mRNA	XM_004920318.1	0.47	1.25	1.41	0	0	0	0
Xenopus (Silurana) tropicalis protein kinase AMP-activated alpha 2 catalytic subunit (prkaa2) mRNA	NM_001142082.1	1.23	3.23	1.4	0	0	0	0
Xenopus laevis cDNA clone IMAGE:4058223	BC081275.1	6.89	18.01	1.39	0	0	0	0
PREDICTED: Xenopus (Silurana) tropicalis protein fosB-like (LOC100490871) transcript variant X2 mRNA	XM_004916957.1	3.83	9.99	1.39	0	0	0	0
Xenopus laevis phospholipase A2 group IVA (cytosolic calcium-dependent) (pla2g4a) mRNA	NM_001087398.1	0.63	1.64	1.38	0	0	0	0
PREDICTED: Xenopus (Silurana) tropicalis EPH receptor A7 (epha7) transcript variant X3 mRNA	XM_004914541.1	2.28	5.91	1.38	0	0	0	0
PREDICTED: Xenopus (Silurana) tropicalis uncharacterized LOC100493102 (LOC100493102) transcript variant X2 mRNA	XM_004919158.1	2.21	5.69	1.37	0	0	0	0
Xenopus (Silurana) tropicalis MGC108117 protein (MGC108117) mRNA	NM_001015694.1	4.27	10.95	1.37	0	0	0	0
PREDICTED: Xenopus (Silurana) tropicalis scavenger receptor class F member 2-like (LOC100485666) mRNA	XM_002932102.2	1.48	3.79	1.36	0	0	0	0
PREDICTED: Xenopus (Silurana) tropicalis zonadhesin-like (LOC101733488) mRNA	XM_004916523.1	0.69	1.74	1.35	0	0	0	0
Xenopus (Silurana) tropicalis RAB31 member RAS oncogene family (rab31) mRNA	NM_001100241.1	0.44	1.11	1.35	0	0	0	0
XLU57454 Xenopus laevis zinc finger DNA binding protein Gli-1 mRNA partial cds	U57454.1	0.78	1.97	1.35	0	0	0	0
PREDICTED: Xenopus (Silurana) tropicalis T-lymphocyte surface antigen Ly-9-like (LOC100486657) mRNA	XM_002942086.2	8.56	21.57	1.34	0	0	0	0
PREDICTED: Xenopus (Silurana) tropicalis uncharacterized LOC101733060 (LOC101733060) partial mRNA	XM_004920141.1	0.61	1.51	1.33	0	0	0	0
Xenopus tropicalis Samd9l protein mRNA (cDNA clone IMAGE:6997843) partial cds	BC091702.1	7.86	19.6	1.32	0	0	0	0
Xenopus tropicalis finished cDNA clone TEgg049b19	CT027912.1	0.54	1.33	1.32	0	0	0	0
Xenopus laevis uncharacterized LOC495139 (LOC495139) mRNA	NM_001094834.1	0.46	1.14	1.32	0	0	0	0
Xenopus laevis transcription factor 21 (Tcf21) mRNA complete cds	AY660871.1	2.53	6.28	1.32	0	0	0	0
PREDICTED: Xenopus (Silurana) tropicalis glial cell line-derived neurotrophic factor-like (LOC100495890) transcript variant X2 mRNA	XM_004913964.1	0.47	1.17	1.32	0	0	0	0
PREDICTED: Xenopus (Silurana) tropicalis unc-5 homolog C (C. elegans) (unc5c) transcript variant X2 mRNA	XM_004911103.1	2.02	5.01	1.32	0	0	0	0
PREDICTED: Xenopus (Silurana) tropicalis protocadherin-11 X-linked-like (LOC100493938) transcript variant X2 mRNA	XM_004916890.1	0.71	1.76	1.31	0	0	0	0
Xenopus tropicalis finished cDNA clone TTbA066h11	CU075374.1	0.44	1.09	1.31	0	0	0	0
Xenopus (Silurana) tropicalis mediator complex subunit 11 (med11) mRNA	NM_204048.1	0.45	1.1	1.31	0	0	0	0
PREDICTED: Xenopus (Silurana) tropicalis uncharacterized LOC100488173 (LOC100488173) mRNA	XM_002940932.2	0.45	1.09	1.3	0	0	0	0
Xenopus laevis ectonucleoside triphosphate diphosphohydrolase 1 (entpd1) mRNA	NM_001092268.1	1.3	3.19	1.3	0	0	0	0
Xenopus laevis major histocompatibility complex class II DR alpha (h2-ea) mRNA	NM_001096778.1	1.02	2.5	1.3	0	0	0	0
Xenopus (Silurana) tropicalis p21 protein (Cdc42/Rac)-activated kinase 7 (pak7) mRNA	NM_001126638.1	0.52	1.26	1.3	0	0	0	0
Xenopus laevis ESR9b mRNA for enhancer of split related protein 9b complete cds	AB211547.1	1.33	3.26	1.3	0	0	0	0
Xenopus tropicalis hypothetical protein LOC733725 mRNA (cDNA clone MGC:180542 IMAGE:7866825) complete cds	BC154856.1	1.88	4.55	1.28	0	0	0	0
PREDICTED: Xenopus (Silurana) tropicalis folliculin interacting protein 1 (fnip1) transcript variant X1 mRNA	XM_002934366.2	0.45	1.08	1.28	0	0	0	0
PREDICTED: Xenopus (Silurana) tropicalis growth differentiation factor 11 (gdf11) mRNA	XM_002934513.2	0.56	1.35	1.28	0	0	0	0
Xenopus tropicalis finished cDNA clone TEgg006b24	CT025277.2	398.32	961.91	1.28	0	0	0	0
PREDICTED: Xenopus (Silurana) tropicalis ovomucoid-like (LOC100494615) mRNA	XM_002939809.2	1.66	4	1.27	0	0	0	0
PREDICTED: Xenopus (Silurana) tropicalis uncharacterized LOC101734374 (LOC101734374) mRNA	XM_004914707.1	0.77	1.85	1.27	0	0	0	0
Xenopus laevis similar to bobby sox homolog (Drosophila) mRNA (cDNA clone IMAGE:5543130) partial cds	BC043817.1	3.91	9.33	1.26	0	0	0	0
Xenopus (Silurana) tropicalis transient receptor potential cation channel subfamily A member 1 (trpa1) mRNA	NM_001127962.1	1.04	2.47	1.26	0	0	0	0
Xenopus laevis Nr2f2 protein (nr2f2) mRNA	NM_001094481.1	2.43	5.79	1.26	0	0	0	0
PREDICTED: Xenopus (Silurana) tropicalis leucine rich repeat containing 17 (lrrc17) mRNA	XM_004913023.1	0.62	1.47	1.26	0	0	0	0
Xenopus laevis hypothetical LOC495343 mRNA (cDNA clone IMAGE:6946904) partial cds	BC084805.1	0.95	2.26	1.25	0	0	0	0
Xenopus tropicalis cDNA clone IMAGE:7531975 partial cds	BC166311.1	0.59	1.4	1.25	0	0	0	0
PREDICTED: Xenopus (Silurana) tropicalis 72 kDa inositol polyphosphate 5-phosphatase-like (LOC101734556) mRNA	XM_004916572.1	1.04	2.46	1.25	0	0	0	0
Xenopus tropicalis cDNA clone IMAGE:7606536	BC135360.1	0.57	1.33	1.25	0	0	0	0
Xenopus tropicalis finished cDNA clone TNeu031k16	CR926181.2	309.74	730.3	1.24	0	0	0	0
PREDICTED: Xenopus (Silurana) tropicalis chromosome unknown open reading frame human C14orf37 (LOC100497155)	XM_004917219.1	0.52	1.21	1.24	0	0	0	0
Xenopus laevis uncharacterized protein MGC81120 (MGC81120) mRNA	NM_001091225.1	0.74	1.73	1.23	0	0	0	0
PREDICTED: Xenopus (Silurana) tropicalis diacylglycerol kinase eta (dgkh) transcript variant X3 mRNA	XM_004911835.1	0.61	1.42	1.23	0	0	0	0
Xenopus laevis MGC81672 protein mRNA (cDNA clone MGC:81672 IMAGE:6864613) complete cds	BC077391.1	1.66	3.87	1.23	0	0	0	0
PREDICTED: Xenopus (Silurana) tropicalis EFR3 homolog B (S. cerevisiae) (efr3b) mRNA	XM_002943364.2	0.98	2.28	1.23	0	0	0	0
Xenopus laevis hypothetical protein LOC100049770 mRNA (cDNA clone IMAGE:8076078) partial cds	BC141764.1	1.12	2.61	1.23	0	0	0	0
Xenopus tropicalis finished cDNA clone TTbA020h11	CU075356.1	1.44	3.35	1.23	0	0	0	0
PREDICTED: Xenopus (Silurana) tropicalis uncharacterized LOC101730802 (LOC101730802) mRNA	XM_004911495.1	0.74	1.71	1.23	0	0	0	0
Xenopus tropicalis finished cDNA clone TGas107m05	CR855706.2	1.33	3.07	1.22	0	0	0	0
Xenopus laevis N-acetylneuraminate pyruvate lyase (dihydrodipicolinate synthase) (npl-a) mRNA	NM_001096294.1	1.92	4.44	1.22	0	0	0	0
Xenopus laevis cDNA clone IMAGE:6323682	BC099050.1	0.54	1.25	1.22	0	0	0	0
PREDICTED: Xenopus (Silurana) tropicalis extracellular calcium-sensing receptor-like (LOC100496505) mRNA	XM_004919785.1	0.52	1.19	1.21	0	0	0	0
Xenopus tropicalis finished cDNA clone TEgg098g05	CR942485.2	98.75	226.1	1.2	0	0	0	0
Xenopus laevis hippocalcin mRNA (cDNA clone MGC:84992 IMAGE:6325343) complete cds	BC088916.1	0.86	1.95	1.2	0	0	0	0
Xenopus (Silurana) tropicalis transmembrane protein 163 (tmem163) mRNA	NM_001112984.1	1.15	2.58	1.18	0	0	0	0
Xenopus (Silurana) tropicalis GIPC PDZ domain containing family member 3 (gipc3) mRNA	NM_001103032.1	3.1	6.98	1.18	0	0	0	0
Xenopus (Silurana) tropicalis protein phosphatase 1 regulatory subunit 16B (ppp1r16b) mRNA	NM_001130280.1	0.52	1.16	1.18	0	0	0	0
PREDICTED: Xenopus (Silurana) tropicalis ATP-binding cassette sub-family B (MDR/TAP) member 9 (abcb9)	XM_004910518.1	0.99	2.22	1.17	0	0	0	0
Xenopus laevis collagen type II alpha 1 mRNA (cDNA clone MGC:52599 IMAGE:4930289) complete cds	BC044962.1	1.14	2.55	1.17	0	0	0	0
PREDICTED: Xenopus (Silurana) tropicalis poly [ADP-ribose] polymerase 14-like (LOC100485144) mRNA	XM_002943546.2	1.25	2.8	1.17	0	0	0	0
Xenopus laevis mitofusin 1 (mfn1) nuclear gene encoding mitochondrial protein mRNA	NM_001094981.1	1.28	2.86	1.17	0	0	0	0
Xenopus (Silurana) tropicalis V-set and transmembrane domain containing 2B (vstm2b) mRNA	NM_001079321.1	0.97	2.17	1.16	0	0	0	0
Xenopus laevis MDS1 and EVI1 complex locus (mecom-b) mRNA	NM_001161389.1	1.88	4.19	1.16	0	0	0	0
Xenopus laevis sema domain immunoglobulin domain (Ig) short basic domain secreted (semaphorin) 3C (sema3c) mRNA	NM_001094933.1	0.72	1.59	1.16	0	0	0	0
PREDICTED: Xenopus (Silurana) tropicalis uncharacterized LOC100494257 (LOC100494257) mRNA	XM_004919428.1	1.72	3.8	1.15	0	0	0	0
PREDICTED: Xenopus (Silurana) tropicalis maltase-glucoamylase (alpha-glucosidase) (mgam) mRNA	XM_002933249.2	0.71	1.57	1.15	0	0	0	0
PREDICTED: Xenopus (Silurana) tropicalis ryanodine receptor 1 (skeletal) (ryr1) transcript variant X2 mRNA	XM_004917103.1	1.22	2.69	1.15	0	0	0	0
Xenopus tropicalis cDNA clone IMAGE:7664298	BC118727.1	0.52	1.15	1.15	0	0	0	0
PREDICTED: Xenopus (Silurana) tropicalis corin serine peptidase (corin) transcript variant X1 mRNA	XM_002933462.2	0.48	1.05	1.15	0	0	0	0
Xenopus laevis HIG1 hypoxia inducible domain family member 1C (higd1c) mRNA	NM_001091308.1	1.69	3.72	1.14	0	0	0	0
PREDICTED: Xenopus (Silurana) tropicalis transient receptor potential cation channel subfamily C member 6 (trpc6) mRNA	XM_002935570.2	0.91	2	1.14	0	0	0	0
PREDICTED: Xenopus (Silurana) tropicalis mucin-2-like (LOC101734194) mRNA	XM_004915927.1	0.86	1.88	1.14	0	0	0	0
PREDICTED: Xenopus (Silurana) tropicalis protein FAM3D-like (LOC100496780) transcript variant X2 mRNA	XM_004914158.1	0.81	1.77	1.14	0	0	0	0
Xenopus (Silurana) tropicalis ADAM metallopeptidase with thrombospondin type 1 motif 9 (adamts9) mRNA	NM_001007896.1	2.72	5.94	1.14	0	0	0	0
Xenopus (Silurana) tropicalis iroquois homeobox 5 (irx5) mRNA	NM_001171927.1	0.93	2.03	1.14	0	0	0	0
Xenopus laevis mRNA for transcription factor (foxd2 gene)	AJ344435.1	3.74	8.18	1.13	0	0	0	0
PREDICTED: Xenopus (Silurana) tropicalis transmembrane gamma-carboxyglutamic acid protein 4-like (LOC100486092) mRNA	XM_002938713.2	0.53	1.15	1.13	0	0	0	0
Xenopus laevis MGC80350 protein (MGC80350) mRNA	NM_001092066.1	0.69	1.49	1.13	0	0	0	0
Xenopus tropicalis finished cDNA clone TTpA007i05	CR855825.2	1.72	3.73	1.12	0	0	0	0
Xenopus laevis alcohol dehydrogenase iron containing 1 (adhfe1) nuclear gene encoding mitochondrial protein mRNA	NM_001127802.1	0.76	1.65	1.12	0	0	0	0
Xenopus (Silurana) tropicalis zinc finger MYND-type containing 8 (zmynd8) transcript variant 1 mRNA	NM_001006790.1	87.33	189.49	1.12	0	0	0	0
Xenopus tropicalis finished cDNA clone TNeu037l08	CT025170.2	0.58	1.25	1.12	0	0	0	0
PREDICTED: Xenopus (Silurana) tropicalis single-minded homolog 1 (Drosophila) (sim1) transcript variant X3 mRNA	XM_004914546.1	0.59	1.28	1.12	0	0	0	0
PREDICTED: Xenopus (Silurana) tropicalis myosin XVA (myo15a) mRNA	XM_002935856.2	0.84	1.8	1.11	0	0	0	0
Xenopus (Silurana) tropicalis wingless-type MMTV integration site family member 7B (wnt7b) mRNA	NM_001126633.1	1.4	3.01	1.11	0	0	0	0
Xenopus laevis Rad17 (rad17) mRNA complete cds	AY169965.1	0.71	1.52	1.11	0	0	0	0
Xenopus laevis villin 1 (vil1) mRNA	NM_001087034.1	0.67	1.44	1.11	0	0	0	0
Xenopus laevis zinc finger protein 572 (znf572) mRNA	NM_001095926.1	1.61	3.46	1.11	0	0	0	0
Xenopus (Silurana) tropicalis B-cell CLL/lymphoma 10 (bcl10) mRNA	NM_001015777.2	0.71	1.53	1.11	0	0	0	0
Xenopus (Silurana) tropicalis protease serine 29 (prss29) mRNA	NM_001001228.1	1.87	4	1.1	0	0	0	0
PREDICTED: Xenopus (Silurana) tropicalis zinc finger and BTB domain containing 20 (zbtb20) mRNA	XM_002939649.2	2.48	5.28	1.1	0	0	0	0
Xenopus tropicalis finished cDNA clone TGas073j15	CR762215.2	0.8	1.71	1.1	0	0	0	0
Xenopus laevis clone IMAGE:4681494 mRNA	BC044072.1	1.9	4.04	1.1	0	0	0	0
Xenopus laevis NK6 transcription factor related locus 1 (nkx6-1) mRNA complete cds	EF460789.1	0.69	1.47	1.1	0	0	0	0
Xenopus laevis empty spiracles homeobox 1 gene 2 (emx1.2) mRNA	NM_001093430.1	0.96	2.03	1.09	0	0	0	0
PREDICTED: Xenopus (Silurana) tropicalis zinc finger CCHC domain-containing protein 3-like (LOC101735217) mRNA	XM_004913331.1	4.18	8.87	1.09	0	0	0	0
PREDICTED: Xenopus (Silurana) tropicalis chromosome unknown open reading frame human C18orf42 (LOC100488626) mRNA	XM_002938057.2	0.53	1.11	1.08	0	0	0	0
PREDICTED: Xenopus (Silurana) tropicalis failed axon connections homolog (Drosophila) (faxc) mRNA	XM_002934867.2	0.87	1.82	1.08	0	0	0	0
Xenopus laevis sidekick cell adhesion molecule 2 (sdk2) mRNA	NM_001097930.1	0.59	1.24	1.07	0	0	0	0
Xenopus laevis acyl-CoA oxidase 2 branched chain (acox2) mRNA	NM_001091064.1	0.95	1.98	1.07	0	0	0	0
PREDICTED: Xenopus (Silurana) tropicalis transmembrane and tetratricopeptide repeat containing 1 (tmtc1)	XM_002942252.2	0.82	1.72	1.07	0	0	0	0
PREDICTED: Xenopus (Silurana) tropicalis uncharacterized LOC101731582 (LOC101731582) mRNA	XM_004911821.1	2.32	4.85	1.07	0	0	0	0
Xenopus laevis small glutamine-rich tetratricopeptide repeat (TPR)-containing beta (sgtb) mRNA	NM_001092693.1	1.75	3.65	1.07	0	0	0	0
Xenopus laevis cDNA clone 16F8	AJ009292.1	1.79	3.73	1.06	0	0	0	0
PREDICTED: Xenopus (Silurana) tropicalis glutathione S-transferase 3-like (LOC100496158) transcript variant X1 mRNA	XM_002934854.2	0.89	1.85	1.06	0	0	0	0
PREDICTED: Xenopus (Silurana) tropicalis dixin-like (LOC101734507) partial mRNA	XM_004920311.1	3.84	7.98	1.06	0	0	0	0
PREDICTED: Xenopus (Silurana) tropicalis uncharacterized LOC101735163 (LOC101735163) mRNA	XM_004913712.1	2.62	5.44	1.06	0	0	0	0
PREDICTED: Xenopus (Silurana) tropicalis protein kinase C delta type-like (LOC100497253) mRNA	XM_002933331.2	1.35	2.79	1.06	0	0	0	0
Xenopus tropicalis hypothetical protein LOC100145805 mRNA (cDNA clone IMAGE:8962257) partial cds	BC161793.1	0.85	1.76	1.06	0	0	0	0
XELRNPA Xenopus laevis ribonucleoprotein mRNA complete cds	L15430.1	0.55	1.14	1.06	0	0	0	0
PREDICTED: Xenopus (Silurana) tropicalis short stature homeobox (shox) transcript variant X2 mRNA	XM_004911817.1	1.14	2.36	1.06	0	0	0	0
Xenopus laevis nephrin (NPHS1) mRNA complete cds	AY902238.1	0.55	1.14	1.05	0	0	0	0
PREDICTED: Xenopus (Silurana) tropicalis serine/threonine-protein kinase N2-like (LOC101733271) mRNA	XM_004913656.1	1.17	2.41	1.05	0	0	0	0
PREDICTED: Xenopus (Silurana) tropicalis uncharacterized LOC101731630 (LOC101731630) mRNA	XM_004913487.1	0.77	1.58	1.05	0	0	0	0
Xenopus (Silurana) tropicalis sulfotransferase family cytosolic 2B member 1 (sult2b1) mRNA	NM_001007921.1	1.26	2.58	1.04	0	0	0	0
PREDICTED: Xenopus (Silurana) tropicalis Hermansky-Pudlak syndrome 3 (hps3) transcript variant X2 mRNA	XM_004914361.1	8.37	17.15	1.04	0	0	0	0
Xenopus laevis endod mRNA complete sequence	DQ096851.1	1.15	2.35	1.04	0	0	0	0
Xenopus (Silurana) tropicalis ZFP36 ring finger protein-like 1 (zfp36l1) mRNA	NM_001079290.1	21.83	44.63	1.04	13.05	13.07	0.01	0
PREDICTED: Xenopus (Silurana) tropicalis uncharacterized LOC101731809 (LOC101731809) mRNA	XM_004917377.1	0.61	1.23	1.03	0	0	0	0
Xenopus (Silurana) tropicalis zinc finger protein (LOC100337651) mRNA	NM_001172295.1	1.31	2.67	1.03	0	0	0	0
PREDICTED: Xenopus (Silurana) tropicalis gastrula zinc finger protein 5-1-like (LOC101732345) mRNA	XM_004919054.1	1.01	2.05	1.03	0	0	0	0
Xenopus laevis cDNA clone IMAGE:5079328	BC085001.1	2.44	4.95	1.03	0	0	0	0
Xenopus tropicalis finished cDNA clone TTpA065d19	CU075897.1	2.05	4.12	1.02	0	0	0	0
Xenopus laevis uncharacterized LOC100127341 (LOC100127341) mRNA	NM_001112894.1	0.58	1.16	1.01	0	0	0	0
Xenopus tropicalis cDNA clone IMAGE:7790739	BC161549.1	0.94	1.87	1.01	0	0	0	0
Xenopus (Silurana) tropicalis v-maf musculoaponeurotic fibrosarcoma oncogene homolog A (mafa) mRNA	NM_001032304.1	1.46	2.91	1.01	0	0	0	0
PREDICTED: Xenopus (Silurana) tropicalis bcl2 antagonist of cell death-like (LOC100487418) mRNA	XM_002940225.2	5.44	298.33	5.78	11.45	11.56	0.02	0.01
Xenopus laevis chromogranin A (parathyroid secretory protein 1) (chga) mRNA	NM_001094724.1	5.12	22.96	2.17	3.64	3.66	0.01	0.01
PREDICTED: Xenopus (Silurana) tropicalis G protein-coupled receptor 56 (gpr56) mRNA	XM_002931653.2	0.6	1.76	1.56	1.79	1.79	0.01	0.01
Xenopus tropicalis leucine zipper transcription factor mRNA (cDNA clone MGC:146870 IMAGE:7800970) complete cds	BC121507.1	0.78	2.82	1.86	1.03	1.04	0.01	0.01
Xenopus laevis uncharacterized LOC100036823 (LOC100036823) mRNA	NM_001097113.1	0.29	2.12	2.9	1.89	1.92	0.03	0.01
Xenopus laevis glycolipid transfer protein (gltp-b) mRNA	NM_001091149.1	3.83	7.8	1.03	6.35	6.4	0.02	0.02
PREDICTED: Xenopus (Silurana) tropicalis thrombospondin 1 (thbs1) transcript variant X1 mRNA	XM_002937199.2	1.02	2.98	1.55	1.45	1.48	0.03	0.02
Xenopus laevis sorting nexin 15 (snx15) mRNA	NM_001097006.1	2.91	5.91	1.03	2.33	2.36	0.02	0.02
Xenopus laevis mRNA decapping enzyme 1 mRNA (cDNA clone IMAGE:5074458) partial cds	BC073062.1	641.11	2968.47	2.22	65.02	67.36	0.06	0.03
Xenopus laevis family with sequence similarity 101 member B (fam101b) mRNA	NM_001093870.1	8.81	23.36	1.41	9.23	9.48	0.04	0.03
Xenopus laevis CD81 protein (cd81-a) mRNA	NM_001086613.1	192.94	699.12	1.86	110.37	114.58	0.06	0.03
PREDICTED: Xenopus (Silurana) tropicalis thyroid adenoma associated (thada) mRNA	XM_002932394.2	12.07	121.38	3.34	18.84	20.2	0.11	0.03
PREDICTED: Xenopus (Silurana) tropicalis KIAA1432 (kiaa1432) transcript variant X2 mRNA	XM_004910792.1	0.45	1.12	1.32	1.31	1.35	0.05	0.04
Xenopus (Silurana) tropicalis MGC89395 protein (MGC89395) mRNA	NM_001008113.1	1.64	3.77	1.21	2.13	2.19	0.05	0.04
XLU76636 Xenopus laevis calbindin D28k mRNA complete cds	U76636.1	1.1	8.82	3.01	1.3	1.4	0.11	0.04
Xenopus laevis integrin alpha 2b (platelet glycoprotein IIb of IIb/IIIa complex antigen CD41) gene 1 (itga2b.1) mRNA	NM_001136171.1	2.85	7.33	1.37	2.61	2.7	0.05	0.04
PREDICTED: Xenopus (Silurana) tropicalis transmembrane protein 56-B-like (LOC100489043) mRNA	XM_002933788.2	1.39	3.49	1.33	1.76	1.82	0.06	0.04
Xenopus laevis monoglyceride lipase (mgll) mRNA	NM_001094434.1	155.5	342.15	1.14	82.05	84.62	0.05	0.04
Xenopus laevis XlSOX-2 (Sox-2) mRNA complete cds	AF005476.1	1549.78	5107.36	1.73	812.21	855.19	0.08	0.05
Xenopus (Silurana) tropicalis inositol polyphosphate-5-phosphatase 40kDa gene 2 (inpp5a.2) mRNA	NM_001127155.1	1.74	4.33	1.32	1.63	1.69	0.06	0.05
Xenopus laevis ATPase Na+/K+ transporting beta 1 polypeptide (atp1b1) mRNA	NM_001086759.1	58.44	180.75	1.63	28.11	29.57	0.08	0.05
Xenopus laevis 7-transmembrane receptor frizzled-1 mRNA complete cds	AF231711.1	1.45	5.43	1.91	1.39	1.48	0.1	0.05
Xenopus laevis goliath-related E3 ubiquitin ligase 1 mRNA complete cds	DQ911466.1	1.42	3.2	1.19	1.76	1.84	0.06	0.05
Xenopus tropicalis finished cDNA clone TGas072h19	CT025400.2	1.9	6.95	1.88	1.58	1.7	0.12	0.06
PREDICTED: Xenopus (Silurana) tropicalis family with sequence similarity 110 member B (fam110b) transcript variant X1 mRNA	XM_002936107.2	2.92	6.87	1.24	3.18	3.35	0.08	0.06
Xenopus (Silurana) tropicalis SRY (sex determining region Y)-box 2 (sox2) mRNA	NM_213704.3	44.76	166.72	1.9	49.46	53.9	0.13	0.07
Xenopus tropicalis finished cDNA clone TEgg038o18	CT030292.1	0.55	2.95	2.43	1.17	1.31	0.16	0.07
Xenopus laevis sema domain immunoglobulin domain (Ig) transmembrane domain (TM) and short cytoplasmic domain (sema4b)	NM_001093593.1	1.33	3.84	1.54	1.37	1.47	0.11	0.07
Xenopus laevis mal T-cell differentiation protein (mal) mRNA	NM_001086577.1	6.65	16.92	1.35	10.98	11.74	0.1	0.08
PREDICTED: Xenopus (Silurana) tropicalis transmembrane protease serine 13 (tmprss13) mRNA	XM_002932904.2	1.96	7.06	1.85	2	2.2	0.14	0.08
Xenopus laevis TGF-beta2 mRNA for transforming growth factor-beta2	X51817.1	1.3	2.73	1.08	1.52	1.6	0.08	0.08
PREDICTED: Xenopus (Silurana) tropicalis Fc receptor-like protein 4-like (LOC101735075) mRNA	XM_004919342.1	6.31	12.78	1.02	2.31	2.44	0.08	0.08
Xenopus (Silurana) tropicalis protocadherin 10 (pcdh10) mRNA	NM_001079015.1	2.26	4.75	1.08	1.67	1.77	0.09	0.09
XELRPTCAD X.laevis repeat element from gastrula mRNA	M36867.1	0.67	24.65	5.22	5.3	7.17	0.44	0.09
PREDICTED: Xenopus (Silurana) tropicalis daple-like protein-like (LOC100485260) transcript variant X1 mRNA	XM_002933201.2	3.68	8.1	1.14	3.7	3.95	0.1	0.09
Xenopus laevis sex-determining region Y-box 2 mRNA complete cds	GQ292559.1	30.98	74.97	1.28	29.94	32.31	0.11	0.09
Xenopus tropicalis hypothetical protein LOC549562 mRNA (cDNA clone MGC:121609 IMAGE:7623213) complete cds	BC135795.1	117.29	264.49	1.18	21.84	23.44	0.11	0.09
PREDICTED: Xenopus (Silurana) tropicalis poly [ADP-ribose] polymerase 14-like (LOC100487753) mRNA	XM_002942598.2	156.79	1153.33	2.88	24.57	29.35	0.26	0.09
PREDICTED: Xenopus (Silurana) tropicalis integrin beta 4 (itgb4) transcript variant X1 mRNA	XM_002939974.2	1.51	6.88	2.19	1.66	1.9	0.2	0.09
Xenopus tropicalis finished cDNA clone TNeu105l15	CR760241.2	831.32	6224.09	2.91	52.87	63.81	0.28	0.1
Xenopus laevis mRNA for FGF receptor 3 complete cds	AB007035.1	0.71	1.58	1.18	1.25	1.35	0.11	0.1
PREDICTED: Xenopus (Silurana) tropicalis putative leucine-rich repeat-containing protein DDB G0290503-like (LOC101734904) mRNA	XM_004919503.1	1.54	5.2	1.76	1.28	1.43	0.17	0.1
Xenopus tropicalis finished cDNA clone TNeu121k01	CR926200.2	16.49	39.46	1.26	12.92	14.07	0.13	0.1
Xenopus (Silurana) tropicalis olfactomedin-like 2A (olfml2a) mRNA	NM_001102975.1	4.19	8.89	1.09	2.89	3.11	0.11	0.11
Xenopus tropicalis finished cDNA clone TEgg014c13	CT030363.1	0.28	1.11	1.99	0.89	1.02	0.21	0.11
Xenopus (Silurana) tropicalis anoctamin 1 calcium activated chloride channel (ano1) mRNA	NM_001130327.1	2.08	5.38	1.38	2.32	2.55	0.15	0.11
Xenopus laevis MGC83948 protein (MGC83948) mRNA	NM_001094248.1	2.34	8.52	1.87	0.98	1.12	0.2	0.11
Xenopus laevis complement factor I (cfi-a) mRNA	NM_001085952.1	3.7	10.98	1.58	1.33	1.49	0.17	0.11
Xenopus laevis paired-like homeobox 2a mRNA (cDNA clone MGC:154527 IMAGE:8320355) complete cds	BC124891.1	46.71	104.03	1.16	24.29	26.49	0.13	0.11
Xenopus laevis uncharacterized protein MGC130961 (MGC130961) mRNA	NM_001096456.1	6.71	30.88	2.21	7.5	8.91	0.25	0.12
Xenopus laevis MGC85342 protein mRNA (cDNA clone MGC:85342 IMAGE:6876390) complete cds	BC081224.1	0.69	2.49	1.87	1.05	1.21	0.22	0.12
X.laevis mRNA for epithelial sodium channel gamma 2 subunit	Y12001.1	33.48	95.99	1.52	5.96	6.71	0.18	0.12
Xenopus (Silurana) tropicalis family with sequence similarity 214 member A (fam214a) mRNA	NM_001015702.1	2.52	5.07	1.01	2.35	2.54	0.12	0.12
Xenopus tropicalis Shox2 mRNA complete cds	DQ675518.1	1.38	3.57	1.38	1.44	1.6	0.16	0.12
PREDICTED: Xenopus (Silurana) tropicalis paraneoplastic antigen Ma2 homolog (LOC101733383) mRNA	XM_004918595.1	20.37	48.24	1.25	1	1.1	0.15	0.12
PREDICTED: Xenopus (Silurana) tropicalis FH2 domain-containing protein 1-like (LOC100496216) mRNA	XM_002934907.2	0.82	2.97	1.87	1.28	1.49	0.22	0.12
PREDICTED: Xenopus (Silurana) tropicalis mitochondrial fission factor (mff) transcript variant X9 mRNA	XM_004917821.1	0.72	1.94	1.44	1.84	2.07	0.18	0.12
PREDICTED: Xenopus (Silurana) tropicalis Kruppel-like factor 3 (basic) (klf3) mRNA	XM_002938648.2	1.11	2.23	1.01	1.63	1.77	0.13	0.13
Xenopus laevis mab-21-like 2 (mab21l2-b) mRNA	NM_001096770.1	0.75	5.49	2.89	1.19	1.53	0.37	0.13
Xenopus laevis regulator of cell cycle (rgcc) mRNA	NM_001093976.1	23.49	71.51	1.61	32.68	37.69	0.21	0.13
PREDICTED: Xenopus (Silurana) tropicalis kelch-like family member 35 (klhl35) mRNA	XM_002941162.2	1.86	5.59	1.6	1.88	2.17	0.21	0.14
Xenopus laevis Cep63 mRNA complete cds	FJ464988.1	8.1	38.59	2.26	3.05	3.78	0.31	0.14
PREDICTED: Xenopus (Silurana) tropicalis sorting nexin 19 (snx19) mRNA	XM_002938108.2	10.92	23.75	1.13	2.65	2.95	0.16	0.14
Xenopus laevis CD81 antigen (target of antiproliferative antibody 1) mRNA (cDNA clone MGC:52702 IMAGE:4682721) complete cds	BC041217.1	36.76	141.59	1.95	34.23	41.3	0.28	0.14
PREDICTED: Xenopus (Silurana) tropicalis uveal autoantigen with coiled-coil domains and ankyrin repeats-like (LOC101731603) mRNA	XM_004918328.1	4.09	10.99	1.43	5.29	6.08	0.21	0.15
Xenopus laevis uncharacterized protein MGC116527 (MGC116527) mRNA	NM_001096165.1	3.36	7.44	1.16	2.41	2.7	0.17	0.15
Xenopus laevis RNA binding motif protein 24 (rbm24-a) mRNA	NM_001087526.1	2.55	8.58	1.76	2.6	3.1	0.26	0.15
Xenopus laevis cDNA clone IMAGE:6637905 containing frame-shift errors	BC076852.1	532.99	2052.83	1.95	44.57	54.41	0.29	0.15
Xenopus laevis uncharacterized protein MGC68508 (MGC68508) mRNA	NM_001089814.1	5.52	117.67	4.42	13.91	22.22	0.68	0.16
PREDICTED: Xenopus (Silurana) tropicalis phosphopantothenoylcysteine decarboxylase-like (LOC100495698)	XM_004915998.1	34.63	76.2	1.14	17.86	20.16	0.18	0.16
Xenopus laevis Myoblast determination protein 1 homolog A mRNA (cDNA clone MGC:52596 IMAGE:4885255) complete cds	BC041190.1	2.96	74.94	4.67	3.86	6.38	0.73	0.16
Xenopus laevis POU class 3 homeobox 2 (pou3f2-b) mRNA	NM_001096751.1	0.67	4.87	2.89	1.01	1.38	0.45	0.16
PREDICTED: Xenopus (Silurana) tropicalis T-cell leukemia homeobox 1 (tlx1) transcript variant 1 mRNA	XM_002936768.2	1.84	10.49	2.52	1.12	1.47	0.4	0.16
PREDICTED: Xenopus (Silurana) tropicalis putative nuclease HARBI1-like (LOC100488839) mRNA	XM_002937555.2	0.48	1.25	1.4	1.65	1.92	0.23	0.16
Xenopus tropicalis finished cDNA clone TEgg037a06	CT030067.1	0.08	1.33	4.21	22.9	36.69	0.68	0.17
Xenopus laevis coagulation factor 9 (f9) mRNA	NM_001098678.1	51.72	220.87	2.1	11.52	14.6	0.35	0.17
Xenopus (Silurana) tropicalis meningioma (disrupted in balanced translocation) 1 gene 1 (mn1.1) mRNA	NM_001100202.1	19.05	38.78	1.03	16.21	18.2	0.17	0.17
PREDICTED: Xenopus (Silurana) tropicalis SHC (Src homology 2 domain containing) transforming protein 2 (shc2) mRNA	XM_002939766.2	1.28	2.95	1.21	0.97	1.12	0.2	0.17
Xenopus laevis H2A histone family member Y2 (h2afy2) mRNA	NM_001087412.1	321.3	646.37	1.01	10.52	11.8	0.17	0.17
PREDICTED: Xenopus (Silurana) tropicalis SRY (sex determining region Y)-box 21 (sox21) mRNA	XM_002939280.2	16.64	44.54	1.43	7.12	8.38	0.24	0.17
XLU13183 Xenopus laevis (Xwnt-4) mRNA complete cds	U13183.1	1.76	4.21	1.26	1.45	1.68	0.21	0.17
Xenopus laevis neurotrophin 3 (ntf3) mRNA	NM_001092740.1	1.65	6.13	1.9	1.33	1.66	0.32	0.17
Xenopus laevis p21 GTPase-associated kinase 1 (PAK1) mRNA complete cds	AF169794.1	1.02	4.34	2.1	4.11	5.25	0.36	0.17
Xenopus laevis Ras-related associated with diabetes (rrad) mRNA	NM_001092750.1	0.92	16.61	4.19	1.03	1.68	0.72	0.17
PREDICTED: Xenopus (Silurana) tropicalis flocculation protein FLO11-like (LOC100490389) transcript variant X2 mRNA	XM_004912263.1	9.83	26.35	1.43	3.7	4.4	0.25	0.18
Xenopus laevis tetraspanin 1 (tspan1) mRNA	NM_001095473.1	19.72	45.37	1.21	20.69	23.95	0.22	0.18
Xenopus (Silurana) tropicalis adenylate cyclase activating polypeptide 1 (pituitary) (adcyap1) mRNA	NM_001102955.1	0.07	1.36	4.46	0.66	1.14	0.8	0.18
Xenopus laevis xsox-11 protein (xsox-11) mRNA	NM_001173404.1	32.14	71.7	1.16	27.43	31.78	0.22	0.19
Xenopus laevis cDNA clone IMAGE:5085355 partial cds	BC073731.1	5.71	14.27	1.33	3.75	4.44	0.25	0.19
PREDICTED: Xenopus (Silurana) tropicalis protein FAM13C-like (LOC101730440) mRNA	XM_004915802.1	1.26	2.76	1.14	1.12	1.29	0.22	0.19
PREDICTED: Xenopus (Silurana) tropicalis leucine rich adaptor protein 1-like (lurap1l) mRNA	XM_002940127.2	1.93	7.4	1.95	5.19	6.7	0.37	0.19
Xenopus laevis cDNA clone IMAGE:4405515 partial cds	BC072262.1	4.22	12	1.51	1.38	1.69	0.3	0.2
Xenopus laevis xemerin2 (XEMD2) mRNA complete cds	AY766060.1	22.37	50.41	1.18	10.21	11.98	0.24	0.2
Xenopus laevis chimerin 1 (chn1) mRNA	NM_001086866.1	5.61	12.6	1.17	5.49	6.44	0.24	0.2
PREDICTED: Xenopus (Silurana) tropicalis hairy and enhancer of split 8 (hes8) mRNA	XM_002933849.2	1.99	23.28	3.56	1	1.64	0.72	0.21
Xenopus (Silurana) tropicalis wingless-type MMTV integration site family member 4 (wnt4) mRNA	NM_001252086.1	1.01	2.52	1.33	1.26	1.51	0.27	0.21
Xenopus laevis XEBF-3 protein (Xebf-3) mRNA complete cds	AF040994.3	0.63	1.38	1.13	2.23	2.61	0.23	0.21
Xenopus laevis p21 GTPase-associated kinase 1 mRNA (cDNA clone MGC:83445 IMAGE:5084287) complete cds	BC081113.1	5.59	17.71	1.67	7.71	9.74	0.34	0.21
Xenopus laevis cDNA clone IMAGE:7390321	BC106345.1	0.57	4.61	3.04	0.77	1.19	0.63	0.21
Xenopus (Silurana) tropicalis calnexin (canx) mRNA	NM_001005668.1	0.63	1.67	1.42	3.18	3.97	0.32	0.23
PREDICTED: Xenopus (Silurana) tropicalis growth factor independent 1 transcription repressor (gfi1) mRNA	XM_002933803.2	0.73	6.52	3.18	0.78	1.32	0.76	0.24
PREDICTED: Xenopus (Silurana) tropicalis HemK methyltransferase family member 1 (hemk1) mRNA	XM_004914073.1	4.06	8.45	1.07	3.6	4.29	0.26	0.24
Xenopus (Silurana) tropicalis protein phosphatase 2 regulatory subunit B' beta (ppp2r5b) mRNA	NM_001100279.1	0.12	2.08	4.14	0.51	1.02	1.01	0.25
Xenopus laevis fast troponin T (TNNT3) mRNA complete cds	AY114144.1	0.38	1.06	1.48	0.81	1.04	0.37	0.25
Xenopus laevis natriuretic peptide receptor A/guanylate cyclase A (atrionatriuretic peptide receptor A) (npr1) mRNA	NM_001090234.1	1.05	2.31	1.15	1.12	1.36	0.29	0.25
Xenopus laevis cornifelin homolog B (cnfn-b) mRNA	NM_001092858.1	0.94	3.92	2.07	1.06	1.51	0.52	0.25
PREDICTED: Xenopus (Silurana) tropicalis family with sequence similarity 198 member A (fam198a) mRNA	XM_002937853.2	3.24	7.82	1.28	2.49	3.1	0.32	0.26
Xenopus laevis xRipply3 mRNA for xRipply3 protein complete cds	AB455086.1	12.56	49.31	1.98	6.33	8.93	0.5	0.26
Xenopus laevis zinc finger RAN-binding domain containing 1 (zranb1-b) mRNA	NM_001091229.1	9.59	21.1	1.14	27.85	33.96	0.29	0.26
Xenopus laevis RAB19 member RAS oncogene family (rab19) mRNA	NM_001096665.1	83.5	478.75	2.52	161.98	252.93	0.65	0.26
Xenopus laevis uncharacterized protein MGC68724 (MGC68724) mRNA	NM_001089949.1	3.4	8.97	1.41	1.76	2.27	0.37	0.26
Xenopus (Silurana) tropicalis G protein-coupled receptor 153 (gpr153) mRNA	NM_001128052.1	5.63	15.08	1.43	1.32	1.71	0.38	0.27
Xenopus (Silurana) tropicalis RAS-like family 11 member B (rasl11b) mRNA	NM_001015774.1	5.03	13.13	1.39	5.38	6.94	0.37	0.27
Xenopus laevis 5'-nucleotidase domain containing 4 (nt5dc4) mRNA	NM_001094603.1	6557	14579.9	1.16	1849.38	2307.69	0.32	0.28
PREDICTED: Xenopus (Silurana) tropicalis solute carrier family 35 member E4 (slc35e4) transcript variant X2 mRNA	XM_004910496.1	0.6	1.83	1.62	0.75	1.03	0.46	0.29
Xenopus tropicalis finished cDNA clone TNeu083b13	CR760373.2	58.13	158.05	1.45	47.52	62.92	0.41	0.29
PREDICTED: Xenopus (Silurana) tropicalis progestin and adipoQ receptor family member IX (paqr9) mRNA	XM_004914351.1	4.16	8.97	1.11	1.47	1.83	0.32	0.29
PREDICTED: Xenopus (Silurana) tropicalis uncharacterized LOC100492708 (LOC100492708) mRNA	XM_002945289.2	16.17	48.77	1.6	13.09	18.07	0.47	0.3
Xenopus laevis cDNA clone IMAGE:7009602	BC084260.1	8.26	23.11	1.49	4.3	5.84	0.45	0.3
PREDICTED: Xenopus (Silurana) tropicalis FH2 domain containing 1 (fhdc1) mRNA	XM_002933493.2	2.78	6.53	1.24	2.87	3.72	0.38	0.31
Xenopus laevis cDNA clone MGC:130954 IMAGE:7973902 complete cds	BC106382.1	2.71	10.51	1.96	1.9	2.86	0.6	0.31
Xenopus laevis uncharacterized protein MGC98265 (MGC98265) mRNA	NM_001096998.1	4.61	9.29	1.02	5.18	6.47	0.33	0.32
XLU21860 Xenopus laevis type I serine/threonine kinase receptor (X-TrR1) mRNA complete cds	U21860.1	2.23	4.52	1.03	2.08	2.61	0.33	0.33
PREDICTED: Xenopus (Silurana) tropicalis lysophosphatidic acid receptor 3 (lpar3) mRNA	XM_002931673.2	3.01	6.19	1.04	3.37	4.25	0.34	0.33
Xenopus tropicalis finished cDNA clone TEgg136c01	CR761262.2	1.58	3.35	1.09	3.93	5.02	0.36	0.33
Xenopus laevis cDNA clone IMAGE:8332229	BC155363.1	6.96	17.76	1.36	8.37	11.34	0.44	0.33
PREDICTED: Xenopus (Silurana) tropicalis UV radiation resistance associated (uvrag) transcript variant 1 mRNA	XM_002941163.2	8.26	40.54	2.3	6.44	10.88	0.76	0.33
Xenopus (Silurana) tropicalis integrin beta 6 (itgb6) mRNA	NM_001097306.1	0.37	2.37	2.72	0.67	1.24	0.91	0.34
PREDICTED: Xenopus (Silurana) tropicalis G protein-coupled receptor 63 (gpr63) mRNA	XM_002934868.2	1.27	2.74	1.12	0.8	1.03	0.38	0.34
Xenopus tropicalis finished cDNA clone TGas076k16	CR761730.2	238.91	729.1	1.61	97.55	142.27	0.55	0.34
Xenopus laevis MGC80883 protein (MGC80883) mRNA	NM_001092374.1	0.43	1.54	1.85	0.67	1.04	0.63	0.34
Xenopus laevis p21-activated kinase (PAK1) mRNA complete cds	AF000239.1	1.66	9.76	2.56	5.75	10.51	0.88	0.34
Xenopus (Silurana) tropicalis uncharacterized LOC100170544 (LOC100170544) mRNA	NM_001130321.1	9.14	18.6	1.03	6.04	7.68	0.35	0.34
Xenopus (Silurana) tropicalis ISL LIM homeobox 2 (isl2) mRNA	NM_001166041.1	5.26	16.33	1.64	5.65	8.33	0.57	0.35
PREDICTED: Xenopus (Silurana) tropicalis atonal homolog 1 (Drosophila) (atoh1) mRNA	XM_004911085.1	8.54	22.6	1.41	2.26	3.19	0.5	0.36
PREDICTED: Xenopus (Silurana) tropicalis family with sequence similarity 46 member A (fam46a) mRNA	XM_002938458.2	6.46	16.71	1.38	4.17	5.83	0.49	0.36
Xenopus laevis LIM domain containing 2 (limd2-a) mRNA	NM_001092306.1	122.67	808.85	2.73	212.32	416.49	0.98	0.36
PREDICTED: Xenopus (Silurana) tropicalis ribosomal protein S19 (rps19) transcript variant X4 mRNA	XM_004916384.1	1.26	2.87	1.2	1.05	1.42	0.44	0.37
Xenopus (Silurana) tropicalis calcyphosine (caps) mRNA	NM_001097320.1	0.82	10.49	3.7	0.88	2.32	1.41	0.39
PREDICTED: Xenopus (Silurana) tropicalis protein S100-A1-like (LOC101734724) mRNA	XM_004920603.1	0.71	2.62	1.9	0.78	1.29	0.73	0.39
Xenopus laevis mex3b mRNA for Mex-3 homolog b complete cds	AB499903.2	6.23	16.91	1.45	3.24	4.76	0.56	0.39
Xenopus laevis mRNA for xPRL-1 complete cds	AB127963.1	14.79	60.12	2.03	0.58	1.01	0.8	0.4
PREDICTED: Xenopus (Silurana) tropicalis proline rich 15 (prr15) mRNA	XM_002933381.2	6.86	16.85	1.3	1.43	2.05	0.52	0.4
Xenopus laevis F-box protein 46 (fbxo46) mRNA	NM_001098714.1	18.06	38.58	1.1	15.57	21.08	0.44	0.4
Xenopus (Silurana) tropicalis LIM and senescent cell antigen-like domains 1 (lims1) mRNA	NM_001142098.1	1.64	4.25	1.38	1.16	1.71	0.57	0.41
Xenopus laevis tetraspanin 31 (tspan31-b) mRNA	NM_001086181.1	3238.41	7035.72	1.12	1437.06	1970.58	0.46	0.41
Xenopus laevis KIAA0930 (kiaa0930) mRNA	NM_001086221.1	3.7	10.67	1.54	3.28	5.06	0.63	0.41
PREDICTED: Xenopus (Silurana) tropicalis tanabin-like (LOC100486009) mRNA	XM_002941503.2	3.08	6.3	1.04	1.75	2.34	0.43	0.41
PREDICTED: Xenopus (Silurana) tropicalis uncharacterized LOC101730439 (LOC101730439) mRNA	XM_004915303.1	1.49	3.02	1.03	1.28	1.71	0.42	0.41
Xenopus laevis degr03 mRNA complete sequence	DQ096846.1	1.14	4.37	1.95	0.58	1.01	0.81	0.42
Xenopus (Silurana) tropicalis kinesin family member 5A (kif5a) mRNA	NM_001102745.1	1.56	4.45	1.52	1.27	1.97	0.64	0.42
Xenopus tropicalis finished cDNA clone TNeu052k18	CR760018.2	1.23	5	2.04	0.83	1.5	0.86	0.42
Xenopus laevis RNA binding motif protein 24 (rbm24-b) mRNA	NM_001086109.1	2.51	5.43	1.12	1.84	2.54	0.47	0.42
PREDICTED: Xenopus (Silurana) tropicalis ankyrin repeat and MYND domain containing 2 (ankmy2) transcript variant X1 mRNA	XM_002933303.2	22.13	49.02	1.15	5.57	7.78	0.49	0.42
Xenopus laevis calcitonin receptor-like (calcrl) mRNA	NM_001086737.1	0.94	2.82	1.59	0.68	1.09	0.7	0.44
PREDICTED: Xenopus (Silurana) tropicalis poliovirus receptor-related protein 1 (pvrl1) mRNA	XM_002940925.2	0.86	4.31	2.33	2.38	4.84	1.03	0.45
Xenopus laevis serine dehydratase-like (sdsl) mRNA	NM_001089679.1	0.43	1.23	1.53	0.97	1.55	0.68	0.45
Xenopus laevis carbohydrate (N-acetylglucosamine 6-O) sulfotransferase 7 (chst7) mRNA	NM_001096351.1	2.81	6.95	1.31	4.36	6.52	0.59	0.45
PREDICTED: Xenopus (Silurana) tropicalis putative UDP-GlcNAc:betaGal beta-1 3-N-acetylglucosaminyltransferase LOC402377-like	XM_002935226.2	1.43	5.69	2	2566.55	4825.17	0.92	0.46
PREDICTED: Xenopus (Silurana) tropicalis T-box 15 (tbx15) mRNA	XM_002940981.2	2.57	8.73	1.77	0.79	1.39	0.81	0.46
Xenopus laevis aminolevulinate delta- synthase 2 (alas2) nuclear gene encoding mitochondrial protein mRNA	NM_001094030.1	0.88	2.2	1.33	1.75	2.67	0.61	0.46
Xenopus laevis cDNA clone IMAGE:5511657	BC083033.1	0.23	2.31	3.39	0.46	1.36	1.57	0.47
Xenopus (Silurana) tropicalis ectodysplasin A receptor (edar) mRNA	NM_001006819.1	0.15	1.33	3.24	0.39	1.13	1.53	0.48
PREDICTED: Xenopus (Silurana) tropicalis WD repeat domain 27 (wdr27) mRNA	XM_002931515.2	11.09	23.06	1.06	1.26	1.78	0.51	0.48
Xenopus (Silurana) tropicalis tumor necrosis factor receptor superfamily member 21 (tnfrsf21) mRNA	NM_001079136.1	4.51	10	1.16	2.95	4.39	0.58	0.5
PREDICTED: Xenopus (Silurana) tropicalis ets homologous factor (ehf) mRNA	XM_002937289.2	1.09	3.52	1.71	1.41	2.54	0.86	0.51
Xenopus laevis DDB1 and CUL4 associated factor 17 (dcaf17) mRNA	NM_001096802.1	15.03	41.27	1.46	4.31	7.17	0.74	0.51
XLU08408 Xenopus laevis arginase 3 mRNA complete cds	U08408.1	1.16	3.85	1.74	1.06	1.96	0.89	0.51
Xenopus tropicalis cDNA clone IMAGE:7593686	BC168616.1	6.74	35.56	2.41	1.18	2.75	1.23	0.52
Xenopus tropicalis cDNA clone IMAGE:7648616	BC136038.1	3.55	9.61	1.44	0.95	1.58	0.74	0.52
PREDICTED: Xenopus (Silurana) tropicalis ChaC cation transport regulator homolog 1 (E. coli) (chac1) mRNA	XM_002939546.2	8.59	24.08	1.49	6.52	11.18	0.78	0.53
Xenopus laevis mRNA for thimet oligopeptidase complete cds	AB030904.1	0.34	1.27	1.91	3.38	6.77	1.01	0.53
PREDICTED: Xenopus (Silurana) tropicalis putative N-acetyltransferase 16-like (LOC100490742) mRNA	XM_002943189.1	0.79	2.4	1.62	0.82	1.48	0.86	0.53
Xenopus laevis MGC79035 protein (MGC79035) mRNA	NM_001093448.1	1.69	8.11	2.27	0.66	1.54	1.24	0.55
Xenopus laevis DnaJ (Hsp40) homolog subfamily C member 27 (dnajc27-b) mRNA	NM_001095422.1	2.2	4.7	1.1	1.35	2.04	0.6	0.55
Xenopus (Silurana) tropicalis SRY (sex determining region Y)-box 1 (sox1) mRNA	NM_001080996.1	1.1	2.42	1.15	1.94	3	0.63	0.55
Xenopus (Silurana) tropicalis atlastin GTPase 1 (atl1) mRNA	NM_001078754.1	0.96	2.97	1.64	0.66	1.22	0.9	0.55
1 Expression levels (FPKM) in pre-placodal explants after injection of Six1+Eya1 and CHX treatment
2 Expression levels (FPKM) in pre-placodal explants after injection of Six1+Eya1 and CHX+ DEX treatment
3 Log2 Fold change values for Six1+Eya1
4 Expression levels (FPKM) in un-injected pre-placodal explants after CHX treatment
5 Expression levels (FPKM) in un-injected pre-placodal explants after CHX+DEX treatment
6 Log2 Fold change values for un-injected control
7 Rank = FC(log2) Control/FC(log2) Six1+Eya1 Instances where a gene is either not expressed in the un-injected control or has a negative
rank (i.e. the opposite direction of change compared to the experimental condition) are equally ranked as 0.

## Sheet: S. file 2.4 - Six1i DOWN
Supplementary File 2 Table 4 Genes with at least two-fold down-regulation after injection of Six1-GR and treatment with CHX + DEX
Annotation	Accession	Six11	Six1 CHX+DEX2	FC Six13	Control CHX4	Control CHX+DEX5	FC Control6	Rank7
Xenopus laevis histone cluster 2 H2ab (hist2h2ab) mRNA	NM_001092630.1	1.45	0.01	-9.5	0	0	0	0
Xenopus tropicalis finished cDNA clone TNeu112e04	CR855425.2	19.03	0.66	-4.87	5.7	9.45	0.73	0
PREDICTED: Xenopus (Silurana) tropicalis SVOP-like (svopl) mRNA	XM_002940328.2	3.98	0.26	-3.98	1.91	2.26	0.25	0
Xenopus laevis adenosine deaminase domain containing 1 (testis-specific) (adad1) mRNA	NM_001096430.1	1.16	0.08	-3.97	0	0	0	0
XELUVS2 X.laevis UVS.2 protein gene 3' end	M27162.1	539.15	38.91	-3.8	273.92	419.74	0.62	0
Xenopus laevis cyclin A1 mRNA (cDNA clone MGC:132235 IMAGE:5048077) complete cds	BC111510.1	1.16	0.1	-3.68	0	0	0	0
Xenopus laevis WW and C2 domain containing 1 mRNA (cDNA clone IMAGE:5570447) partial cds	BC042930.1	157.94	14.69	-3.43	25.38	43.13	0.77	0
PREDICTED: Xenopus (Silurana) tropicalis VPS10 domain-containing receptor SorCS1-like (LOC101733791) partial mRNA	XM_004920598.1	22.71	2.12	-3.43	0	0	0	0
Xenopus laevis ferritin heavy chain mRNA complete cds	AF538970.1	1.88	0.18	-3.41	0	0	0	0
Xenopus laevis mRNA for PYLa (prepro-PGLa) precursor from skin	X01824.1	744.08	82.87	-3.17	0	0	0	0
PREDICTED: Xenopus (Silurana) tropicalis neurogenic locus notch homolog protein 1-like (LOC100488695) mRNA	XM_002942601.2	1.35	0.16	-3.16	0	0	0	0
Xenopus laevis Ly-6/uPAR-related protein-1 (LURP-1) mRNA complete cds	AF364819.1	1.84	0.22	-3.13	0	0	0	0
Xenopus (Silurana) tropicalis myosin heavy chain 2 skeletal muscle adult (myh2) mRNA	NM_001006804.1	1.14	0.15	-3	0	0	0	0
Xenopus laevis high-mobility group nucleosome binding domain 1 mRNA (cDNA clone MGC:64449 IMAGE:6880568) complete cds	BC054972.1	8.33	1.17	-2.84	333.6	363.56	0.13	0
XELC3 X.laevis complement component 3 (C3) mRNA 3' end	M21790.1	1.12	0.17	-2.8	0	0	0	0
Xenopus laevis F-box and leucine-rich repeat protein 5 (fbxl5) mRNA	NM_001087279.1	3204.58	467.36	-2.78	305.78	326.96	0.1	0
Xenopus tropicalis cDNA clone IMAGE:7690597	BC161097.1	1.03	0.16	-2.71	0	0	0	0
Xenopus laevis mitogen-activated protein kinase kinase 7 (map2k7) mRNA	NM_001087648.1	3382.5	537.07	-2.66	274.19	382.01	0.48	0
PREDICTED: Xenopus (Silurana) tropicalis roundabout axon guidance receptor homolog 2 (Drosophila) (robo2) transcript variant X2 mRNA	XM_004912079.1	1.51	0.27	-2.54	0	0	0	0
PREDICTED: Xenopus (Silurana) tropicalis vomeronasal type-2 receptor 26-like (LOC100493683) mRNA	XM_002941439.2	2.87	0.52	-2.47	1.26	1.61	0.36	0
PREDICTED: Xenopus (Silurana) tropicalis collagen type XVI alpha 1 (col16a1) transcript variant X2 mRNA	XM_004911600.1	1.19	0.22	-2.46	0	0	0	0
Xenopus (Silurana) tropicalis membrane bound O-acyltransferase domain containing 2 (mboat2) mRNA	NM_001102685.1	2.56	0.48	-2.44	1.11	1.24	0.17	0
Xenopus (Silurana) tropicalis N-myc (and STAT) interactor (nmi) mRNA	NM_001032331.1	1.07	0.21	-2.34	0	0	0	0
PREDICTED: Xenopus (Silurana) tropicalis tripartite motif-containing protein 7-like (LOC100489373) mRNA	XM_004919395.1	1.29	0.26	-2.34	0	0	0	0
Xenopus laevis enolase-phosphatase 1 (enoph1) mRNA	NM_001095889.1	19.1	3.96	-2.28	1.56	1.8	0.22	0
PREDICTED: Xenopus (Silurana) tropicalis glutamate receptor ionotropic N-methyl-D-aspartate 3B (grin3b) mRNA	XM_002937382.2	1.42	0.3	-2.25	0	0	0	0
Xenopus (Silurana) tropicalis protein phosphatase 1 regulatory subunit 12B (ppp1r12b) mRNA	NM_001079292.1	62.12	13.24	-2.24	0	0	0	0
Xenopus laevis mRNA for hatching enzyme complete cds	D89632.1	82.66	17.86	-2.22	72.54	101.29	0.49	0
Xenopus (Silurana) tropicalis ELMO/CED-12 domain containing 1 (elmod1) mRNA	NM_001078847.1	1.04	0.24	-2.18	0	0	0	0
PREDICTED: Xenopus (Silurana) tropicalis uncharacterized LOC100485064 (LOC100485064) transcript variant X2 mRNA	XM_004918508.1	1056.65	243.19	-2.12	0	0	0	0
Xenopus laevis transporter associated with antigen processing 2 (TAP2) mRNA TAP2-j allele complete cds	AY204554.1	5.04	1.17	-2.11	2.19	4.15	0.93	0
PREDICTED: Xenopus (Silurana) tropicalis phosphopantothenoylcysteine decarboxylase-like (LOC100495698) transcript variant X2 mRNA	XM_004915998.1	489.05	114.31	-2.1	17.86	20.16	0.18	0
PREDICTED: Xenopus (Silurana) tropicalis ryanodine receptor 1 (skeletal) (ryr1) transcript variant X2 mRNA	XM_004917103.1	1.65	0.4	-2.07	0	0	0	0
Xenopus laevis uncharacterized protein MGC131332 (MGC131332) mRNA	NM_001096476.1	3130.69	753.75	-2.06	206.4	230.3	0.16	0
Xenopus tropicalis MGC89417 protein mRNA (cDNA clone MGC:89417 IMAGE:6990058) complete cds	BC075526.1	5.89	1.43	-2.05	5.56	7.94	0.52	0
Xenopus tropicalis cDNA clone IMAGE:7692177	BC121991.1	1.16	0.29	-2.03	0	0	0	0
PREDICTED: Xenopus (Silurana) tropicalis uncharacterized LOC100496845 (LOC100496845) mRNA	XM_002935716.2	651.37	160.86	-2.02	449.83	2036.85	2.18	0
PREDICTED: Xenopus (Silurana) tropicalis mediator of RNA polymerase II transcription subunit 24-like (LOC100491557) transcript variant X1 mRNA	XM_002937856.2	1.18	0.3	-2.02	0	0	0	0
PREDICTED: Xenopus (Silurana) tropicalis A kinase (PRKA) anchor protein 6 (akap6) transcript variant X2 mRNA	XM_004917275.1	1.84	0.47	-1.99	0	0	0	0
Xenopus laevis ecto-nucleosidase triphosphate diphosphohydrolase 7 mRNA partial cds	DQ117608.1	190.66	48.39	-1.98	33.3	34.81	0.07	0
Xenopus (Silurana) tropicalis ras homolog family member H (rhoh) mRNA	NM_001126963.1	2.12	0.55	-1.96	0	0	0	0
PREDICTED: Xenopus (Silurana) tropicalis uncharacterized LOC100490207 (LOC100490207) mRNA	XM_002939509.2	1.24	0.33	-1.93	0	0	0	0
Xenopus laevis laminin beta 2 (laminin S) (lamb2) mRNA	NM_001094695.1	292.48	77.56	-1.92	79.36	85.32	0.11	0
Xenopus laevis cDNA clone IMAGE:8462510	BC129550.1	201.04	53.62	-1.91	51.44	169.75	1.73	0
Xenopus tropicalis finished cDNA clone TGas088i07	CR942563.2	302.6	81.12	-1.9	44.24	50.01	0.18	0
Xenopus (Silurana) tropicalis PHD finger protein 19 (phf19) mRNA	NM_001078978.1	1.76	0.47	-1.9	0	0	0	0
Xenopus laevis cDNA clone MGC:115069 IMAGE:3404671 complete cds	BC100222.1	1955.83	529.82	-1.89	323.86	782.18	1.28	0
Xenopus laevis malic enzyme 3 NADP(+)-dependent mitochondrial (me3) nuclear gene encoding mitochondrial protein mRNA	NM_001095050.1	50.78	13.81	-1.88	12.89	19.21	0.58	0
PREDICTED: Xenopus (Silurana) tropicalis tenascin XB (tnxb) mRNA	XM_002941267.2	1.36	0.37	-1.88	0	0	0	0
PREDICTED: Xenopus (Silurana) tropicalis poly [ADP-ribose] polymerase 4-like (LOC100491505) mRNA	XM_002937967.2	1.17	0.33	-1.84	0	0	0	0
PREDICTED: Xenopus (Silurana) tropicalis zinc finger protein 585A-like (LOC100487634) transcript variant X1 mRNA	XM_004919038.1	222.3	62.71	-1.83	45.53	60.18	0.41	0
PREDICTED: Xenopus (Silurana) tropicalis poly (ADP-ribose) polymerase family member 4 (parp4) mRNA	XM_002937966.2	3.03	0.87	-1.81	0	0	0	0
Xenopus tropicalis finished cDNA clone TGas104p24	CR761732.2	1.17	0.34	-1.79	0	0	0	0
Xenopus laevis ubiquitin-conjugating enzyme E2K (ube2k) mRNA	NM_001086821.1	133.44	39.27	-1.77	34.98	35.34	0.02	0
Xenopus (Silurana) tropicalis novel protein containing an Inosine-uridine preferring nucleoside hydrolase domain (LOC734042) mRNA	NM_001045726.1	1.13	0.34	-1.75	0	0	0	0
Xenopus laevis homeobox protein Optx2 mRNA complete cds	AF081352.1	1.37	0.42	-1.74	0	0	0	0
PREDICTED: Xenopus (Silurana) tropicalis sialic acid binding Ig-like lectin 1 sialoadhesin (siglec1) mRNA	XM_002938400.2	1.7	0.52	-1.74	0	0	0	0
Xenopus laevis circadian rhythmicity protein CLOCK mRNA complete cds	AF203107.1	369.09	112	-1.73	1.72	3.54	1.05	0
Xenopus laevis cDNA clone IMAGE:7211103	BC106476.1	1.8	0.55	-1.72	1.79	4.84	1.45	0
Xenopus tropicalis cDNA clone IMAGE:7017207	BC087776.1	1.57	0.49	-1.71	0	0	0	0
PREDICTED: Xenopus (Silurana) tropicalis retina and anterior neural fold homeobox (rax) mRNA	XM_002936669.2	1.25	0.39	-1.7	1.01	1.89	0.91	0
PREDICTED: Xenopus (Silurana) tropicalis neurofascin (nfasc) transcript variant X8 mRNA	XM_004910702.1	1.12	0.35	-1.7	0	0	0	0
Xenopus laevis cDNA clone IMAGE:6635274	BC108828.1	7.98	2.48	-1.69	0	0	0	0
Xenopus laevis glycophorin C a (gpca) mRNA	NM_001092943.1	1.09	0.35	-1.67	0	0	0	0
Xenopus laevis kelch-like family member 24 (klhl24) mRNA	NM_001096745.1	11137.6	3539.57	-1.66	81.94	124.24	0.61	0
Xenopus laevis coiled-coil domain containing 3 (ccdc3) mRNA	NM_001091620.1	1.32	0.42	-1.65	0	0	0	0
Xenopus (Silurana) tropicalis synaptotagmin 4 (syt4) mRNA	NM_001171514.1	1.29	0.41	-1.65	0	0	0	0
Xenopus laevis pyruvate dehydrogenase E1 alpha 1 mRNA (cDNA clone MGC:132282 IMAGE:3399753) complete cds	BC106670.1	2713.27	868.78	-1.65	126.66	162.61	0.37	0
PREDICTED: Xenopus (Silurana) tropicalis myosin VIIA (myo7a) transcript variant X2 mRNA	XM_004912262.1	4.19	1.35	-1.64	0	0	0	0
PREDICTED: Xenopus (Silurana) tropicalis fibroblast growth factor 9 (glia-activating factor) (fgf9) mRNA	XM_002938575.2	1.08	0.35	-1.63	0	0	0	0
Xenopus laevis Rho GTPase activating protein 30 (arhgap30) mRNA	NM_001093552.1	1.37	0.45	-1.62	0	0	0	0
Xenopus laevis ankyrin repeat domain 1 (cardiac muscle) (ankrd1) mRNA	NM_001096167.1	3.19	1.04	-1.62	0	0	0	0
Xenopus laevis uncharacterized LOC496105 (LOC496105) mRNA	NM_001095360.1	1.22	0.41	-1.61	0	0	0	0
Xenopus laevis RNA binding motif protein 23 (rbm23) mRNA	NM_001092339.1	1990.85	665.92	-1.58	158.55	258.74	0.71	0
Xenopus laevis hypothetical protein LOC100127287 mRNA (cDNA clone IMAGE:8822377) partial cds	BC155883.1	61.64	20.7	-1.58	16.31	18.27	0.17	0
Xenopus laevis neuronal differentiation 1 (neurod1-b) mRNA	NM_001092127.1	263.51	89.04	-1.57	30.95	33.76	0.13	0
Xenopus laevis family with sequence similarity 98 member B (fam98b) mRNA	NM_001093330.1	154.31	52.2	-1.57	122.52	282.09	1.21	0
PREDICTED: Xenopus (Silurana) tropicalis BR serine/threonine kinase 1 (brsk1) transcript variant X2 mRNA	XM_004916304.1	1.56	0.53	-1.56	0	0	0	0
Xenopus laevis cDNA clone IMAGE:5156129	BC083028.1	10260.3	3525.06	-1.55	792.53	1191.92	0.59	0
PREDICTED: Xenopus (Silurana) tropicalis embryonic protein UVS.2-like (LOC100496122) transcript variant X1 mRNA	XM_002937302.2	5.09	1.79	-1.52	4.08	5.46	0.43	0
Xenopus laevis dimethylarginine dimethylaminohydrolase 2 (ddah2) mRNA	NM_001094280.1	2.96	1.04	-1.52	0	0	0	0
Xenopus laevis ventral pancreatic precursor 1 short isoform (vpp1) mRNA complete cds alternatively spliced	JF439312.1	1.1	0.39	-1.51	0	0	0	0
Xenopus laevis recombination activating gene 1 a (rag1) mRNA	NM_001172083.1	1.48	0.53	-1.5	0	0	0	0
PREDICTED: Xenopus (Silurana) tropicalis fibrous sheath CABYR-binding protein-like (LOC101735189) transcript variant X2 mRNA	XM_004915893.1	443.39	158.35	-1.49	18.84	70.63	1.91	0
Xenopus laevis mitochondrial fission factor (mff-a) nuclear gene encoding mitochondrial protein mRNA	NM_001093456.1	356.04	127.34	-1.49	202.17	264.63	0.39	0
PREDICTED: Xenopus (Silurana) tropicalis netrin 4 (ntn4) mRNA	XM_002941255.2	1.29	0.47	-1.48	0	0	0	0
PREDICTED: Xenopus (Silurana) tropicalis interleukin-17 receptor C-like (LOC100486154) mRNA	XM_002941672.2	1.26	0.46	-1.48	0	0	0	0
Xenopus laevis chromosome 21 open reading frame 2 (c21orf2) nuclear gene encoding mitochondrial protein mRNA	NM_001094049.1	86.58	31.18	-1.48	0	0	0	0
Xenopus laevis cDNA clone IMAGE:6948748	BC094119.1	506.41	182.49	-1.48	83.09	95.07	0.2	0
Xenopus tropicalis finished cDNA clone TEgg018h13	CR761350.2	1.02	0.38	-1.46	0	0	0	0
PREDICTED: Xenopus (Silurana) tropicalis uncharacterized LOC101734416 (LOC101734416) transcript variant X1 mRNA	XM_004912947.1	4.42	1.63	-1.45	0	0	0	0
Xenopus laevis cDNA clone IMAGE:5570266 partial cds	BC073666.1	26.36	9.7	-1.45	22.37	35.46	0.67	0
Xenopus laevis cDNA clone IMAGE:6934268	BC081240.1	129.79	48.12	-1.44	0	0	0	0
Xenopus laevis uncharacterized protein MGC114819 (MGC114819) mRNA	NM_001096615.1	1.35	0.5	-1.43	10.31	11.96	0.22	0
Xenopus laevis FEZ family zinc finger 2 (fezf2) mRNA	NM_001096464.1	1.97	0.74	-1.43	3.56	3.74	0.08	0
PREDICTED: Xenopus (Silurana) tropicalis ankyrin 3 node of Ranvier (ankyrin G) (ank3) transcript variant X2 mRNA	XM_004915791.1	2.04	0.77	-1.43	3.19	3.28	0.04	0
PREDICTED: Xenopus (Silurana) tropicalis uncharacterized LOC101731138 (LOC101731138) mRNA	XM_004920571.1	38.7	14.53	-1.42	0	0	0	0
Xenopus tropicalis finished cDNA clone TGas076k16	CR761730.2	1851.06	694.84	-1.42	97.55	142.27	0.55	0
PREDICTED: Xenopus (Silurana) tropicalis translocated promoter region nuclear basket protein (tpr) transcript variant X2 mRNA	XM_004913764.1	1.22	0.46	-1.41	0	0	0	0
PREDICTED: Xenopus (Silurana) tropicalis proteasomal ATPase-associated factor 1-like (LOC100491421) mRNA	XM_002943314.2	1.01	0.39	-1.39	0	0	0	0
Xenopus laevis Leucine-rich repeat-containing protein 42 mRNA (cDNA clone IMAGE:6863997) partial cds	BC078092.1	1323.28	509.27	-1.38	160.5	215.05	0.43	0
Xenopus laevis cDNA clone IMAGE:3745844	BC097849.1	3.16	1.22	-1.38	0	0	0	0
Xenopus laevis uncharacterized protein MGC68546 (MGC68546) mRNA	NM_001090093.1	1.05	0.41	-1.37	0	0	0	0
Xenopus laevis insect-derived growth factor-B-like protein mRNA complete cds	AY986979.1	1389.71	541.37	-1.37	16.65	20.37	0.3	0
PREDICTED: Xenopus (Silurana) tropicalis embryonic protein UVS.2-like (LOC101734297) transcript variant X3 mRNA	XM_004913370.1	9.72	3.81	-1.36	0	0	0	0
Xenopus laevis uncharacterized LOC100505442 (LOC100505442) mRNA	NM_001197278.1	393.29	154.06	-1.36	37.12	42.62	0.2	0
Xenopus laevis hypothetical protein LOC733266 mRNA (cDNA clone IMAGE:6324856) partial cds	BC097892.1	7.98	3.13	-1.35	0	0	0	0
Xenopus laevis hypothetical protein LOC443691 mRNA (cDNA clone IMAGE:5085253) partial cds	BC073730.1	243.14	95.82	-1.35	46.67	47.64	0.03	0
Xenopus laevis carbonic anhydrase XIII (ca13) mRNA	NM_001093512.1	1.2	0.48	-1.34	0	0	0	0
Xenopus (Silurana) tropicalis hydroxy-delta-5-steroid dehydrogenase 3 beta- and steroid delta-isomerase 7 (hsd3b7) mRNA	NM_001127029.1	1.61	0.64	-1.34	0	0	0	0
Xenopus laevis receptor tyrosine kinase ErbB4 (erbb4) mRNA complete cds	DQ646916.1	1.93	0.77	-1.34	0	0	0	0
Xenopus laevis solute carrier family 44 member 1 (slc44a1) mRNA	NM_001091778.1	862.85	344	-1.33	181.1	193.92	0.1	0
PREDICTED: Xenopus (Silurana) tropicalis uncharacterized LOC100498501 (LOC100498501) mRNA	XM_002943984.2	2.16	0.87	-1.33	0	0	0	0
PREDICTED: Xenopus (Silurana) tropicalis p21 protein (Cdc42/Rac)-activated kinase 3 (pak3) transcript variant X3 mRNA	XM_004916850.1	1.74	0.7	-1.33	0	0	0	0
XELXLO1A Xenopus laevis mRNA for pleiotrophic factor-beta2 complete cds	D42060.1	65.54	26.27	-1.32	9.82	14.46	0.56	0
Xenopus laevis potassium channel tetramerization domain containing 14 (kctd14) mRNA	NM_001091174.1	231.4	92.77	-1.32	26.71	39.63	0.57	0
Xenopus laevis comp37 mRNA complete sequence	DQ096919.1	574.33	231.05	-1.32	114.82	190.48	0.74	0
Xenopus tropicalis homeodomain transcription factor (Hex) mRNA complete cds	AY160969.1	1.68	0.68	-1.32	0	0	0	0
Xenopus tropicalis cDNA clone MGC:172468 IMAGE:7706505 complete cds	BC159126.1	34.06	13.76	-1.31	0	0	0	0
Xenopus laevis transmembrane protein 82 (tmem82) mRNA	NM_001094923.1	6.44	2.62	-1.31	2.11	2.76	0.39	0
PREDICTED: Xenopus (Silurana) tropicalis tripartite motif-containing protein 7-like (LOC100494464) mRNA	XM_002941330.2	2.36	0.96	-1.31	1.01	1.32	0.39	0
Xenopus laevis ribonucleotide reductase subunit M1 (RRM1) mRNA partial cds	AF168794.1	1091.56	445.39	-1.3	200.28	431.25	1.11	0
PREDICTED: Xenopus (Silurana) tropicalis BAI1-associated protein 3 (baiap3) mRNA	XM_002938415.2	3.37	1.39	-1.29	3.48	3.76	0.12	0
PREDICTED: Xenopus (Silurana) tropicalis G protein-coupled receptor 52 (gpr52) mRNA	XM_002931434.2	1.14	0.47	-1.29	0	0	0	0
PREDICTED: Xenopus (Silurana) tropicalis L-2-hydroxyglutarate dehydrogenase (l2hgdh) transcript variant 2 mRNA	XM_002938125.2	955.86	393.53	-1.29	128.6	159.14	0.31	0
PREDICTED: Xenopus (Silurana) tropicalis neurofilament heavy polypeptide-like (LOC101732029) mRNA	XM_004915717.1	1792.77	739.46	-1.28	39.62	103.78	1.39	0
Xenopus laevis cDNA clone IMAGE:6954229 containing frame-shift errors	BC084339.1	6.53	2.7	-1.28	1.31	1.62	0.3	0
Xenopus laevis glucose-dependent insulinotropic polypeptide mRNA complete cds	EF010533.1	1.05	0.44	-1.28	0	0	0	0
Xenopus laevis cDNA clone IMAGE:5514602	BC087617.1	423.03	176.48	-1.27	11.19	13.9	0.32	0
Xenopus laevis MGC82394 protein (MGC82394) mRNA	NM_001091902.1	22.42	9.39	-1.26	2.52	2.73	0.12	0
PREDICTED: Xenopus (Silurana) tropicalis gamma-secretase activating protein (gsap) transcript variant X2 mRNA	XM_004913025.1	2.94	1.24	-1.26	1.92	2.19	0.2	0
PREDICTED: Xenopus (Silurana) tropicalis 1-phosphatidylinositol 4 5-bisphosphate phosphodiesterase eta-2-like (LOC100487353) mRNA	XM_002936558.2	2.47	1.04	-1.25	0	0	0	0
Xenopus laevis enhancer of split related protein-7 mRNA (cDNA clone IMAGE:4959168) partial cds	BC072958.1	1.2	0.51	-1.25	0	0	0	0
Xenopus (Silurana) tropicalis cholinergic receptor nicotinic alpha 4 (neuronal) (chrna4) mRNA	NM_001113843.1	30.98	13.07	-1.25	18.5	21.72	0.24	0
PREDICTED: Xenopus (Silurana) tropicalis Hermansky-Pudlak syndrome 3 (hps3) transcript variant X2 mRNA	XM_004914361.1	2.8	1.18	-1.25	0	0	0	0
Xenopus laevis comp43 mRNA complete sequence	DQ096849.1	483.79	204.33	-1.25	69.01	75.74	0.14	0
Xenopus (Silurana) tropicalis cytochrome P450 family 7 subfamily B polypeptide 1 (cyp7b1) mRNA	NM_001127039.1	1.1	0.47	-1.24	0	0	0	0
PREDICTED: Xenopus (Silurana) tropicalis phosphodiesterase 8B (pde8b) transcript variant X1 mRNA	XM_002940874.2	1.41	0.61	-1.24	0	0	0	0
Xenopus laevis mutL homolog 1 colon cancer nonpolyposis type 2 (mlh1) mRNA	NM_001097076.1	1.02	0.44	-1.23	0	0	0	0
Xenopus (Silurana) tropicalis oxysterol binding protein-like 3 (osbpl3) mRNA	NM_001256919.1	42.69	18.25	-1.23	11.78	15.19	0.37	0
PREDICTED: Xenopus (Silurana) tropicalis c-X-C motif chemokine 10-like (LOC100490277) mRNA	XM_002940575.1	2.91	1.25	-1.23	1.21	1.69	0.49	0
Xenopus laevis uncharacterized protein MGC64410 (MGC64410) mRNA	NM_001086446.1	1.76	0.75	-1.23	0	0	0	0
Xenopus laevis ecotropic viral integration site 1 (Evi1) mRNA complete cds	DQ088677.1	1.23	0.53	-1.23	0	0	0	0
Xenopus laevis H1 histone family member X (h1fx) mRNA	NM_001086796.1	99.58	42.69	-1.23	25.76	31.87	0.31	0
Xenopus (Silurana) tropicalis Rho GTPase activating protein 33 (arhgap33) mRNA	NM_001097300.1	2482.92	1070.09	-1.22	11.1	11.33	0.03	0
Xenopus tropicalis finished cDNA clone TGas058n14	CR762223.2	1.16	0.5	-1.22	0	0	0	0
PREDICTED: Xenopus (Silurana) tropicalis serine/threonine-protein kinase N1-like (LOC100487973) mRNA	XM_002942439.2	97.08	41.93	-1.22	0	0	0	0
Xenopus laevis lactamase beta 2 (lactb2) mRNA	NM_001094943.1	231865	100256	-1.21	175344	413961	1.24	0
Xenopus laevis cathepsin S (ctss-a) mRNA	NM_001087353.1	1.16	0.5	-1.21	0	0	0	0
PREDICTED: Xenopus (Silurana) tropicalis uncharacterized LOC100486850 (LOC100486850) transcript variant X2 mRNA	XM_004915362.1	92.36	40.13	-1.21	0	0	0	0
Xenopus laevis death inducer-obliterator 1 (dido1) mRNA	NM_001094588.1	1047.17	455.08	-1.21	238.74	281.96	0.25	0
PREDICTED: Xenopus (Silurana) tropicalis zinc finger SWIM-type containing 8 (zswim8) mRNA	XM_002935767.2	57.88	25.29	-1.2	15.53	18.18	0.23	0
Xenopus laevis hypothetical protein LOC100037229 mRNA (cDNA clone IMAGE:8541663) partial cds	BC129775.1	2.1	0.93	-1.19	0	0	0	0
Xenopus laevis MGC80465 protein (MGC80465) mRNA	NM_001092219.1	210.05	92.47	-1.19	35.43	36.14	0.03	0
Xenopus laevis uncharacterized LOC100101301 (LOC100101301) mRNA	NM_001099887.1	1827.93	804.94	-1.19	365.08	436.07	0.26	0
Xenopus laevis G patch domain and ankyrin repeats 1 (gpank1) mRNA	NM_001097131.1	1372.97	605.92	-1.19	194.14	259.78	0.43	0
Xenopus laevis SEC13 homolog (sec13) mRNA	NM_001086973.1	4014.76	1773.07	-1.18	198.79	804.95	2.02	0
PREDICTED: Xenopus (Silurana) tropicalis uncharacterized LOC100488736 (LOC100488736) transcript variant X2 mRNA	XM_004916677.1	179.58	79.32	-1.18	35.79	42.25	0.24	0
Xenopus laevis cDNA clone MGC:79935 IMAGE:6865551 complete cds	BC076717.1	791.2	349.55	-1.18	246.09	269.65	0.14	0
PREDICTED: Xenopus (Silurana) tropicalis rho GTPase-activating protein 44-like (LOC100497272) mRNA	XM_002937019.2	1.23	0.55	-1.18	0	0	0	0
Xenopus laevis uncharacterized protein MGC81054 (MGC81054) mRNA	NM_001091253.1	1582.3	702.7	-1.18	276.15	312.57	0.18	0
Xenopus laevis seizure related 6 homolog-like 2 (sez6l2) mRNA	NM_001093958.1	1.58	0.7	-1.18	1.4	1.52	0.13	0
PREDICTED: Xenopus (Silurana) tropicalis uncharacterized LOC100494305 (LOC100494305) partial mRNA	XM_002942838.2	11	4.9	-1.17	0	0	0	0
Xenopus laevis synaptic vesicle 2-related protein mRNA complete cds	DQ167576.1	2.35	1.06	-1.16	0	0	0	0
PREDICTED: Xenopus (Silurana) tropicalis spermidine synthase (srm) transcript variant X1 mRNA	XM_002939409.2	2.05	0.92	-1.16	0	0	0	0
XLAF001049 Xenopus laevis retinal homeobox 2A (Rx2A) mRNA complete cds	AF001049.1	1.53	0.69	-1.16	0	0	0	0
PREDICTED: Xenopus (Silurana) tropicalis mucin-22-like (LOC101734541) mRNA	XM_004911425.1	1.07	0.48	-1.16	0	0	0	0
Xenopus laevis synovial sarcoma translocation gene on chromosome 18-like 1 (ss18l1) mRNA	NM_001093632.1	171.2	77.12	-1.16	48.5	61.68	0.35	0
Xenopus laevis X-ray repair complementing defective repair in Chinese hamster cells 1 (xrcc1) mRNA	NM_001087242.1	302.8	137.19	-1.15	48	49.68	0.05	0
Xenopus laevis neuronal leucine-rich repeat protein 6 (NLRR-6) mRNA complete cds	DQ315790.1	1.73	0.79	-1.14	0	0	0	0
PREDICTED: Xenopus (Silurana) tropicalis piggyBac transposable element-derived protein 4-like (LOC100488733) transcript variant X1 mRNA	XM_002939902.2	1056.82	483.24	-1.13	22.54	35.95	0.68	0
Xenopus laevis cDNA clone IMAGE:6946228	BC081201.1	1.06	0.49	-1.13	1.03	1.17	0.19	0
Xenopus laevis uncharacterized LOC495835 (LOC495835) mRNA	NM_001095192.1	6302.05	2899.98	-1.12	565.5	818.25	0.54	0
PREDICTED: Xenopus (Silurana) tropicalis sodium channel voltage-gated type III alpha subunit (scn3a) mRNA	XM_002939271.2	1.04	0.48	-1.12	0	0	0	0
Xenopus laevis cDNA clone MGC:130909 IMAGE:7392081 complete cds	BC106360.1	1.43	0.66	-1.12	0	0	0	0
PREDICTED: Xenopus (Silurana) tropicalis cytoplasmic polyadenylation element binding protein 2 (cpeb2) transcript variant X2 mRNA	XM_004911230.1	297.24	137.22	-1.12	77.25	79.18	0.04	0
PREDICTED: Xenopus (Silurana) tropicalis proline-serine-threonine phosphatase interacting protein 2 (pstpip2) mRNA	XM_002936514.2	2.41	1.12	-1.12	3.76	5.18	0.47	0
PREDICTED: Xenopus (Silurana) tropicalis brain expressed associated with NEDD4 1 (bean1) transcript variant X1 mRNA	XM_002933648.1	1.44	0.67	-1.11	0	0	0	0
Xenopus laevis MGC84281 protein (MGC84281) mRNA	NM_001094276.1	2.79	1.3	-1.11	0	0	0	0
PREDICTED: Xenopus (Silurana) tropicalis trichohyalin-like (LOC100495334) mRNA	XM_002940957.2	551.24	257.59	-1.1	137.87	138.42	0.01	0
PREDICTED: Xenopus (Silurana) tropicalis oligodendrocyte lineage transcription factor 2 (olig2) transcript variant X1 mRNA	XM_004912144.1	7.91	3.7	-1.1	8.48	9.19	0.12	0
PREDICTED: Xenopus (Silurana) tropicalis INO80 homolog (ino80) mRNA	XM_004917309.1	1260.82	590.62	-1.1	304.79	397.58	0.39	0
PREDICTED: Xenopus (Silurana) tropicalis apoptosis-associated speck-like protein containing a CARD-like (LOC101732196) partial mRNA	XM_004920131.1	2.47	1.16	-1.1	0	0	0	0
XELPDS Xenopus laevis mRNA for prostaglandin D synthase complete cds	D83712.1	1.18	0.56	-1.09	0	0	0	0
PREDICTED: Xenopus (Silurana) tropicalis oocyte zinc finger protein XlCOF7.1-like (LOC101731437) mRNA	XM_004913803.1	103.03	48.58	-1.09	29.97	34.97	0.23	0
Xenopus laevis HESX homeobox 1 (hesx1-b) mRNA	NM_001162570.1	1.22	0.58	-1.08	1.07	1.39	0.39	0
PREDICTED: Xenopus (Silurana) tropicalis histone-lysine N-methyltransferase PRDM9-like (LOC100493189) transcript variant X2 mRNA	XM_004915543.1	13.6	6.5	-1.07	9.43	10.4	0.15	0
PREDICTED: Xenopus (Silurana) tropicalis palmitoyltransferase ZDHHC2-like (LOC101732299) mRNA	XM_004914437.1	1.78	0.87	-1.04	0	0	0	0
Xenopus (Silurana) tropicalis cyclin-dependent kinase inhibitor 2C (p18 inhibits CDK4) (cdkn2c) mRNA	NM_001123460.1	1.76	0.87	-1.04	1.21	1.29	0.09	0
Xenopus laevis retinol dehydrogenase 7 (rdh7) mRNA	NM_001085720.1	353.05	172.76	-1.04	112.23	119.24	0.09	0
Xenopus laevis ATP-binding cassette sub-family A member 3 (ABCA3) mRNA partial cds	HM535699.1	1.46	0.72	-1.03	7.87	8	0.03	0
Xenopus laevis COUP transcription factor 1 mRNA (cDNA clone MGC:196736 IMAGE:9041644) complete cds	BC170009.1	1.14	0.56	-1.03	0	0	0	0
Xenopus laevis tau-like protein-1 (xtp) mRNA complete cds alternatively spliced	AY032847.1	1.24	0.61	-1.02	1.33	1.42	0.1	0
Xenopus laevis RAP1 GTPase activating protein (rap1gap) mRNA	NM_001094661.1	77.03	38.24	-1.02	27.86	29.39	0.08	0
PREDICTED: Xenopus (Silurana) tropicalis carbohydrate (N-acetylgalactosamine 4-sulfate 6-O) sulfotransferase 15 (chst15) mRNA	XM_002937806.2	1.34	0.67	-1.02	0	0	0	0
PREDICTED: Xenopus (Silurana) tropicalis protein kinase C delta type-like (LOC101734681) mRNA	XM_004916474.1	316.56	157.33	-1.01	51.84	62.74	0.28	0
Xenopus tropicalis finished cDNA clone TGas003o01	CR942341.2	1.15	0.58	-1.01	0	0	0	0
Xenopus laevis synaptotagmin-like 4 (sytl4) mRNA	NM_001092991.1	1583.48	251.6	-2.66	262.85	260.12	-0.02	0.01
Xenopus laevis cardiolipin synthase 1 (crls1) mRNA	NM_001096993.1	112.32	24.95	-2.18	5.2	5.05	-0.05	0.02
Xenopus laevis cytochrome b561 (cyb561) mRNA	NM_001095578.1	708.13	233.32	-1.61	166.87	163.36	-0.04	0.02
Xenopus laevis glutaminyl-peptide cyclotransferase (qpct) mRNA	NM_001094123.1	246.55	38.33	-2.69	8.63	8.32	-0.06	0.02
Xenopus laevis homeodomain protein (phox2a) mRNA complete cds alternatively spliced	AY371496.1	90.33	34.25	-1.4	22.48	22.02	-0.03	0.03
Xenopus laevis sphingosine-1-phosphate receptor 1 (s1pr1) mRNA	NM_001092761.1	1.37	0.45	-1.63	1.3	1.26	-0.04	0.03
Xenopus laevis pyruvate dehyrogenase phosphatase catalytic subunit 2 (pdp2) mRNA	NM_001096888.1	11.78	5.12	-1.21	1.39	1.37	-0.03	0.03
Xenopus laevis HIV-1 Tat interactive protein 2 30kDa (htatip2) mRNA	NM_001096049.1	188120	23780.5	-2.99	48.48	45.67	-0.09	0.03
Xenopus laevis MGC84737 protein (MGC84737) mRNA	NM_001094305.1	2669.81	745.58	-1.85	174.63	168.33	-0.06	0.03
Xenopus laevis uncharacterized LOC495021 (LOC495021) mRNA	NM_001094727.1	116.91	45.49	-1.37	37.75	36.59	-0.05	0.04
Xenopus laevis family with sequence similarity 175 member B (fam175b) mRNA	NM_001094420.1	97.85	41.44	-1.24	10.03	9.72	-0.05	0.04
PREDICTED: Xenopus (Silurana) tropicalis uncharacterized LOC101733467 (LOC101733467) mRNA	XM_004917412.1	2.01	0.49	-2.05	2.93	2.76	-0.09	0.05
PREDICTED: Xenopus (Silurana) tropicalis uncharacterized LOC100495801 (LOC100495801) transcript variant X2 mRNA	XM_004919213.1	902.81	360.11	-1.33	55.08	52.69	-0.07	0.05
Xenopus laevis membrane bound O-acyltransferase domain containing 1 (mboat1) mRNA	NM_001097001.1	228.94	51.84	-2.15	28.84	26.74	-0.11	0.06
Xenopus (Silurana) tropicalis numb homolog (numb) mRNA	NM_001097359.1	139.74	37.05	-1.92	17.42	16.23	-0.11	0.06
Xenopus laevis retrotransposon-like element 10A1 gag-like protein mRNA partial cds; and 3' LTR complete sequence	AF145966.1	3876.75	906.13	-2.1	739.44	683.24	-0.12	0.06
Xenopus laevis splicing factor 1 (sf1) mRNA	NM_001087311.1	2.29	0.56	-2.05	49.68	45.91	-0.12	0.06
Xenopus laevis dolichol kinase (dolk) mRNA	NM_001092539.1	404.14	166.69	-1.28	116.62	110.86	-0.08	0.06
Xenopus laevis elongator acetyltransferase complex subunit 4 (elp4) mRNA	NM_001094894.1	186.55	41.4	-2.18	21.45	19.61	-0.13	0.06
PREDICTED: Xenopus (Silurana) tropicalis TNF receptor-associated factor 2-like (LOC101734662) mRNA	XM_004917365.1	1.97	0.76	-1.38	1.3	1.23	-0.09	0.06
Xenopus laevis cDNA clone IMAGE:9041493	BC169859.1	118.92	41.92	-1.51	26.84	25.09	-0.1	0.07
PREDICTED: Xenopus (Silurana) tropicalis multiple C2 domains transmembrane 2 (mctp2) transcript variant X1 mRNA	XM_002933311.2	1.8	0.77	-1.23	2.49	2.34	-0.09	0.07
Xenopus tropicalis postsynaptic density protein 95 mRNA (cDNA clone IMAGE:7661545) partial cds	BC123007.1	1.75	0.81	-1.12	2.14	2.03	-0.08	0.07
Xenopus laevis Hoxd13 protein mRNA (cDNA clone MGC:86545 IMAGE:3399571) complete cds	BC080434.1	1.22	0.52	-1.24	1.02	0.96	-0.1	0.08
Xenopus laevis cDNA clone IMAGE:4173903	BC083045.1	1132.49	413.72	-1.46	228.56	211.12	-0.12	0.08
Xenopus (Silurana) tropicalis autophagy related 7 (atg7) mRNA	NM_001129922.1	246.42	106.69	-1.21	33.18	30.96	-0.1	0.09
Xenopus laevis chromosome 4 open reading frame 22 (c4orf22) mRNA	NM_001095253.1	4.51	1.98	-1.2	2.21	2.05	-0.11	0.09
Xenopus laevis retinoschisin 1 (rs1) mRNA	NM_001096951.1	82.42	40.88	-1.02	38.74	36.28	-0.1	0.1
PREDICTED: Xenopus (Silurana) tropicalis ALK tyrosine kinase receptor-like (LOC100495071) mRNA	XM_002938422.2	5.05	1.92	-1.4	2.53	2.3	-0.14	0.1
Xenopus laevis ankyrin repeat domain 37 (ankrd37) mRNA	NM_001098697.1	4.25	1.47	-1.54	3.31	2.99	-0.15	0.1
Xenopus laevis aryl-hydrocarbon receptor nuclear translocator 2 (arnt2) mRNA	NM_001087071.1	34.04	11.06	-1.63	12.01	10.73	-0.17	0.1
PREDICTED: Xenopus (Silurana) tropicalis vomeronasal type-2 receptor 26-like (LOC100490840) mRNA	XM_002940523.2	3.02	1.14	-1.42	4.37	3.96	-0.15	0.1
Xenopus laevis uncharacterized protein MGC115605 (MGC115605) mRNA	NM_001096076.1	1586.78	647.88	-1.3	395.44	357.44	-0.15	0.12
Xenopus laevis GID complex subunit 8 homolog (S. cerevisiae) (gid8) mRNA	NM_001096765.1	2909.58	750.29	-1.96	20.52	17.49	-0.24	0.12
Xenopus (Silurana) tropicalis WW and C2 domain containing 2 (wwc2) mRNA	NM_001102742.1	557.48	154.36	-1.86	108.62	92.99	-0.23	0.13
PREDICTED: Xenopus (Silurana) tropicalis solute carrier family 12 (sodium/potassium/chloride transporters) member 2 (slc12a2)	XM_004910470.1	106.43	15.91	-2.75	20.24	16.04	-0.34	0.13
XELRGAOP3 x.laevis oocyte 5s rRNA pseudogene clone pXlo31	K01368.1	10.93	3.33	-1.72	1.55	1.34	-0.22	0.13
Xenopus laevis KIAA1524 (kiaa1524) mRNA	NM_001094671.1	103.64	47.21	-1.14	17.28	15.65	-0.15	0.13
Xenopus laevis dickkopf WNT signaling pathway inhibitor 3 (dkk3) mRNA	NM_001127818.1	1.43	0.68	-1.09	1.99	1.8	-0.15	0.14
PREDICTED: Xenopus (Silurana) tropicalis sphingosine-1-phosphate receptor 3 (s1pr3) mRNA	XM_002937029.2	1.04	0.34	-1.63	1.02	0.88	-0.22	0.14
Xenopus tropicalis finished cDNA clone TGas121j17	CU075630.1	3.97	1.79	-1.16	8.72	7.8	-0.17	0.14
Xenopus laevis glucosamine (N-acetyl)-6-sulfatase (gns) mRNA	NM_001086792.1	333.79	102.2	-1.71	46.76	39.54	-0.25	0.15
PREDICTED: Xenopus (Silurana) tropicalis platelet-derived growth factor beta polypeptide (pdgfb) transcript variant X1 mRNA	XM_002933750.2	1.23	0.48	-1.37	1.03	0.9	-0.21	0.15
Xenopus tropicalis finished cDNA clone TGas009j11	CR761867.2	56.87	9.13	-2.65	1.68	1.27	-0.41	0.16
Xenopus tropicalis hypothetical protein LOC100145459 mRNA (cDNA clone MGC:185039 IMAGE:7688832) complete cds	BC161088.1	3.1	1.43	-1.12	4.24	3.75	-0.18	0.16
Xenopus laevis YTH domain family member 1 (ythdf1) mRNA	NM_001090010.1	1.77	0.67	-1.43	16.04	13.7	-0.23	0.16
PREDICTED: Xenopus (Silurana) tropicalis membrane-associated ring finger (C3HC4) 4 E3 ubiquitin protein ligase (march4) mRNA	XM_002942005.2	43.78	11.47	-1.94	52.56	42.01	-0.33	0.17
Xenopus laevis CCAAT/enhancer binding protein (C/EBP) beta (cebpb-b) mRNA	NM_001095915.1	27.38	13.21	-1.06	21.59	19.06	-0.19	0.18
Xenopus laevis hypothetical protein MGC68423 mRNA (cDNA clone MGC:68423 IMAGE:6863193) complete cds	BC055957.1	4149.06	1553.18	-1.42	1222.74	1032.41	-0.25	0.18
Xenopus laevis pancreatic lipase (pnlip) mRNA	NM_001097678.1	1.96	0.83	-1.26	104.45	89.71	-0.22	0.18
PREDICTED: Xenopus (Silurana) tropicalis probable phospholipid-transporting ATPase 11C-like (LOC100498300) transcript variant X4 mRNA	XM_004916950.1	1.89	0.72	-1.41	1.54	1.29	-0.26	0.19
Xenopus laevis rexp44 mRNA complete sequence	DQ096861.1	66738.8	25094.2	-1.42	43685.1	36364.4	-0.27	0.19
PREDICTED: Xenopus (Silurana) tropicalis 2-epi-5-epi-valiolone synthase-like (LOC100492806) transcript variant X1 mRNA	XM_002940475.2	39.94	17.14	-1.23	24.73	21.04	-0.24	0.2
Xenopus laevis SYS1 Golgi-localized integral membrane protein homolog (sys1) mRNA	NM_001085953.1	2127.45	810.88	-1.4	48.47	40.25	-0.27	0.2
Xenopus (Silurana) tropicalis SH3 and cysteine rich domain 3 (stac3) mRNA	NM_001007506.1	263.57	40.01	-2.72	64.2	44.1	-0.55	0.2
Xenopus laevis homeobox protein mRNA (cDNA clone MGC:79989 IMAGE:5161842) complete cds	BC079970.1	2.56	1.09	-1.24	2.15	1.81	-0.25	0.2
Xenopus (Silurana) tropicalis ataxin 2-like (atxn2l) mRNA	NM_001142213.1	552.18	175.49	-1.66	260.74	206.44	-0.34	0.21
Xenopus laevis transporter associated with antigen processing 1 (TAP1) mRNA TAP1-f allele complete cds	AY204551.1	19.5	8.31	-1.24	30	24.93	-0.27	0.22
Xenopus laevis uncharacterized LOC100037177 (LOC100037177) mRNA	NM_001097871.1	42.72	21.23	-1.01	21.21	18.16	-0.23	0.23
XLU49509 Xenopus laevis DNA polymerase gamma mRNA complete cds	U49509.1	136.67	64.15	-1.1	33.87	28.51	-0.25	0.23
Xenopus laevis interferon regulatory factor 1 (irf1) mRNA	NM_001089781.1	34.94	16.56	-1.08	10.57	8.85	-0.26	0.24
PREDICTED: Xenopus (Silurana) tropicalis IL2-inducible T-cell kinase (itk) mRNA	XM_002939610.2	94.19	26.58	-1.83	30.34	22.29	-0.45	0.25
PREDICTED: Xenopus (Silurana) tropicalis spectrin repeat containing nuclear envelope family member 3 (syne3) transcript variant X2 mRNA	XM_004917083.1	2.09	0.98	-1.1	1.67	1.38	-0.28	0.25
XLU41839 Xenopus laevis thyroid hormone down-regulated protein (gene 18) mRNA complete cds	U41839.1	7.12	2.94	-1.28	13.65	10.9	-0.33	0.26
Xenopus laevis xRIP1 mRNA for receptor-interacting protein 1 complete cds	AB206440.1	6.09	1.78	-1.78	2.15	1.56	-0.47	0.27
Xenopus laevis nestin (nes) mRNA	NM_001087857.1	3144.75	985.77	-1.68	441.75	321.19	-0.46	0.28
Xenopus laevis hypothetical protein LOC446267 mRNA (cDNA clone IMAGE:5542041) partial cds	BC079725.1	979.4	388.15	-1.34	275.84	212.6	-0.38	0.29
Xenopus laevis chemokine (C-X-C motif) receptor 4 (cxcr4-a) mRNA	NM_001137581.1	29.38	12.77	-1.21	27.24	21.5	-0.35	0.29
Xenopus laevis sphingomyelin phosphodiesterase 3 neutral membrane (neutral sphingomyelinase II) (smpd3) mRNA	NM_001096194.1	9.37	4.55	-1.05	8.23	6.7	-0.3	0.29
Xenopus tropicalis finished cDNA clone TTpA077b02	CU075890.1	855.21	362.86	-1.24	18.21	14.22	-0.36	0.29
Xenopus tropicalis finished cDNA clone TEgg114k13	CT485687.1	1.4	0.45	-1.66	1.06	0.75	-0.5	0.31
Xenopus laevis autophagy related 4D cysteine peptidase (atg4d) mRNA	NM_001093948.1	291.9	117.85	-1.31	33.28	25.08	-0.41	0.32
PREDICTED: Xenopus (Silurana) tropicalis tenascin-X-like (LOC101733293) mRNA	XM_004914832.1	24.2	11.19	-1.12	33.06	25.92	-0.36	0.32
Xenopus laevis hypothetical protein LOC443706 mRNA (cDNA clone IMAGE:6946515) partial cds	BC126044.1	136.14	40.78	-1.74	5.18	3.51	-0.57	0.33
Xenopus laevis uncharacterized LOC495461 (LOC495461) mRNA	NM_001128621.1	662.67	163.44	-2.02	675.7	428.38	-0.66	0.33
Xenopus tropicalis cDNA clone IMAGE:7806694	BC166285.1	479.98	196.49	-1.29	16.85	12.55	-0.43	0.33
PREDICTED: Xenopus (Silurana) tropicalis mitogen-activated protein kinase kinase kinase 4 (map3k4) transcript variant X1 mRNA	XM_002936262.2	51.42	23.34	-1.14	21.7	16.69	-0.38	0.34
PREDICTED: Xenopus (Silurana) tropicalis mex-3 homolog A (C. elegans) (mex3a) partial mRNA	XM_002943115.2	32.63	12.57	-1.38	19.58	14.18	-0.47	0.34
Xenopus laevis suppressor of cytokine signaling 1 (socs1-a) mRNA	NM_001092026.1	7.28	2.62	-1.48	8.91	6.24	-0.52	0.35
Xenopus laevis cDNA clone MGC:98823 IMAGE:3401284 complete cds	BC084658.1	12149.5	5603.31	-1.12	13751.6	10505.9	-0.39	0.35
Xenopus laevis hypothetical protein LOC398682 mRNA (cDNA clone IMAGE:4965716) partial cds	BC056077.1	1.54	0.61	-1.35	1.2	0.86	-0.49	0.37
Xenopus tropicalis finished cDNA clone TGas131n17	CR762128.2	38.5	17.58	-1.14	31.48	23.36	-0.44	0.38
PREDICTED: Xenopus (Silurana) tropicalis acyl-CoA dehydrogenase family member 11 (acad11) transcript variant 1 mRNA	XM_002937737.2	1.49	0.66	-1.18	2.94	2.13	-0.47	0.4
Xenopus (Silurana) tropicalis G protein-coupled receptor 83 (gpr83) mRNA	NM_001079037.1	175.22	67.05	-1.39	96.96	66.06	-0.56	0.4
PREDICTED: Xenopus (Silurana) tropicalis zinc finger CCHC domain-containing protein 3-like (LOC100495750) mRNA	XM_004917436.1	91.33	42.66	-1.1	29.17	21.45	-0.45	0.41
Xenopus tropicalis finished cDNA clone TNeu083j09	CR942608.2	12.1	4.71	-1.37	12.08	8.17	-0.57	0.42
Xenopus (Silurana) tropicalis cytokine inducible SH2-containing protein (cish) mRNA	NM_001113689.1	51.36	21.87	-1.24	63.48	43.84	-0.54	0.44
Xenopus laevis suppressor of cytokine signaling 3 (socs3) mRNA	NM_001091112.1	228.53	70.49	-1.7	252.68	150.06	-0.76	0.45
Xenopus laevis mRNA for eph receptor tyrosine kinase (ephB4b) partial	AJ236868.1	8.21	3.36	-1.3	8.78	5.87	-0.59	0.46
Xenopus tropicalis finished cDNA clone TGas050n04	CR761765.2	29.64	13.07	-1.19	14.38	9.74	-0.57	0.48
PREDICTED: Xenopus (Silurana) tropicalis IQ motif and Sec7 domain 2 (iqsec2) transcript variant X3 mRNA	XM_004916746.1	14.57	6.31	-1.21	6.71	4.5	-0.58	0.48
Xenopus tropicalis finished cDNA clone TEgg086m16	CT025204.2	1.45	0.47	-1.62	1.71	1	-0.78	0.49
Xenopus (Silurana) tropicalis hepsin (hpn) mRNA	NM_001126815.1	1.86	0.87	-1.11	2.84	1.91	-0.58	0.52
PREDICTED: Xenopus (Silurana) tropicalis uncharacterized LOC101730751 (LOC101730751) mRNA	XM_004917395.1	2.8	1.2	-1.23	2.97	1.9	-0.65	0.54
Xenopus laevis uncharacterized LOC100462907 (LOC100462907) mRNA	NM_001190395.1	8.76	4.2	-1.07	14.47	9.72	-0.58	0.54
1 Expression levels (FPKM) in pre-placodal explants after injection of Six1 and CHX treatment
2 Expression levels (FPKM) in pre-placodal explants after injection of Six1 and CHX+ DEX treatment
3 Log2 Fold change values for Six1
4 Expression levels (FPKM) in un-injected pre-placodal explants after CHX treatment
5 Expression levels (FPKM) in un-injected pre-placodal explants after CHX+DEX treatment
6 Log2 Fold change values for un-injected control
7 Rank = FC(log2) Control/FC(log2) Six1. Instances where a gene is either not expressed in the un-injected control or has a negative
rank (i.e. the opposite direction of change compared to the experimental condition) are equally ranked as 0.

## Sheet: S. file 2.5 - Eya1i DOWN
Supplementary File 2 Table 5 Genes with at least two-fold down-regulation after injection of Eya1-GR and treatment with CHX + DEX
Annotation	Accession	Eya11	Eya1 CHX+DEX2	FC Eya13	Control CHX4	Control CHX+DEX5	FC Control6	Rank7
Xenopus laevis Similar to myosin light polypeptide 9 regulatory clone IMAGE:5570659 mRNA	BC042231.1	28.17	0.01	-14.79	0	0	0	0
PREDICTED: Xenopus (Silurana) tropicalis uncharacterized LOC101735120 (LOC101735120) mRNA	XM_004919916.1	20.54	0.01	-14.33	0	0	0	0
PREDICTED: Xenopus (Silurana) tropicalis granzyme A-like (LOC100496550) transcript variant X2 mRNA	XM_004910357.1	17.77	0.01	-14.12	0	0	0	0
Xenopus (Silurana) tropicalis chromosome 19 open reading frame 66 (c19orf66) mRNA	NM_001097193.1	5.47	0.01	-12.42	0	0	0	0
XELXNF7AA X.laeivs xnf7 protein mRNA complete cds	M63705.1	1.91	0.01	-10.9	0	0	0	0
Xenopus laevis lactamase beta 2 (lactb2) mRNA	NM_001094943.1	94877.6	60.3	-10.62	175344	413961	1.24	0
PREDICTED: Xenopus (Silurana) tropicalis extensin-like (LOC101731394) mRNA	XM_004918752.1	1.47	0.01	-10.52	0	0	0	0
XELMUCB1B Xenopus laevis mucin B.1 consensus repeat mRNA	M83821.1	1.44	0.01	-10.49	0	0	0	0
PREDICTED: Xenopus (Silurana) tropicalis serum deprivation-response protein-like (LOC100495531) mRNA	XM_002937440.2	1.06	0.01	-10.04	0	0	0	0
Medicago truncatula Glucan 1 3-beta-glucosidase (MTR 8g091310) mRNA complete cds	XM_003630009.1	11.03	0.38	-4.89	0	0	0	0
Xenopus laevis MAX dimerization protein 3 (mxd3) mRNA	NM_001096719.1	313.61	16.55	-4.25	4.05	5.56	0.46	0
Xenopus laevis calsequestrin 1 (fast-twitch skeletal muscle) (casq1) nuclear gene encoding mitochondrial protein mRNA	NM_001086758.1	1.49	0.1	-4	0	0	0	0
Xenopus laevis uncharacterized LOC100127280 (LOC100127280) mRNA	NM_001112852.1	1.63	0.11	-3.96	0	0	0	0
Xenopus laevis mRNA repeat sequence Xstir	AB039922.1	146.95	9.94	-3.89	4.78	16.12	1.76	0
PREDICTED: Xenopus (Silurana) tropicalis sodium- and chloride-dependent creatine transporter 1-like (LOC100489909)	XM_002935493.2	1.28	0.1	-3.71	0	0	0	0
Xenopus tropicalis finished cDNA clone TEgg136c01	CR761262.2	7.27	0.67	-3.46	3.93	5.02	0.36	0
Xenopus laevis NK3 transcription factor related locus 1 (Drosophila) mRNA (cDNA clone MGC:97890 IMAGE:6317935) complete cds	BC085075.1	3.65	0.36	-3.37	1.04	1.06	0.04	0
PREDICTED: Xenopus (Silurana) tropicalis sterile alpha motif domain containing 12 (samd12) mRNA	XM_002940572.2	1.08	0.11	-3.34	0	0	0	0
PREDICTED: Xenopus (Silurana) tropicalis 2-aminoethanethiol (cysteamine) dioxygenase (ado) mRNA	XM_002939541.2	4.23	0.47	-3.2	0	0	0	0
PREDICTED: Xenopus (Silurana) tropicalis gamma-crystallin-1-like (LOC100493812) mRNA	XM_002934791.2	1.36	0.16	-3.13	0	0	0	0
Xenopus tropicalis finished cDNA clone TNeu024k05	CR760075.2	14.11	1.66	-3.1	0	0	0	0
Xenopus laevis cDNA clone IMAGE:5514602	BC087617.1	1305.27	166.66	-2.97	11.19	13.9	0.32	0
PREDICTED: Xenopus (Silurana) tropicalis uncharacterized LOC101732389 (LOC101732389) mRNA	XM_004918391.1	1.07	0.16	-2.78	0	0	0	0
PREDICTED: Xenopus (Silurana) tropicalis uncharacterized LOC100494470 (LOC100494470) mRNA	XM_002942676.2	2.21	0.33	-2.76	0	0	0	0
Xenopus laevis cDNA clone IMAGE:6946466 containing frame-shift errors	BC110925.1	1.8	0.28	-2.71	0	0	0	0
X.laevis XFO 1-1 mRNA for zinc finger protein	X70676.1	88.13	14.22	-2.64	15.78	23.84	0.6	0
PREDICTED: Xenopus (Silurana) tropicalis uncharacterized LOC101733743 (LOC101733743) mRNA	XM_004915875.1	2.43	0.4	-2.62	0	0	0	0
Xenopus laevis gap junction protein alpha 4 b (gja4b) mRNA	NM_001171972.1	72.49	12.11	-2.59	0	0	0	0
PREDICTED: Xenopus (Silurana) tropicalis zinc finger protein 585A-like (LOC100487634) transcript variant X1 mRNA	XM_004919038.1	469.57	85	-2.47	45.53	60.18	0.41	0
PREDICTED: Xenopus (Silurana) tropicalis elastin microfibril interfacer 3 (emilin3) mRNA	XM_002932865.2	2.65	0.5	-2.41	0	0	0	0
PREDICTED: Xenopus (Silurana) tropicalis uncharacterized LOC101731841 (LOC101731841) mRNA	XM_004914855.1	1.37	0.26	-2.4	0	0	0	0
Xenopus laevis cDNA clone IMAGE:4032905 partial cds	BC060385.1	1.96	0.38	-2.37	0	0	0	0
PREDICTED: Xenopus (Silurana) tropicalis tripartite motif-containing protein 7-like (LOC100494464) mRNA	XM_002941330.2	3.85	0.75	-2.37	1.01	1.32	0.39	0
Xenopus laevis hypothetical protein LOC446932 mRNA (cDNA clone IMAGE:7766060) partial cds	BC108446.1	1.18	0.23	-2.36	0	0	0	0
PREDICTED: Xenopus (Silurana) tropicalis lectin galactoside-binding soluble 12 (lgals12) transcript variant X2 mRNA	XM_004913662.1	1.12	0.25	-2.22	0	0	0	0
Xenopus (Silurana) tropicalis novel zinc finger protein (LOC734083) mRNA	NM_001045758.1	5.23	1.14	-2.21	0	0	0	0
Xenopus laevis cDNA clone IMAGE:7200336	BC130151.1	31672.1	7106.13	-2.16	4716.89	4869.57	0.05	0
Xenopus (Silurana) tropicalis E74-like factor 1 (ets domain transcription factor) (elf1) mRNA	NM_001079386.1	2.45	0.55	-2.16	0	0	0	0
Xenopus laevis similar to coatomer protein complex subunit zeta 1 mRNA (cDNA clone IMAGE:5569945) partial cds	BC047988.1	595.61	135.29	-2.14	17.88	19.45	0.13	0
PREDICTED: Xenopus (Silurana) tropicalis uncharacterized LOC100495491 (LOC100495491) transcript variant 1 mRNA	XM_002941655.2	1.2	0.28	-2.1	0	0	0	0
PREDICTED: Xenopus (Silurana) tropicalis vomeronasal type-2 receptor 26-like (LOC100493683) mRNA	XM_002941439.2	9.1	2.17	-2.08	1.26	1.61	0.36	0
PREDICTED: Xenopus (Silurana) tropicalis putative all-trans-retinol 13 14-reductase-like (LOC100488563) transcript variant X1 mRNA	XM_002935545.2	1.38	0.34	-2.04	0	0	0	0
Xenopus (Silurana) tropicalis neutrophil cytosolic factor 2 (ncf2) mRNA	NM_001033947.1	4.3	1.07	-2.02	0	0	0	0
Xenopus laevis cone arrestin mRNA (cDNA clone MGC:115048 IMAGE:6953716) complete cds	BC094203.1	1.62	0.41	-2	1.14	2.05	0.86	0
Xenopus tropicalis hypothetical protein LOC549517 mRNA (cDNA clone MGC:135603 IMAGE:7564969) complete cds	BC160462.1	45.33	11.4	-2	9.01	15.05	0.75	0
PREDICTED: Xenopus (Silurana) tropicalis mucin-2-like (LOC101730562) mRNA	XM_004914259.1	1.01	0.26	-2	0	0	0	0
PREDICTED: Xenopus (Silurana) tropicalis tenascin XB (tnxb) mRNA	XM_002941267.2	1.02	0.26	-1.99	0	0	0	0
PREDICTED: Xenopus (Silurana) tropicalis pumilio homolog 2 (Drosophila) (pum2) mRNA	XM_002934483.2	1.52	0.4	-1.96	0	0	0	0
Xenopus laevis tripartite motif containing 2 (trim2) mRNA	NM_001092023.1	13.55	3.5	-1.96	1.87	2.82	0.6	0
PREDICTED: Xenopus (Silurana) tropicalis latrophilin 1 (lphn1) transcript variant X6 mRNA	XM_004918881.1	1.38	0.37	-1.94	0	0	0	0
Xenopus laevis uncharacterized protein MGC81517 (MGC81517) mRNA	NM_001091649.1	1.53	0.41	-1.92	0	0	0	0
PREDICTED: Xenopus (Silurana) tropicalis uncharacterized LOC100488736 (LOC100488736) transcript variant X2 mRNA	XM_004916677.1	73.06	19.67	-1.9	35.79	42.25	0.24	0
Xenopus tropicalis finished cDNA clone TNeu124c03	CR760142.2	4.71	1.29	-1.88	5.68	7.54	0.41	0
PREDICTED: Xenopus (Silurana) tropicalis olfactory receptor 5M10-like (LOC101731270) partial mRNA	XM_004916453.1	1.68	0.46	-1.88	0	0	0	0
Xenopus laevis uncharacterized LOC495464 (LOC495464) mRNA	NM_001095116.1	1.2	0.33	-1.87	0	0	0	0
XLU58834 Xenopus laevis mothers against DPP (XMad) mRNA complete cds	U58834.1	10.01	2.84	-1.83	8.6	12.14	0.5	0
PREDICTED: Xenopus (Silurana) tropicalis thymocyte selection associated family member 2 (themis2) mRNA	XM_004912318.1	1.21	0.35	-1.82	0	0	0	0
Xenopus laevis delta/notch-like EGF repeat containing b mRNA (cDNA clone IMAGE:6956228) partial cds	BC094199.1	8.78	2.56	-1.78	1.44	2.07	0.52	0
PREDICTED: Xenopus (Silurana) tropicalis ADAMTS-like 1 (adamtsl1) mRNA	XM_004910864.1	6.74	1.99	-1.77	0	0	0	0
PREDICTED: Xenopus (Silurana) tropicalis tensin 1 (tns1) mRNA	XM_004918228.1	1.18	0.35	-1.76	0	0	0	0
Xenopus tropicalis finished cDNA clone TEgg133f09	CT025230.1	3.3	0.98	-1.76	0	0	0	0
Xenopus laevis hypothetical protein LOC100037003 mRNA (cDNA clone IMAGE:4683689) partial cds	BC130091.1	2.27	0.68	-1.74	0	0	0	0
PREDICTED: Xenopus (Silurana) tropicalis ADAM metallopeptidase with thrombospondin type 1 motif 3 (adamts3) mRNA	XM_002940352.2	1.97	0.6	-1.74	0	0	0	0
Xenopus laevis repetitive 1723 element fragment C17	X00077.1	396.5	119.46	-1.74	97.57	125.81	0.37	0
Xenopus (Silurana) tropicalis matrix metallopeptidase 13 (collagenase 3) (mmp13) mRNA	NM_001032335.1	1.2	0.37	-1.71	0	0	0	0
PREDICTED: Xenopus (Silurana) tropicalis granulocyte colony-stimulating factor receptor-like (LOC100498116) mRNA	XM_002938741.2	3.19	0.99	-1.7	0	0	0	0
Xenopus laevis mindbomb E3 ubiquitin protein ligase 2 (mib2) mRNA	NM_001127864.1	1.23	0.39	-1.67	0	0	0	0
Xenopus (Silurana) tropicalis ring finger protein 182 (rnf182) mRNA	NM_001102702.1	3.42	1.09	-1.66	0	0	0	0
PREDICTED: Xenopus (Silurana) tropicalis sarcoglycan epsilon (sgce) mRNA	XM_002940635.2	1.03	0.33	-1.64	0	0	0	0
Xenopus laevis mRNA for brain factor 2	AJ011652.1	3.91	1.28	-1.62	0	0	0	0
PREDICTED: Xenopus (Silurana) tropicalis PEST proteolytic signal containing nuclear protein (pcnp) transcript variant X1 mRNA	XM_002936816.2	1.36	0.45	-1.6	0	0	0	0
PREDICTED: Xenopus (Silurana) tropicalis RNA binding protein fox-1 homolog (C. elegans) 3 (rbfox3) transcript variant X1 mRNA	XM_002932517.2	1.06	0.36	-1.57	0	0	0	0
Xenopus (Silurana) tropicalis mannosidase alpha class 2B member 2 (man2b2) mRNA	NM_001113044.1	1.68	0.57	-1.56	0	0	0	0
Xenopus laevis zinc finger protein Fez mRNA complete cds	AF195021.1	1.05	0.37	-1.53	0	0	0	0
Xenopus laevis MGC84396 protein (MGC84396) mRNA	NM_001094447.1	1.24	0.43	-1.53	0	0	0	0
PREDICTED: Xenopus (Silurana) tropicalis traf2 and NCK-interacting protein kinase-like (LOC101735220) transcript variant X1 mRNA	XM_004915408.1	8.13	2.85	-1.52	0	0	0	0
Xenopus tropicalis cDNA clone IMAGE:7619279 partial cds	BC161331.1	1.52	0.55	-1.48	0	0	0	0
Xenopus tropicalis finished cDNA clone TEgg007d17	CR855513.2	2.64	0.96	-1.47	1.13	2.24	0.99	0
Xenopus laevis solute carrier family 25 (mitochondrial iron transporter) member 28 (slc25a28-b)	NM_001094037.1	2.96	1.07	-1.47	0	0	0	0
Xenopus laevis XEBF-3 protein (Xebf-3) mRNA complete cds	AF040994.3	6.25	2.27	-1.47	2.23	2.61	0.23	0
Xenopus tropicalis finished cDNA clone TEgg060b10	CU075509.1	1.14	0.42	-1.47	0	0	0	0
Xenopus laevis MGC83624 protein mRNA (cDNA clone MGC:83624 IMAGE:5084399) complete cds	BC073118.1	680.23	247.48	-1.46	406.5	996.49	1.3	0
PREDICTED: Xenopus (Silurana) tropicalis integrin alpha 9 (itga9) transcript variant X2 mRNA	XM_004915354.1	1.14	0.42	-1.46	0	0	0	0
PREDICTED: Xenopus (Silurana) tropicalis ephrin-A5b-like (LOC101730271) mRNA	XM_004921023.1	7.75	2.86	-1.45	12.7	13.93	0.14	0
Xenopus laevis Wiskott-Aldrich syndrome (was) mRNA	NM_001097903.1	1.2	0.45	-1.45	0	0	0	0
Xenopus laevis hypothetical LOC496307 mRNA (cDNA clone IMAGE:6868091) partial cds	BC088825.1	3.66	1.36	-1.43	0	0	0	0
PREDICTED: Xenopus (Silurana) tropicalis 6-phosphofructo-2-kinase/fructose-2 6-bisphosphatase-like (LOC100488795) transcript variant X3 mRNA	XM_004919631.1	55.84	20.87	-1.43	0	0	0	0
Xenopus tropicalis cDNA clone IMAGE:7790739	BC161549.1	1.18	0.45	-1.42	0	0	0	0
PREDICTED: Xenopus (Silurana) tropicalis uncharacterized LOC101731402 (LOC101731402) mRNA	XM_004914240.1	2.82	1.07	-1.41	0	0	0	0
Xenopus laevis HESX homeobox 1 (hesx1-b) mRNA	NM_001162570.1	1.54	0.59	-1.39	1.07	1.39	0.39	0
PREDICTED: Xenopus (Silurana) tropicalis collagen type XI alpha 1 (col11a1) transcript variant X2 mRNA	XM_004918818.1	1.44	0.56	-1.39	0	0	0	0
Xenopus laevis mitogen-activated protein kinase kinase 7 (map2k7) mRNA	NM_001087648.1	779.79	300.64	-1.38	274.19	382.01	0.48	0
Xenopus (Silurana) tropicalis sphingomyelin phosphodiesterase 2 neutral membrane (neutral sphingomyelinase) (smpd2) mRNA	NM_001126737.1	2.89	1.12	-1.38	0	0	0	0
Xenopus laevis prostaglandin E receptor 3 (subtype EP3) (ptger3) mRNA	NM_001098711.1	3.04	1.19	-1.37	0	0	0	0
Xenopus laevis MGC83480 protein (MGC83480) mRNA	NM_001093688.1	7181.29	2801.7	-1.36	1879.71	4171.42	1.16	0
Xenopus laevis chromosome 2 open reading frame 40 (c2orf40) mRNA	NM_001085712.1	1.07	0.42	-1.36	0	0	0	0
Xenopus (Silurana) tropicalis cytochrome P450 family 7 subfamily B polypeptide 1 (cyp7b1) mRNA	NM_001127039.1	1.74	0.68	-1.36	0	0	0	0
PREDICTED: Xenopus (Silurana) tropicalis uncharacterized LOC100486501 (LOC100486501) mRNA	XM_002942085.2	15.03	5.92	-1.35	0	0	0	0
Xenopus tropicalis cDNA clone IMAGE:7593686	BC168616.1	18.27	7.2	-1.35	1.18	2.75	1.23	0
Xenopus laevis cDNA clone IMAGE:6323682	BC099050.1	1.57	0.63	-1.34	0	0	0	0
PREDICTED: Xenopus (Silurana) tropicalis uncharacterized LOC101730913 (LOC101730913) mRNA	XM_004916814.1	1.26	0.51	-1.33	0	0	0	0
Xenopus laevis myelin PLP-related membrane protein DM gamma1 mRNA complete cds	AF329364.1	138.03	55.18	-1.33	1.43	2.11	0.57	0
PREDICTED: Xenopus (Silurana) tropicalis mitogen-activated protein kinase kinase kinase MLT-like (LOC100495797) transcript variant X1 mRNA	XM_002934606.2	617.43	247.89	-1.32	0	0	0	0
PREDICTED: Xenopus (Silurana) tropicalis myelin protein zero-like 1 (mpzl1) transcript variant X5 mRNA	XM_004912271.1	325.63	131.56	-1.31	49.31	57.29	0.22	0
PREDICTED: Xenopus (Silurana) tropicalis formin-like 3 (fmnl3) transcript variant X5 mRNA	XM_004911841.1	6.54	2.65	-1.31	0	0	0	0
PREDICTED: Xenopus (Silurana) tropicalis solute carrier family 35 member E4 (slc35e4) transcript variant X2 mRNA	XM_004910496.1	1.39	0.57	-1.3	0	0	0	0
PREDICTED: Xenopus (Silurana) tropicalis CDC42 effector protein (Rho GTPase binding) 1 (cdc42ep1) transcript variant X2 mRNA	XM_004913887.1	1.52	0.63	-1.28	0	0	0	0
Xenopus laevis SH2 domain containing 3C (sh2d3c) mRNA	NM_001086827.1	1.78	0.74	-1.28	1.3	2.12	0.71	0
PREDICTED: Xenopus (Silurana) tropicalis oocyte zinc finger protein XlCOF22-like (LOC100491191) mRNA	XM_004919970.1	1.45	0.61	-1.27	0	0	0	0
Xenopus laevis epor mRNA for erythropoietin receptor homologue complete cds	AB189477.1	952.82	397.21	-1.27	159.6	198.2	0.32	0
Xenopus laevis enolase-phosphatase 1 (enoph1) mRNA	NM_001095889.1	9.52	4.07	-1.23	1.56	1.8	0.22	0
Xenopus laevis CUE domain containing 1 (cuedc1) mRNA	NM_001086219.1	1.39	0.6	-1.22	0	0	0	0
PREDICTED: Xenopus (Silurana) tropicalis zinc finger CCHC domain-containing protein 3-like (LOC101735217) mRNA	XM_004913331.1	5.07	2.19	-1.22	0	0	0	0
Xenopus laevis zona pellucida C glycoprotein mRNA (cDNA clone MGC:83138 IMAGE:6318687) complete cds	BC072326.1	1.36	0.59	-1.21	0	0	0	0
Xenopus laevis uncharacterized LOC100049773 (LOC100049773) mRNA	NM_001098708.1	1.09	0.48	-1.21	0	0	0	0
Xenopus tropicalis cDNA clone IMAGE:7808293	BC157693.1	1.35	0.59	-1.21	0	0	0	0
PREDICTED: Xenopus (Silurana) tropicalis protein FAM219A-like (LOC100485411) partial mRNA	XM_002944313.2	1.17	0.51	-1.2	0	0	0	0
Xenopus tropicalis finished cDNA clone TNeu044o15	CR848331.2	7.81	3.43	-1.19	0	0	0	0
Xenopus laevis epithelial sodium channel alpha subunit mRNA (cDNA clone MGC:196631 IMAGE:9041538) complete cds	BC169904.1	36.13	15.91	-1.19	6	8.02	0.42	0
PREDICTED: Xenopus (Silurana) tropicalis uncharacterized LOC100488691 (LOC100488691) mRNA	XM_004919329.1	19	8.39	-1.18	0	0	0	0
Xenopus laevis coiled-coil domain containing 6 (ccdc6) mRNA	NM_001086144.1	221.11	97.99	-1.18	26.03	27.34	0.08	0
PREDICTED: Xenopus (Silurana) tropicalis uncharacterized LOC100498475 (LOC100498475) mRNA	XM_004912828.1	2.2	1	-1.15	1.22	2.15	0.82	0
PREDICTED: Xenopus (Silurana) tropicalis ATP/GTP binding protein-like 3 (agbl3) mRNA	XM_004921447.1	8.41	3.81	-1.15	2.94	3.56	0.28	0
Xenopus tropicalis finished cDNA clone TGas117k07	CR848082.2	1.09	0.5	-1.14	0	0	0	0
Xenopus laevis DEXH (Asp-Glu-X-His) box polypeptide 58 (dhx58) mRNA	NM_001092446.1	1.36	0.62	-1.13	0	0	0	0
PREDICTED: Xenopus (Silurana) tropicalis glycerol-3-phosphate acyltransferase 3-like (LOC100485787) mRNA	XM_002939586.2	2.77	1.28	-1.12	0	0	0	0
Xenopus (Silurana) tropicalis DnaJ (Hsp40) homolog subfamily C member 28 (dnajc28) mRNA	NM_001015977.1	3208.1	1480.26	-1.12	288.13	396.24	0.46	0
Xenopus laevis forkhead box H1 gene 2 (foxh1.2) mRNA	NM_001172075.1	2	0.93	-1.12	0	0	0	0
PREDICTED: Xenopus (Silurana) tropicalis retrotransposon-derived protein PEG10-like (LOC101734357) mRNA	XM_004911607.1	259.18	120.8	-1.11	0	0	0	0
Xenopus tropicalis cDNA clone IMAGE:6992595	BC082728.1	14709.8	6887.53	-1.1	3931.48	4809.24	0.3	0
PREDICTED: Xenopus (Silurana) tropicalis aarF domain containing kinase 2 (adck2) mRNA	XM_002941614.2	1.22	0.58	-1.08	0	0	0	0
PREDICTED: Xenopus (Silurana) tropicalis slingshot protein phosphatase 2 (ssh2) transcript variant X4 mRNA	XM_004911701.1	3.32	1.57	-1.08	0	0	0	0
PREDICTED: Xenopus (Silurana) tropicalis piggyBac transposable element-derived protein 4-like (LOC100487842) mRNA	XM_004911445.1	4.85	2.31	-1.08	2.89	3.12	0.11	0
Xenopus tropicalis genomic-screened homeobox 2 (gsh2) mRNA complete cds	DQ195531.1	1.75	0.84	-1.08	0	0	0	0
Xenopus laevis uncharacterized protein MGC68797 (MGC68797) mRNA	NM_001090141.1	3.35	1.6	-1.07	2.71	3.04	0.17	0
Xenopus laevis solute carrier family 35 member F2 (slc35f2) mRNA	NM_001094969.1	56.86	27.19	-1.07	33.18	37.47	0.18	0
PREDICTED: Xenopus (Silurana) tropicalis uncharacterized LOC101731321 (LOC101731321) partial mRNA	XM_004920844.1	1.45	0.69	-1.07	2.28	2.93	0.36	0
Xenopus (Silurana) tropicalis nuclear factor of activated T-cells cytoplasmic calcineurin-dependent 1 (nfatc1) mRNA	NM_001079272.1	1.01	0.49	-1.07	0	0	0	0
Xenopus laevis FSH beta mRNA for follicle-stimulating hormone beta-subunit complete cds	AB175888.1	996.71	477.14	-1.07	2.21	9.93	2.17	0
Xenopus laevis cyclin A1 mRNA (cDNA clone MGC:132235 IMAGE:5048077) complete cds	BC111510.1	1.04	0.5	-1.07	0	0	0	0
Xenopus laevis FEZ family zinc finger 2 (fezf2) mRNA	NM_001096464.1	1.05	0.51	-1.06	3.56	3.74	0.08	0
Xenopus laevis BTB domain protein 3 mRNA complete cds	DQ327671.1	1.6	0.77	-1.06	0	0	0	0
PREDICTED: Xenopus (Silurana) tropicalis collagen alpha-1(XXVII) chain B-like (LOC100490770) transcript variant X2 mRNA	XM_004916698.1	5.86	2.85	-1.05	2.88	3.09	0.1	0
Xenopus laevis metastasis suppressor 1 gene 2 (mtss1.2) mRNA	NM_001093916.1	831.19	404.12	-1.05	82.21	100.36	0.29	0
PREDICTED: Xenopus (Silurana) tropicalis solute carrier family 4 sodium bicarbonate transporter member 10 (slc4a10) transcript variant X2 mRNA	XM_004917699.1	1.63	0.79	-1.04	0	0	0	0
Xenopus laevis BTB/POZ and BACK domain-containing protein LOC388419 homolog mRNA (cDNA clone IMAGE:6954779) partial cds	BC074494.1	2.66	1.31	-1.03	0	0	0	0
Xenopus laevis trafficking protein particle complex 9 (trappc9) mRNA	NM_001089879.1	41.49	20.39	-1.03	13.62	19.06	0.49	0
Xenopus (Silurana) tropicalis LanC lantibiotic synthetase component C-like 1 (bacterial) (lancl1) mRNA	NM_001016046.3	3.37	1.66	-1.03	0	0	0	0
Xenopus laevis hypothetical LOC495397 mRNA (cDNA clone IMAGE:6876609) partial cds	BC084868.1	24.78	12.21	-1.03	0	0	0	0
PREDICTED: Xenopus (Silurana) tropicalis protein FAM107B-like (LOC101730771) transcript variant X1 mRNA	XM_004916718.1	1.18	0.59	-1.02	0	0	0	0
Xenopus tropicalis cDNA clone IMAGE:7680666 partial cds	BC168625.1	1.4	0.7	-1.02	0	0	0	0
Xenopus (Silurana) tropicalis MPN domain containing (mpnd) mRNA	NM_001102976.1	1.45	0.72	-1.02	0	0	0	0
Xenopus laevis hypothetical protein LOC733298 mRNA (cDNA clone IMAGE:6934329) partial cds	BC099260.1	1.86	0.93	-1.02	0	0	0	0
PREDICTED: Xenopus (Silurana) tropicalis Ras protein-specific guanine nucleotide-releasing factor 1 (rasgrf1) mRNA	XM_002932963.2	1.29	0.64	-1.01	1.44	1.51	0.07	0
PREDICTED: Xenopus (Silurana) tropicalis chromosome unknown open reading frame human C12orf55 (LOC101735126) mRNA	XM_004913179.1	13.2	6.58	-1.01	0	0	0	0
Xenopus laevis uncharacterized LOC496105 (LOC496105) mRNA	NM_001095360.1	1.76	0.88	-1.01	0	0	0	0
PREDICTED: Xenopus (Silurana) tropicalis phosphopantothenoylcysteine decarboxylase-like (LOC100495698) transcript variant X2 mRNA	XM_004915998.1	65.41	32.64	-1.01	17.86	20.16	0.18	0
Xenopus laevis GRB2 associated regulator of MAPK1-like (gareml) mRNA	NM_001094088.1	1.76	0.88	-1.01	1.86	2.12	0.19	0
Xenopus laevis X. C/EBP delta-2 mRNA for CCAAT-enhancer binding protein delta complete cds	AB107221.1	27.16	0.01	-14.73	57.97	54.62	-0.09	0.01
Xenopus laevis transmembrane protein 55B (tmem55b) mRNA	NM_001094660.1	48.12	19.92	-1.28	25.26	25.01	-0.02	0.02
XELRGAOP3 x.laevis oocyte 5s rRNA pseudogene clone pXlo31	K01368.1	792.69	4.56	-7.45	1.55	1.34	-0.22	0.03
PREDICTED: Xenopus (Silurana) tropicalis peroxisomal biogenesis factor 6 (pex6) partial mRNA	XM_002943464.2	43.48	5.92	-2.88	4.39	4.13	-0.09	0.04
PREDICTED: Xenopus (Silurana) tropicalis zinc finger protein 510 (znf510) mRNA	XM_002941361.2	6.04	1.88	-1.69	4.84	4.64	-0.07	0.04
Xenopus laevis thromboxane A2 receptor (tbxa2r) mRNA	NM_001093555.1	3153.44	364.94	-3.12	2.54	2.33	-0.13	0.05
PREDICTED: Xenopus (Silurana) tropicalis receptor-type tyrosine-protein phosphatase eta-like (LOC101733233) mRNA	XM_004914831.1	3.03	0.84	-1.87	12.52	11.77	-0.09	0.05
Xenopus laevis solute carrier family 25 (carnitine/acylcarnitine translocase) member 20 gene 2 (slc25a20.2) mRNA	NM_001095111.1	1903.43	21.99	-6.44	31.81	25.12	-0.35	0.06
PREDICTED: Xenopus (Silurana) tropicalis vomeronasal type-2 receptor 26-like (LOC100487329) partial mRNA	XM_002943234.2	1786.19	57.94	-4.95	33.81	27.6	-0.3	0.06
Xenopus laevis hypothetical protein MGC68493 mRNA (cDNA clone MGC:83264 IMAGE:6637488) complete cds	BC068970.1	2640.1	976.84	-1.44	329.36	309.45	-0.09	0.07
Xenopus laevis protein phosphatase 2A activator regulatory subunit 4 (ppp2r4) mRNA	NM_001096031.1	407.22	143.36	-1.51	93.35	86.44	-0.12	0.08
PREDICTED: Xenopus (Silurana) tropicalis putative nuclease HARBI1-like (LOC100498422) mRNA	XM_002938286.2	10.55	4.06	-1.38	12.62	11.75	-0.11	0.08
Xenopus laevis splicing factor 1 (sf1) mRNA	NM_001087311.1	1.97	0.7	-1.5	49.68	45.91	-0.12	0.08
Xenopus tropicalis postsynaptic density protein 95 mRNA (cDNA clone IMAGE:7661545) partial cds	BC123007.1	3.37	1.69	-1.01	2.14	2.03	-0.08	0.08
PREDICTED: Xenopus (Silurana) tropicalis WWC family member 3 (wwc3) mRNA	XM_002932795.2	121.79	49.19	-1.31	3.7	3.44	-0.11	0.08
Xenopus laevis empty spiracles homeobox 2 (emx2) mRNA	NM_001092583.1	600.74	300.32	-1.01	149.38	140.98	-0.09	0.09
Xenopus laevis MGC82906 protein (MGC82906) mRNA	NM_001092491.1	32.71	15.36	-1.1	43.16	40.45	-0.1	0.09
Xenopus laevis dynamin 1-like (dnm1l) mRNA	NM_001086714.1	321.36	150.54	-1.1	28.42	26.6	-0.1	0.09
Xenopus laevis MGC84462 protein (MGC84462) mRNA	NM_001092815.1	122.93	58.45	-1.08	82.7	77.28	-0.1	0.1
Xenopus laevis Similar to RIKEN cDNA 1810036I24 gene clone IMAGE:5542252 mRNA	BC043892.1	2.15	0.01	-11.07	9.51	4.64	-1.04	0.1
Xenopus laevis aryl-hydrocarbon receptor nuclear translocator 2 (arnt2) mRNA	NM_001087071.1	1.22	0.4	-1.63	12.01	10.73	-0.17	0.1
Xenopus laevis malectin (mlec-a) mRNA	NM_001091743.1	4749.94	1268.79	-1.91	143.12	125.01	-0.2	0.11
Xenopus (Silurana) tropicalis zinc finger protein 160 (zfp160) mRNA	NM_001016517.2	46.71	17.02	-1.46	7.24	6.46	-0.17	0.12
XELB1AA X.borealis B1 protein mRNA complete cds	M63663.1	39327.3	9126.19	-2.11	4051.44	3420.12	-0.25	0.12
Xenopus laevis uncharacterized LOC100158321 (LOC100158321) mRNA	NM_001127770.1	22.54	3.54	-2.68	2.73	2.17	-0.34	0.13
Xenopus (Silurana) tropicalis ZFP2 zinc finger protein (zfp2) mRNA	NM_001078916.1	4.14	1.81	-1.2	12.08	10.83	-0.16	0.14
Xenopus laevis hypothetical LOC495219 mRNA (cDNA clone IMAGE:4174149) partial cds	BC084630.1	2.24	0.97	-1.21	1.27	1.13	-0.18	0.15
Xenopus laevis RAB15 member RAS oncogene family (rab15) mRNA	NM_001090236.1	306.74	133.91	-1.2	114.66	100.5	-0.2	0.16
Xenopus laevis GID complex subunit 8 homolog (S. cerevisiae) (gid8) mRNA	NM_001096765.1	2351.78	869.87	-1.44	20.52	17.49	-0.24	0.17
PREDICTED: Xenopus (Silurana) tropicalis platelet-derived growth factor beta polypeptide (pdgfb) transcript variant X1 mRNA	XM_002933750.2	1.1	0.46	-1.25	1.03	0.9	-0.21	0.17
PREDICTED: Xenopus (Silurana) tropicalis dynein heavy chain 5 axonemal-like (LOC100488102) mRNA	XM_004915670.1	70.06	28.85	-1.29	9.62	8.32	-0.21	0.17
PREDICTED: Xenopus (Silurana) tropicalis protein phosphatase 1 regulatory subunit 9B (ppp1r9b) mRNA	XM_002935559.2	3.59	1.67	-1.11	2.58	2.27	-0.19	0.17
Xenopus tropicalis finished cDNA clone TEgg138i19	CT025274.2	11.56	5.68	-1.03	3.79	3.34	-0.19	0.18
Xenopus laevis Similar to hypothetical protein FLJ13687 clone IMAGE:5569934 mRNA	BC043838.1	367.03	86.87	-2.08	12.02	9.23	-0.39	0.19
PREDICTED: Xenopus (Silurana) tropicalis arylsulfatase A (arsa) mRNA	XM_002938291.2	1.64	0.41	-2.01	1.34	1.01	-0.41	0.21
PREDICTED: Xenopus (Silurana) tropicalis chloride channel voltage-sensitive 2 (clcn2) transcript variant X1 mRNA	XM_002935146.2	35.63	13.51	-1.4	4.08	3.33	-0.3	0.22
Xenopus laevis histamine N-methyltransferase (hnmt-a) mRNA	NM_001095083.1	1.45	0.47	-1.65	6.38	5.01	-0.35	0.22
PREDICTED: Xenopus (Silurana) tropicalis mediator complex subunit 12 (med12) mRNA	XM_002934903.2	67.63	17.01	-2	18.81	13.77	-0.45	0.23
PREDICTED: Xenopus (Silurana) tropicalis plexin B3 (plxnb3) mRNA	XM_002935494.2	142.87	68.21	-1.07	106.77	90.18	-0.25	0.23
Xenopus laevis Rsk-2 mRNA (cDNA clone MGC:82193 IMAGE:3401402) complete cds	BC080017.1	260.43	126.85	-1.04	67.44	56.67	-0.26	0.25
Xenopus tropicalis finished cDNA clone TEgg095d21	CR942489.2	47.02	21.7	-1.12	1.13	0.93	-0.28	0.25
PREDICTED: Xenopus (Silurana) tropicalis ALX homeobox 4 (alx4) transcript variant X2 mRNA	XM_004913349.1	4.23	1.24	-1.78	1.07	0.78	-0.46	0.26
PREDICTED: Xenopus (Silurana) tropicalis Fraser syndrome 1 (fras1) mRNA	XM_002935451.2	68.62	19.21	-1.84	7.54	5.39	-0.49	0.27
Xenopus laevis cdc42 binding protein kinase beta (DMPK-like) (cdc42bpb) mRNA	NM_001171955.2	53.73	25.1	-1.1	14.08	11.43	-0.31	0.28
PREDICTED: Xenopus (Silurana) tropicalis uncharacterized LOC101732750 (LOC101732750) mRNA	XM_004914348.1	32.06	13.94	-1.21	8.11	6.42	-0.34	0.29
PREDICTED: Xenopus (Silurana) tropicalis potassium channel tetramerisation domain containing 14 (kctd14) mRNA	XM_002936554.2	17.64	3.81	-2.22	2.73	1.77	-0.64	0.29
PREDICTED: Xenopus (Silurana) tropicalis cadherin EGF LAG seven-pass G-type receptor 3 (celsr3) mRNA	XM_002933077.2	1.68	0.68	-1.31	2.24	1.73	-0.38	0.29
Xenopus laevis URP mRNA for urotensin II related peptide precursor complete cds	AB727591.1	1.1	0.51	-1.13	1.02	0.8	-0.36	0.32
PREDICTED: Xenopus (Silurana) tropicalis filamin B beta (flnb) transcript variant X4 mRNA	XM_004914172.1	12.64	5.9	-1.1	4.73	3.69	-0.36	0.33
Xenopus laevis SH3 and multiple ankyrin repeat domains 2 (shank2) mRNA	NM_001095939.1	4.08	1.94	-1.08	2.06	1.58	-0.39	0.36
PREDICTED: Xenopus (Silurana) tropicalis cystatin-A-like (LOC101734653) transcript variant X1 mRNA	XM_004912278.1	1.9	0.8	-1.26	1.46	1.06	-0.47	0.37
Xenopus laevis cDNA clone IMAGE:7012129	BC080836.1	54.17	18.6	-1.55	28.26	18.6	-0.61	0.4
Xenopus laevis cholinergic receptor nicotinic alpha 1 (muscle) gene 2 (chrna1.2) mRNA	NM_001092400.1	1.28	0.54	-1.25	1.51	1.07	-0.5	0.4
PREDICTED: Xenopus (Silurana) tropicalis argonaute RISC catalytic component 4 (ago4) mRNA	XM_002936214.2	2.24	0.92	-1.29	1.97	1.38	-0.53	0.41
Xenopus laevis afadin mRNA complete cds	GU290317.1	1106.77	382.21	-1.54	122.43	76.55	-0.68	0.45
PREDICTED: Xenopus (Silurana) tropicalis STE20/SPS1-related proline-alanine-rich protein kinase-like (LOC100488948) mRNA	XM_002936751.2	1.88	0.76	-1.32	1.07	0.71	-0.6	0.46
PREDICTED: Xenopus (Silurana) tropicalis CASP8 and FADD-like apoptosis regulator (cflar) transcript variant X2 mRNA	XM_004917781.1	1.78	0.81	-1.16	1.3	0.9	-0.53	0.46
Xenopus (Silurana) tropicalis SH3 and cysteine rich domain 3 (stac3) mRNA	NM_001007506.1	130.42	58.85	-1.15	64.2	44.1	-0.55	0.48
Xenopus laevis peroxisome proliferator activated receptor gamma mRNA (cDNA clone MGC:68675 IMAGE:4032975) complete cds	BC060474.1	16.15	7.7	-1.07	19.06	13.07	-0.55	0.51
Xenopus laevis extended synaptotagmin-like protein 2 (esyt2-a) mRNA	NM_001095791.1	119.19	32.83	-1.87	41.75	20.89	-1	0.54
1 Expression levels (FPKM) in pre-placodal explants after injection of Eya1 and CHX treatment
2 Expression levels (FPKM) in pre-placodal explants after injection of Eya1 and CHX+ DEX treatment
3 Log2 Fold change values for Eya1
4 Expression levels (FPKM) in un-injected pre-placodal explants after CHX treatment
5 Expression levels (FPKM) in un-injected pre-placodal explants after CHX+DEX treatment
6 Log2 Fold change values for un-injected control
7 Rank = FC(log2) Control/FC(log2) Eya1. Instances where a gene is either not expressed in the un-injected control or has a negative
rank (i.e. the opposite direction of change compared to the experimental condition) are equally ranked as 0.

## Sheet: S. file 2.6 - Six1+Eya1i DOWN
Supplementary File 2 Table 6 Genes with at least two-fold down-regulation after injection of Six1-GR+Eya1-GR and treatment with CHX + DEX
Annotation	Accession	Six1+Eya1 CHX1	Six1+Eya1 CHX+DEX2	FC Six1+Eya13	Control CHX4	Control CHX+DEX5	FC Control6	Rank7
Xenopus laevis cardiac troponin T mRNA complete cds alternatively spliced	AF467919.1	19.33	0.01	-14.24	0	0	0	0
PREDICTED: Xenopus (Silurana) tropicalis homeobox protein zampogna-like (LOC100485176) mRNA	XM_002937181.2	4.06	0.01	-11.99	0	0	0	0
PREDICTED: Xenopus (Silurana) tropicalis desmoglein 4 (dsg4) mRNA	XM_002934132.2	3.46	0.01	-11.76	0	0	0	0
Xenopus laevis manganese superoxide dismutase mRNA complete cds	AY362041.1	2.92	0.01	-11.51	0	0	0	0
Xenopus (Silurana) tropicalis lipoic acid synthetase (lias) nuclear gene encoding mitochondrial protein mRNA	NM_001011234.1	2.75	0.01	-11.43	0	0	0	0
Xenopus laevis hepatocyte nuclear factor 4 alpha (hnf4a) mRNA	NM_001086601.1	2.69	0.01	-11.39	0	0	0	0
PREDICTED: Xenopus (Silurana) tropicalis protein phosphatase EF-hand calcium binding domain 1 (ppef1) mRNA	XM_002936047.2	2.63	0.01	-11.36	0	0	0	0
Xenopus tropicalis finished cDNA clone TNeu115h01	CR760212.2	2.08	0.01	-11.03	1.31	1.46	0.16	0
PREDICTED: Xenopus (Silurana) tropicalis uncharacterized LOC100494519 (LOC100494519) transcript variant X1 mRNA	XM_002942124.2	1.72	0.01	-10.75	0	0	0	0
Xenopus (Silurana) tropicalis RAB33A member RAS oncogene family (rab33a) mRNA	NM_001079059.1	1.67	0.01	-10.71	0	0	0	0
Xenopus tropicalis finished cDNA clone TEgg143o19	CR848438.2	1.56	0.01	-10.61	0	0	0	0
Xenopus laevis ankyrin repeat and SOCS box containing 5 (asb5) mRNA	NM_001093879.1	1.56	0.01	-10.61	0	0	0	0
PREDICTED: Xenopus (Silurana) tropicalis septin 3 (sept3) transcript variant X1 mRNA	XM_002934722.2	1.5	0.01	-10.55	0	0	0	0
Xenopus tropicalis finished cDNA clone TGas128c14	CR942568.2	1.44	0.01	-10.49	0	0	0	0
PREDICTED: Xenopus (Silurana) tropicalis myosin IH (myo1h) mRNA	XM_002932063.2	1.29	0.01	-10.34	0	0	0	0
Xenopus laevis uncharacterized protein MGC68546 (MGC68546) mRNA	NM_001090093.1	1.23	0.01	-10.26	0	0	0	0
PREDICTED: Xenopus (Silurana) tropicalis uncharacterized LOC100488459 (LOC100488459) mRNA	XM_002934141.2	1.07	0.01	-10.07	0	0	0	0
Xenopus laevis uncharacterized LOC495361 (LOC495361) mRNA	NM_001095024.1	39.83	0.55	-6.2	0	0	0	0
PREDICTED: Xenopus (Silurana) tropicalis sterol 26-hydroxylase mitochondrial-like (LOC100496109) mRNA	XM_002933939.2	1.51	0.04	-5.55	0	0	0	0
Xenopus laevis chromosome 10 open reading frame 11 (c10orf11) mRNA	NM_001096630.1	9.76	0.24	-5.39	0	0	0	0
Xenopus laevis transient receptor potential cation channel subfamily M member 8 (TRPM8) mRNA complete cds	FJ948757.1	26.97	0.89	-4.94	0	0	0	0
PREDICTED: Xenopus (Silurana) tropicalis Novel protein similar to PHD finger protein 6 (LOC733724) mRNA	XM_002935750.2	13.14	0.52	-4.68	0	0	0	0
PREDICTED: Xenopus (Silurana) tropicalis transmembrane protein 135 (tmem135) transcript variant X1 mRNA	XM_002936544.2	5.38	0.29	-4.25	0	0	0	0
Xenopus laevis chimerin 2 (chn2) mRNA	NM_001092444.1	242.09	15.15	-4	16.26	18.82	0.22	0
Xenopus laevis CTP synthase 2 (ctps2) mRNA	NM_001092579.1	475.84	29.86	-4	46.09	63.53	0.47	0
Xenopus (Silurana) tropicalis homeobox C9 (hoxc9) mRNA	NM_001017256.2	6.9	0.44	-3.99	0	0	0	0
Xenopus tropicalis tumor necrosis factor receptor superfamily member 6 (Fas) mRNA complete cds	EF555573.1	1.82	0.12	-3.99	0	0	0	0
Xenopus laevis mRNA for PYLa (prepro-PGLa) precursor from skin	X01824.1	1011.64	64.25	-3.98	0	0	0	0
Xenopus laevis solute carrier family 28 (sodium-coupled nucleoside transporter) member 2 (slc28a2) mRNA	NM_001093313.1	1.36	0.1	-3.81	0	0	0	0
Xenopus laevis cDNA clone IMAGE:5506734	BC080026.1	1.16	0.09	-3.73	0	0	0	0
Xenopus (Silurana) tropicalis butyrophilin subfamily 1 member A1 (btn1a1) mRNA	NM_001113077.1	1.23	0.1	-3.71	0	0	0	0
PREDICTED: Xenopus (Silurana) tropicalis myosin IIIB (myo3b) mRNA	XM_002934621.2	1.04	0.09	-3.69	0	0	0	0
Xenopus (Silurana) tropicalis phospholipase D family member 6 (pld6) nuclear gene encoding mitochondrial protein mRNA	NM_001016875.3	3.46	0.27	-3.69	0	0	0	0
XLU63818 Xenopus laevis RING finger protein mRNA complete cds	U63818.1	263.32	20.8	-3.67	11.42	18.78	0.72	0
Xenopus tropicalis partial mRNA for double-stranded RNA activated protein kinase 3 (pkr3 gene)	AM850092.1	3.4	0.28	-3.64	0	0	0	0
Xenopus laevis lactate dehydrogenase B (ldhb-b) mRNA	NM_001087581.1	1.45	0.13	-3.58	0	0	0	0
PREDICTED: Xenopus (Silurana) tropicalis integrin beta 8 (itgb8) mRNA	XM_002933298.2	2.26	0.19	-3.58	0	0	0	0
PREDICTED: Xenopus (Silurana) tropicalis dimethylaniline monooxygenase [N-oxide-forming] 2-like (LOC100489107) mRNA	XM_002934145.2	11.89	1.01	-3.56	0	0	0	0
Xenopus laevis bowline2 mRNA for Bowline2 partial cds	AB300353.1	2.86	0.25	-3.54	0	0	0	0
Xenopus (Silurana) tropicalis kinesin family member 18A (kif18a) mRNA	NM_001016245.3	1.68	0.15	-3.49	0	0	0	0
PREDICTED: Xenopus (Silurana) tropicalis PR domain containing 13 (prdm13) mRNA	XM_002932160.2	1.02	0.1	-3.48	0	0	0	0
Xenopus laevis transmembrane protease serine 15 (tmprss15) mRNA	NM_001096428.1	1.55	0.15	-3.45	1.3	1.76	0.44	0
Xenopus laevis CR3 short transcript variant (CR3) mRNA complete cds alternatively spliced	AY796188.1	1.24	0.12	-3.44	0	0	0	0
PREDICTED: Xenopus (Silurana) tropicalis hemicentin-1 (hmcn1) mRNA	XM_002933766.2	1.55	0.15	-3.44	0	0	0	0
PREDICTED: Xenopus (Silurana) tropicalis transmembrane protein 108 (tmem108) transcript variant X2 mRNA	XM_004915366.1	1.28	0.13	-3.4	0	0	0	0
Xenopus (Silurana) tropicalis chloride channel voltage-sensitive 3 (clcn3) mRNA	NM_001142088.1	1.01	0.1	-3.34	0	0	0	0
PREDICTED: Xenopus (Silurana) tropicalis coordinator of PRMT5 and differentiation stimulator-like (LOC100490247) mRNA	XM_002932712.2	1.44	0.16	-3.25	0	0	0	0
Xenopus tropicalis finished cDNA clone TTbA049l22	CU025137.1	13.84	1.5	-3.22	0	0	0	0
Xenopus laevis checkpoint with forkhead and ring finger domains E3 ubiquitin protein ligase (chfr) mRNA	NM_001095771.1	3939.92	426.57	-3.21	256.13	323.57	0.34	0
Xenopus (Silurana) tropicalis CD40 molecule TNF receptor superfamily member 5 (cd40) mRNA	NM_001145216.1	2.39	0.28	-3.12	0	0	0	0
PREDICTED: Xenopus (Silurana) tropicalis tumor necrosis factor (ligand) superfamily member 8 (tnfsf8) mRNA	XM_004917368.1	1.11	0.13	-3.11	0	0	0	0
PREDICTED: Xenopus (Silurana) tropicalis docking protein 5 (dok5) mRNA	XM_002935385.2	206.06	25.08	-3.04	9.07	18.52	1.04	0
Xenopus laevis homeodomain protein dbx mRNA complete cds	AF253504.1	1.7	0.21	-3.04	0	0	0	0
Xenopus (Silurana) tropicalis beta-1 4-N-acetyl-galactosaminyl transferase 1 (b4galnt1) mRNA	NM_001126696.1	3.35	0.43	-2.98	0	0	0	0
Xenopus laevis N-myc (and STAT) interactor (nmi) mRNA	NM_001095129.1	24.03	3.12	-2.95	0	0	0	0
Xenopus (Silurana) tropicalis family with sequence similarity 192 member A (fam192a) mRNA	NM_001126775.1	100.93	13.25	-2.93	1.6	9.75	2.61	0
Xenopus tropicalis hypothetical protein LOC100145515 mRNA (cDNA clone IMAGE:7864048) partial cds	BC161185.1	1.37	0.21	-2.76	0	0	0	0
PREDICTED: Xenopus (Silurana) tropicalis vascular cell adhesion molecule 1 (vcam1) mRNA	XM_002934142.2	2.63	0.4	-2.75	0	0	0	0
PREDICTED: Xenopus (Silurana) tropicalis nuclear transcription factor Y beta (nfyb) transcript variant X3 mRNA	XM_002938074.2	2.67	0.4	-2.75	0	0	0	0
Xenopus (Silurana) tropicalis uncharacterized LOC100170623 (LOC100170623) mRNA	NM_001130384.1	1.34	0.21	-2.74	0	0	0	0
Xenopus tropicalis finished cDNA clone TNeu076f16	CR848409.2	13.02	2.05	-2.68	0	0	0	0
Xenopus laevis cDNA clone IMAGE:8825421	BC154996.1	8.07	1.3	-2.64	2.19	2.39	0.14	0
Xenopus laevis homeobox protein mRNA (cDNA clone MGC:154555 IMAGE:8322189) complete cds	BC123277.1	1.71	0.29	-2.61	0	0	0	0
PREDICTED: Xenopus (Silurana) tropicalis adenomatous polyposis coli (apc) transcript variant X1 mRNA	XM_002936411.2	1.46	0.25	-2.59	0	0	0	0
Xenopus laevis FEZ family zinc finger 2 (fezf2) mRNA	NM_001096464.1	5.78	0.98	-2.57	3.56	3.74	0.08	0
Xenopus tropicalis finished cDNA clone TNeu119l11	CR942619.2	3.62	0.63	-2.53	0	0	0	0
PREDICTED: Xenopus (Silurana) tropicalis protein phosphatase Mg2+/Mn2+ dependent 1L (ppm1l) transcript variant X2 mRNA	XM_004914431.1	1.54	0.27	-2.52	0	0	0	0
Xenopus laevis KIAA1109 (kiaa1109) mRNA	NM_001092862.1	711.19	126.2	-2.5	81.65	103.99	0.35	0
Xenopus (Silurana) tropicalis membrane-associated ring finger (C3HC4) 5 (march5) mRNA	NM_001123478.1	1.39	0.26	-2.46	0	0	0	0
Xenopus laevis tubulin alpha 1a (tuba1a-a) mRNA	NM_001091468.1	3.45	0.64	-2.44	0	0	0	0
XLU28370 Xenopus laevis homeobox protein (XANF-2) mRNA complete cds	U28370.1	1.64	0.31	-2.44	0	0	0	0
PREDICTED: Xenopus (Silurana) tropicalis A-kinase anchor protein 7 isoforms alpha and beta-like (LOC100496426) transcript variant X1 mRNA	XM_002936306.2	1.57	0.3	-2.44	0	0	0	0
Xenopus laevis cDNA clone IMAGE:5514602	BC087617.1	1006.2	188.02	-2.43	11.19	13.9	0.32	0
PREDICTED: Xenopus (Silurana) tropicalis FERM and PDZ domain containing 4 (frmpd4) mRNA	XM_002933807.2	1.15	0.22	-2.41	0	0	0	0
Xenopus laevis xak-a mRNA for adult keratin XAK-A complete cds	AB045600.1	1.16	0.22	-2.41	0	0	0	0
Xenopus (Silurana) tropicalis complement component 5 (c5) mRNA	NM_001204059.1	132.72	25.38	-2.39	2.25	3.21	0.52	0
Xenopus tropicalis finished cDNA clone TTbA058m12	CU075365.1	4.7	0.91	-2.39	0	0	0	0
Xenopus laevis hypothetical protein LOC446919 mRNA (cDNA clone IMAGE:6873809) partial cds	BC078490.1	1.51	0.29	-2.39	0	0	0	0
Xenopus laevis family with sequence similarity 222 member B (fam222b) mRNA	NM_001094184.1	523.94	101.25	-2.38	47.69	107.48	1.18	0
Xenopus laevis cDNA clone MGC:131018 IMAGE:7979650 complete cds	BC108553.1	122.53	23.9	-2.36	38.03	46.4	0.29	0
PREDICTED: Xenopus (Silurana) tropicalis protein tyrosine phosphatase receptor type N polypeptide 2 (ptprn2) mRNA	XM_002935174.2	1.52	0.3	-2.35	0	0	0	0
Xenopus laevis egg envelope glycoprotein (ZPY1) mRNA partial cds	AY937405.1	1.25	0.25	-2.33	0	0	0	0
Xenopus (Silurana) tropicalis leucine rich repeat neuronal 4 (lrrn4) mRNA	NM_001126807.1	1.56	0.32	-2.31	0	0	0	0
Xenopus laevis phosphodiesterase 5a cGMP-specific (pde5a) mRNA	NM_001094802.1	75.02	15.24	-2.31	5.54	6.46	0.23	0
PREDICTED: Xenopus (Silurana) tropicalis myotubularin related protein 11 (mtmr11) mRNA	XM_004917340.1	2.79	0.57	-2.3	1.19	1.25	0.07	0
Xenopus laevis hypothetical protein LOC100137614 mRNA (cDNA clone IMAGE:6950680) partial cds	BC074469.1	710.87	145.95	-2.29	88.57	100.43	0.19	0
Xenopus (Silurana) tropicalis par-6 partitioning defective 6 homolog beta (pard6b) mRNA	NM_001128639.1	1.48	0.31	-2.28	0	0	0	0
PREDICTED: Xenopus (Silurana) tropicalis 5-hydroxytryptamine (serotonin) receptor 5A G protein-coupled (htr5a) mRNA	XM_002932497.2	1.91	0.41	-2.26	0	0	0	0
PREDICTED: Xenopus (Silurana) tropicalis chromaffin granule amine transporter-like (LOC100495897) transcript variant X1 mRNA	XM_002932745.2	1.48	0.32	-2.25	1.31	1.49	0.19	0
PREDICTED: Xenopus (Silurana) tropicalis G protein-coupled receptor family C group 5 member C (gprc5c) transcript variant X4 mRNA	XM_004916328.1	1.23	0.27	-2.24	0	0	0	0
Xenopus tropicalis ubiquitin specific peptidase 13 (isopeptidase T-3) mRNA (cDNA clone MGC:108005 IMAGE:6998652) complete cds	BC087805.1	1.1	0.24	-2.24	0	0	0	0
PREDICTED: Xenopus (Silurana) tropicalis transcription factor RFX4-like (LOC101732419) mRNA	XM_004913128.1	1.37	0.3	-2.22	0	0	0	0
Xenopus laevis retina and anterior neural fold homeobox (rax-b) mRNA	NM_001088220.1	2.17	0.47	-2.22	2.42	3.76	0.64	0
PREDICTED: Xenopus (Silurana) tropicalis protein kinase C delta type-like (LOC101730464) mRNA	XM_004912333.1	1.39	0.31	-2.18	0	0	0	0
Xenopus laevis tudor domain containing 5 (tdrd5) mRNA	NM_001097130.1	8.66	1.94	-2.17	0	0	0	0
Xenopus laevis cDNA clone MGC:154485 IMAGE:8318484 complete cds	BC123237.1	2.29	0.53	-2.12	0	0	0	0
Xenopus laevis cDNA clone IMAGE:5156571 partial cds	BC073207.1	4.91	1.15	-2.11	2.71	2.94	0.12	0
Xenopus (Silurana) tropicalis KIAA0146 (kiaa0146) mRNA	NM_001142908.1	107.53	25.11	-2.1	0	0	0	0
PREDICTED: Xenopus (Silurana) tropicalis potassium voltage-gated channel subfamily H (eag-related) member 7 (kcnh7) mRNA	XM_002933260.2	4.03	0.94	-2.1	0	0	0	0
Xenopus laevis cDNA clone IMAGE:4202370 containing frame-shift errors	BC061937.1	1838.6	430.02	-2.1	55.12	260.73	2.25	0
PREDICTED: Xenopus (Silurana) tropicalis Na+/K+ transporting ATPase interacting 2 (nkain2) mRNA	XM_002936008.2	1.02	0.24	-2.1	0	0	0	0
Xenopus laevis mRNA for lmo4 protein (lmo4 gene)	AJ511277.1	52.85	12.4	-2.1	15.5	18.11	0.23	0
PREDICTED: Xenopus (Silurana) tropicalis lymphoblastic leukemia derived sequence 1 (lyl1) transcript variant X2 mRNA	XM_004918902.1	1.3	0.31	-2.09	0	0	0	0
PREDICTED: Xenopus (Silurana) tropicalis uncharacterized LOC101733049 (LOC101733049) mRNA	XM_004916041.1	457.08	108.21	-2.08	3.16	8.14	1.37	0
Xenopus laevis mRNA for aldehyde dehydrogenase class 1 complete cds	AB016717.1	1.14	0.27	-2.08	0	0	0	0
Xenopus laevis cDNA clone IMAGE:4057028	BC085199.1	958.98	232.3	-2.05	31.78	46.91	0.57	0
PREDICTED: Xenopus (Silurana) tropicalis integrin alpha 2 (CD49B alpha 2 subunit of VLA-2 receptor) (itga2) mRNA	XM_002933043.2	2.21	0.54	-2.05	0	0	0	0
PREDICTED: Xenopus (Silurana) tropicalis peroxisome proliferator-activated receptor alpha-like (LOC100497346) mRNA	XM_002940738.2	1021.26	249.37	-2.04	73.79	81.5	0.15	0
Xenopus tropicalis finished cDNA clone TGas107e13	CR848617.1	88.03	21.68	-2.03	0	0	0	0
Xenopus laevis jiraiya (jry) mRNA	NM_001195095.1	2.67	0.66	-2.02	1.51	1.54	0.04	0
PREDICTED: Xenopus (Silurana) tropicalis c-X-C motif chemokine 10-like (LOC100490277) mRNA	XM_002940575.1	6.43	1.59	-2.02	1.21	1.69	0.49	0
Xenopus laevis uncharacterized protein MGC64526 (MGC64526) mRNA	NM_001086455.1	1.16	0.29	-2.02	0	0	0	0
Xenopus laevis SEC13 homolog (sec13) mRNA	NM_001086973.1	7163.9	1782.78	-2.01	198.79	804.95	2.02	0
Xenopus (Silurana) tropicalis glutathione synthetase (gss) mRNA	NM_001008044.1	1.03	0.26	-2.01	0	0	0	0
Xenopus (Silurana) tropicalis phosphopantothenoylcysteine synthetase (ppcs) mRNA	NM_001079164.1	1.14	0.29	-2	0	0	0	0
PREDICTED: Xenopus (Silurana) tropicalis ClpB caseinolytic peptidase B homolog (clpb) mRNA	XM_002940744.2	75.63	19.15	-1.99	8.43	10.12	0.27	0
Xenopus (Silurana) tropicalis cartilage acidic protein 1 (CRTAC-1) mRNA complete cds	DQ351712.1	1.96	0.5	-1.98	0	0	0	0
Xenopus laevis solute carrier family 12 (potassium/chloride transporters) member 9 (slc12a9) mRNA	NM_001096782.1	41.26	10.62	-1.96	4.81	6.75	0.5	0
PREDICTED: Xenopus (Silurana) tropicalis glycosyltransferase-like protein LARGE1-like (LOC100498555) partial mRNA	XM_002943048.2	1.08	0.29	-1.94	0	0	0	0
PREDICTED: Xenopus (Silurana) tropicalis SET and MYND domain containing 3 (smyd3) transcript variant X2 mRNA	XM_004914626.1	1.04	0.28	-1.93	0	0	0	0
PREDICTED: Xenopus (Silurana) tropicalis polo-like kinase 1 substrate 1 (plk1s1) transcript variant 1 mRNA	XM_002939434.2	2.12	0.56	-1.93	0	0	0	0
Xenopus tropicalis dipeptidase E mRNA (cDNA clone MGC:135325 IMAGE:7542807) complete cds	BC167317.1	1.15	0.31	-1.92	0	0	0	0
Xenopus laevis hypothetical protein LOC100049766 mRNA (cDNA clone IMAGE:8074628) partial cds	BC141760.1	43.35	11.62	-1.91	4.04	8.07	1	0
Xenopus laevis transporter associated with antigen processing 1 (TAP1) mRNA TAP1-j allele partial cds	AY204553.1	1.37	0.37	-1.9	0	0	0	0
Xenopus laevis hypothetical protein LOC446960 mRNA (cDNA clone IMAGE:7203732) partial cds	BC082220.1	1.66	0.46	-1.87	0	0	0	0
Xenopus laevis tumor protein p53 inducible protein 11 (tp53i11) mRNA	NM_001097917.1	91.43	25.47	-1.85	12.96	16.28	0.33	0
PREDICTED: Xenopus (Silurana) tropicalis calpain-2 catalytic subunit-like (LOC101731595) mRNA	XM_004914728.1	1.11	0.32	-1.84	0	0	0	0
Xenopus (Silurana) tropicalis scaffold attachment factor B (safb) mRNA	NM_001016713.2	10.1	2.85	-1.83	0	0	0	0
Xenopus laevis tropomyosin 2 (beta) (tpm2-a) transcript variant 1 mRNA	NM_001171943.1	1.36	0.39	-1.81	3.49	4.55	0.39	0
PREDICTED: Xenopus (Silurana) tropicalis collagen alpha-1(II) chain-like (LOC101731448) transcript variant X1 mRNA	XM_004920495.1	15.97	4.56	-1.81	0	0	0	0
PREDICTED: Xenopus (Silurana) tropicalis C-type natriuretic peptide 1-like (LOC100495918) mRNA	XM_002937526.1	2.64	0.76	-1.81	0	0	0	0
PREDICTED: Xenopus (Silurana) tropicalis 3'(2') 5'-bisphosphate nucleotidase 1 (bpnt1) mRNA	XM_002936016.2	5.07	1.46	-1.8	1.73	4.11	1.26	0
Xenopus laevis uncharacterized protein MGC64382 (MGC64382) mRNA	NM_001086459.1	5.47	1.58	-1.8	0	0	0	0
Xenopus laevis SPIB-b mRNA complete cds	FJ644946.1	2881.95	831.99	-1.8	20.17	21.41	0.09	0
Xenopus laevis hypothetical protein LOC733290 mRNA (cDNA clone IMAGE:4031980) partial cds	BC098973.1	1.05	0.31	-1.79	0	0	0	0
Xenopus (Silurana) tropicalis carbohydrate (N-acetylgalactosamine 4-0) sulfotransferase 8 (chst8) mRNA	NM_001079061.1	1.65	0.48	-1.79	0	0	0	0
Xenopus laevis comp37 mRNA complete sequence	DQ096919.1	966.17	284.17	-1.77	114.82	190.48	0.74	0
Xenopus laevis Leucine-rich repeat-containing protein 42 mRNA (cDNA clone IMAGE:6863997) partial cds	BC078092.1	942.82	277.97	-1.77	160.5	215.05	0.43	0
Xenopus laevis cytohesin 1 (cyth1) mRNA	NM_001097054.1	1675.02	500.84	-1.75	29.05	41.83	0.53	0
Xenopus laevis rhombotin-1 (lmo1) mRNA	NM_001096266.1	5.78	1.74	-1.74	4.08	4.31	0.09	0
Xenopus laevis cDNA clone IMAGE:6878313	BC084374.1	134.59	40.63	-1.73	16.67	18.16	0.13	0
Xenopus laevis hypothetical protein LOC733357 mRNA (cDNA clone IMAGE:7210408) partial cds	BC106472.1	1.9	0.58	-1.73	0	0	0	0
PREDICTED: Xenopus (Silurana) tropicalis leucine-rich repeat-containing protein 8D-like (LOC100490082) mRNA	XM_002935416.2	1.22	0.38	-1.72	0	0	0	0
Xenopus laevis Ras-related GTP binding C (rragc) mRNA	NM_001094934.1	358.76	109.75	-1.71	77.05	210.5	1.46	0
PREDICTED: Xenopus (Silurana) tropicalis uncharacterized LOC100492080 (LOC100492080) mRNA	XM_002941096.2	1.83	0.57	-1.7	0	0	0	0
Xenopus laevis uncharacterized LOC495465 (LOC495465) mRNA	NM_001095117.1	1414.4	436.31	-1.7	201.24	281.73	0.49	0
Xenopus laevis family with sequence similarity 134 member C (fam134c) mRNA	NM_001092344.1	666.56	206.47	-1.7	97.09	143.8	0.57	0
PREDICTED: Xenopus (Silurana) tropicalis lymphoblastic leukemia derived sequence 1 (lyl1) transcript variant X1 mRNA	XM_002939119.2	1.21	0.38	-1.69	0	0	0	0
Xenopus laevis partial mRNA for lysyl oxidase-like 3 (loxl-3 gene)	AM040262.2	65.19	20.35	-1.68	0	0	0	0
Xenopus laevis SH3 domain and tetratricopeptide repeats 1 (sh3tc1) mRNA	NM_001095875.1	10.23	3.2	-1.68	0	0	0	0
PREDICTED: Xenopus (Silurana) tropicalis cytoplasmic polyadenylation element binding protein 2 (cpeb2) transcript variant X2 mRNA	XM_004911230.1	278.13	87.43	-1.67	77.25	79.18	0.04	0
Xenopus laevis crystallin alpha A mRNA (cDNA clone MGC:196977 IMAGE:9093632) complete cds	BC170250.1	3.63	1.15	-1.67	0	0	0	0
Xenopus laevis uncharacterized protein MGC68961 (MGC68961) mRNA	NM_001086495.1	2.62	0.83	-1.66	0	0	0	0
Xenopus tropicalis finished cDNA clone TTpA048d11	CU075859.1	1.23	0.39	-1.66	0	0	0	0
PREDICTED: Xenopus (Silurana) tropicalis uncharacterized LOC101734067 (LOC101734067) mRNA	XM_004920793.1	3.55	1.14	-1.64	0	0	0	0
Xenopus laevis transcription factor (salF) mRNA salF-A allele complete cds	AY508953.1	9.65	3.12	-1.64	2.91	3.66	0.34	0
Xenopus laevis peroxidase 2' (POX2') mRNA complete cds	AY069942.2	4.57	1.48	-1.63	0	0	0	0
Xenopus tropicalis finished cDNA clone TTpA022g13	CR926448.2	932.18	302.24	-1.63	6.65	8.12	0.29	0
Xenopus laevis nuclear apoptosis inducing factor 1 (naif1) mRNA	NM_001096902.1	100.63	32.83	-1.62	18.68	50.64	1.44	0
PREDICTED: Xenopus (Silurana) tropicalis regulator of cell cycle RGCC-like (LOC100495028) mRNA	XM_002939201.2	1.51	0.5	-1.62	0	0	0	0
Xenopus (Silurana) tropicalis syntaxin 2 (stx2) mRNA	NM_001079176.1	1.39	0.46	-1.62	0	0	0	0
PREDICTED: Xenopus (Silurana) tropicalis poly [ADP-ribose] polymerase 12-like (LOC100490338) mRNA	XM_002942657.2	1.52	0.5	-1.62	0	0	0	0
PREDICTED: Xenopus (Silurana) tropicalis wingless-type MMTV integration site family member 8B (wnt8b) transcript variant X1 mRNA	XM_002936348.2	1.24	0.41	-1.62	0	0	0	0
Xenopus (Silurana) tropicalis gametogenetin binding protein 2 (ggnbp2) mRNA	NM_001006808.1	1.12	0.37	-1.61	0	0	0	0
Xenopus (Silurana) tropicalis adenosylhomocysteinase-like 2 (ahcyl2) mRNA	NM_001016409.2	2.12	0.7	-1.61	0	0	0	0
PREDICTED: Xenopus (Silurana) tropicalis upstream binding transcription factor RNA polymerase I (ubtf) transcript variant X1 mRNA	XM_002935536.2	147.1	48.79	-1.6	26.15	31.52	0.27	0
PREDICTED: Xenopus (Silurana) tropicalis uncharacterized LOC101732516 (LOC101732516) mRNA	XM_004913167.1	1.3	0.43	-1.6	0	0	0	0
Xenopus laevis hypothetical protein LOC443671 mRNA (cDNA clone IMAGE:5512708) partial cds	BC073592.1	2.42	0.81	-1.59	0	0	0	0
PREDICTED: Xenopus (Silurana) tropicalis UDP-Gal:betaGlcNAc beta 1 3-galactosyltransferase polypeptide 4 (b3galt4) mRNA	XM_002938685.2	1.36	0.46	-1.59	0	0	0	0
Xenopus laevis phosphoribosylglycinamide formyltransferase phosphoribosylglycinamide synthetase (gart)	NM_001099882.1	546.33	183.96	-1.58	26.53	27.77	0.07	0
PREDICTED: Xenopus (Silurana) tropicalis poly (ADP-ribose) polymerase family member 4 (parp4) mRNA	XM_002937966.2	8.78	2.99	-1.56	0	0	0	0
PREDICTED: Xenopus (Silurana) tropicalis brain-specific angiogenesis inhibitor 2 (bai2) transcript variant X2 mRNA	XM_004919220.1	2.09	0.72	-1.56	1.1	1.36	0.31	0
Xenopus laevis Ras association (RalGDS/AF-6) domain family (N-terminal) member 7 (rassf7) mRNA	NM_001093161.1	1.85	0.64	-1.55	0	0	0	0
PREDICTED: Xenopus (Silurana) tropicalis interferon gamma receptor 2-like (LOC100485298) transcript variant X2 mRNA	XM_004912139.1	9.04	3.1	-1.55	0	0	0	0
PREDICTED: Xenopus (Silurana) tropicalis embryonic protein UVS.2-like (LOC100496122) transcript variant X1 mRNA	XM_002937302.2	5.75	1.98	-1.55	4.08	5.46	0.43	0
PREDICTED: Xenopus (Silurana) tropicalis chromosome X open reading frame 58 (cxorf58) mRNA	XM_002935189.2	125.8	43.25	-1.55	0	0	0	0
Xenopus laevis cDNA clone IMAGE:5512944	BC123324.1	2.47	0.85	-1.55	4.85	5.37	0.15	0
Xenopus laevis hypothetical protein LOC733298 mRNA (cDNA clone IMAGE:6934329) partial cds	BC099260.1	1.7	0.59	-1.54	0	0	0	0
PREDICTED: Xenopus (Silurana) tropicalis terminal uridylyl transferase 1 U6 snRNA-specific (tut1) mRNA	XM_002941456.2	1.19	0.42	-1.54	0	0	0	0
PREDICTED: Xenopus (Silurana) tropicalis uncharacterized LOC100487518 (LOC100487518) mRNA	XM_002938497.2	1.03	0.36	-1.53	1.42	1.7	0.26	0
Xenopus laevis transcriptional adaptor 2A (tada2a) mRNA	NM_001094008.1	3.65	1.27	-1.53	3.35	3.89	0.22	0
PREDICTED: Xenopus (Silurana) tropicalis NXPE family member 4-like (LOC101734002) mRNA	XM_004920234.1	1.01	0.36	-1.51	0	0	0	0
PREDICTED: Xenopus (Silurana) tropicalis extracellular calcium-sensing receptor-like (LOC100492511) mRNA	XM_002940813.2	23.5	8.29	-1.51	7.63	16.85	1.15	0
Xenopus laevis cDNA clone IMAGE:6959127	BC084402.1	1594.78	562.92	-1.51	110.65	279.59	1.34	0
Xenopus laevis anti-silencing function 1B histone chaperone (asf1b) mRNA	NM_001086841.1	53.49	18.89	-1.51	11.05	17.18	0.64	0
Xenopus (Silurana) tropicalis potassium inwardly-rectifying channel subfamily J member 13 (kcnj13) mRNA	NM_001102967.1	1.42	0.51	-1.5	0	0	0	0
Xenopus laevis LIM-only protein LMO-2 mRNA complete cds	AF374473.1	4.09	1.46	-1.5	1.19	2.3	0.95	0
Xenopus laevis XHR1-A' mRNA for HES-related 1A' complete cds	AB071433.1	4.99	1.79	-1.49	3.27	6.08	0.9	0
Xenopus tropicalis cDNA clone IMAGE:6978032	BC084737.1	2.42	0.88	-1.48	0	0	0	0
PREDICTED: Xenopus (Silurana) tropicalis matrix metalloproteinase-23-like (LOC100489842) transcript variant X2 mRNA	XM_004914394.1	2.7	0.98	-1.47	1.53	1.85	0.28	0
PREDICTED: Xenopus (Silurana) tropicalis serine/arginine repetitive matrix 3 (srrm3) mRNA	XM_002933830.2	597.43	217.23	-1.46	0	0	0	0
PREDICTED: Xenopus (Silurana) tropicalis tetraspanin 12 (tspan12) transcript variant X2 mRNA	XM_004912984.1	8.31	3.03	-1.46	1.09	1.35	0.31	0
Xenopus laevis cDNA clone IMAGE:5511680 partial cds	BC097628.1	196.58	71.95	-1.46	5.49	5.98	0.13	0
PREDICTED: Xenopus (Silurana) tropicalis thyrotropin subunit beta-like (LOC100496349) transcript variant X2 mRNA	XM_004910716.1	1.34	0.5	-1.45	0	0	0	0
PREDICTED: Xenopus (Silurana) tropicalis unc-5 homolog D (C. elegans) (unc5d) transcript variant X1 mRNA	XM_002932956.2	1.03	0.38	-1.45	0	0	0	0
PREDICTED: Xenopus (Silurana) tropicalis E1A binding protein p300 (ep300) transcript variant X2 mRNA	XM_004913798.1	538.7	198.29	-1.45	41.79	48.56	0.22	0
Xenopus laevis tau-like protein-1 (xtp) mRNA complete cds alternatively spliced	AY032847.1	3.91	1.44	-1.45	1.33	1.42	0.1	0
Xenopus (Silurana) tropicalis uncharacterized LOC100145501 (LOC100145501) mRNA	NM_001126945.1	1.3	0.48	-1.44	0	0	0	0
PREDICTED: Xenopus (Silurana) tropicalis poly [ADP-ribose] polymerase 4-like (LOC100491505) mRNA	XM_002937967.2	15.71	5.82	-1.44	0	0	0	0
Xenopus laevis chromosome 11 open reading frame 65 (c11orf65) mRNA	NM_001095354.1	9.96	3.7	-1.44	4.37	5.2	0.26	0
PREDICTED: Xenopus (Silurana) tropicalis uncharacterized LOC101734353 (LOC101734353) mRNA	XM_004918777.1	31.28	11.62	-1.43	0	0	0	0
PREDICTED: Xenopus (Silurana) tropicalis uncharacterized LOC100493999 (LOC100493999) transcript variant X2 mRNA	XM_004915901.1	1.16	0.43	-1.43	3.16	4.06	0.37	0
Xenopus laevis hypothetical protein LOC100137710 mRNA (cDNA clone IMAGE:4030892) partial cds	BC157465.1	1.56	0.58	-1.43	0	0	0	0
Xenopus (Silurana) tropicalis GS homeobox 1 (gsx1) mRNA	NM_001045789.1	2.83	1.05	-1.43	0	0	0	0
Xenopus laevis cDNA clone IMAGE:3401855	BC084599.1	84.76	31.56	-1.43	32012.3	158457	2.31	0
Xenopus laevis allograft inflammatory factor 1-like (aif1l) mRNA	NM_001092679.1	1.03	0.39	-1.43	0	0	0	0
PREDICTED: Xenopus (Silurana) tropicalis caspase recruitment domain family member 14 (card14) transcript variant X1 mRNA	XM_002937309.2	1.05	0.4	-1.42	0	0	0	0
Xenopus tropicalis finished cDNA clone TEgg003m08	CT025197.2	62.73	23.48	-1.42	15.43	16.28	0.08	0
Xenopus laevis cDNA clone IMAGE:6948748	BC094119.1	232.19	87.2	-1.42	83.09	95.07	0.2	0
PREDICTED: Xenopus (Silurana) tropicalis TBC1 (tre-2/USP6 BUB2 cdc16) domain family member 1 (tbc1d1) transcript variant X2 mRNA	XM_004910931.1	6.26	2.35	-1.42	1.23	2.18	0.83	0
PREDICTED: Xenopus (Silurana) tropicalis Zic family member 5 (zic5) mRNA	XM_002937082.2	1.97	0.74	-1.42	0	0	0	0
Xenopus laevis polymerase (RNA) III (DNA directed) polypeptide A 155kDa (polr3a) mRNA	NM_001086833.1	2.38	0.9	-1.41	1.3	1.9	0.55	0
PREDICTED: Xenopus (Silurana) tropicalis actin binding LIM protein family member 2 (ablim2) mRNA	XM_002938262.2	3.46	1.31	-1.41	1.21	1.49	0.31	0
PREDICTED: Xenopus (Silurana) tropicalis SH2 domain containing 6 (sh2d6) transcript variant X1 mRNA	XM_004912569.1	1.12	0.43	-1.4	0	0	0	0
Xenopus tropicalis genomic-screened homeobox 2 (gsh2) mRNA complete cds	DQ195531.1	2.63	1	-1.4	0	0	0	0
PREDICTED: Xenopus (Silurana) tropicalis embryonic protein UVS.2-like (LOC100495416) mRNA	XM_002934087.2	10.12	3.86	-1.4	5.51	7.06	0.36	0
Xenopus laevis sulfatase 2 (sulf2) mRNA	NM_001094945.1	9.79	3.74	-1.4	2.98	5.12	0.79	0
Xenopus laevis RNA binding motif protein 23 (rbm23) mRNA	NM_001092339.1	1334.51	509.16	-1.4	158.55	258.74	0.71	0
PREDICTED: Xenopus (Silurana) tropicalis brain-specific angiogenesis inhibitor 1-associated protein 2-like (LOC100485322) mRNA	XM_002935002.2	2.14	0.82	-1.39	0	0	0	0
Xenopus laevis cathepsin S (ctss-a) mRNA	NM_001087353.1	1.57	0.6	-1.39	0	0	0	0
Xenopus (Silurana) tropicalis solute carrier family 35 member E3 (slc35e3) mRNA	NM_001078809.1	1.61	0.62	-1.39	0	0	0	0
Xenopus tropicalis finished cDNA clone TNeu129g02	CT030608.1	14.74	5.66	-1.39	0	0	0	0
PREDICTED: Xenopus (Silurana) tropicalis olfactory receptor 5I1-like (LOC100496897) mRNA	XM_004914310.1	2.47	0.96	-1.38	1.68	1.96	0.23	0
Xenopus laevis uncharacterized protein MGC131201 (MGC131201) mRNA	NM_001096283.1	1.3	0.5	-1.38	0	0	0	0
Xenopus laevis recombination activating gene 1 a (rag1) mRNA	NM_001172083.1	1.1	0.43	-1.38	0	0	0	0
XLU86699 Xenopus laevis oocyte lectin mRNA complete cds	U86699.1	437.96	169.25	-1.38	39.36	67.57	0.78	0
PREDICTED: Xenopus (Silurana) tropicalis LINE-1 type transposase domain-containing protein 1-like (LOC100493625) mRNA	XM_002942620.2	5.15	2	-1.37	0	0	0	0
PREDICTED: Xenopus (Silurana) tropicalis Sp4 transcription factor (sp4) mRNA	XM_002933296.2	4.99	1.94	-1.37	0	0	0	0
Xenopus (Silurana) tropicalis orthodenticle homeobox 1 (otx1) mRNA	NM_203885.1	6.52	2.53	-1.37	0	0	0	0
Xenopus (Silurana) tropicalis MGC69309 protein (MGC69309) mRNA	NM_001004837.1	133.73	51.87	-1.37	21.25	23.47	0.15	0
PREDICTED: Xenopus (Silurana) tropicalis low density lipoprotein receptor class A domain containing 2 (ldlrad2) mRNA	XM_002942622.2	1.25	0.49	-1.37	0	0	0	0
Xenopus tropicalis cDNA clone IMAGE:7741920	BC122065.1	1.52	0.59	-1.37	0	0	0	0
Xenopus laevis neutral cholesterol ester hydrolase 1 (nceh1) mRNA	NM_001099890.1	1.03	0.4	-1.37	0	0	0	0
Xenopus laevis MGC82053 protein (MGC82053) mRNA	NM_001092892.1	1.17	0.46	-1.36	0	0	0	0
Xenopus laevis natriuretic peptide receptor type C NPR-C mRNA complete cds	AF231035.1	2.2	0.87	-1.35	0	0	0	0
PREDICTED: Xenopus (Silurana) tropicalis retina and anterior neural fold homeobox (rax) mRNA	XM_002936669.2	1.04	0.41	-1.35	1.01	1.89	0.91	0
Xenopus laevis cDNA clone IMAGE:8541893 containing frame-shift errors	BC129668.1	56.49	22.3	-1.35	0	0	0	0
PREDICTED: Xenopus (Silurana) tropicalis BAI1-associated protein 3 (baiap3) mRNA	XM_002938415.2	4.61	1.82	-1.34	3.48	3.76	0.12	0
Xenopus (Silurana) tropicalis protocadherin 20 (pcdh20) mRNA	NM_001100230.1	1.28	0.51	-1.34	1.12	1.28	0.2	0
Xenopus laevis RCC1 domain containing 1 (rccd1) mRNA	NM_001097723.1	2.18	0.87	-1.33	0	0	0	0
PREDICTED: Xenopus (Silurana) tropicalis v-myb myeloblastosis viral oncogene homolog (myb) transcript variant X2 mRNA	XM_004914575.1	26.02	10.4	-1.33	16.47	22.75	0.47	0
Xenopus laevis SPRY domain containing 3 (spryd3) mRNA	NM_001091822.1	440.13	176.22	-1.33	207.82	262.29	0.34	0
Xenopus laevis gamma-aminobutyric acid (GABA) A receptor alpha 2 (gabra2) mRNA	NM_001093962.1	2.84	1.14	-1.32	0	0	0	0
PREDICTED: Xenopus (Silurana) tropicalis kinesin family member 1A (kif1a) mRNA	XM_002933334.2	2.2	0.89	-1.31	0	0	0	0
Xenopus laevis cell division cycle associated 9 (cdca9) mRNA	NM_001092946.1	1.86	0.76	-1.31	0	0	0	0
XLAF001596 Xenopus laevis homeobox protein pXhoxc8 (xhoxc8) mRNA complete cds	AF001596.1	1.53	0.62	-1.31	0	0	0	0
Xenopus tropicalis finished cDNA clone TNeu089k08	CR848306.2	5.17	2.1	-1.31	3.94	5.66	0.53	0
PREDICTED: Xenopus (Silurana) tropicalis SATB homeobox 2 (satb2) transcript variant X2 mRNA	XM_004917760.1	1.97	0.81	-1.3	0	0	0	0
PREDICTED: Xenopus (Silurana) tropicalis matrix metalloproteinase-18-like (LOC100491214) mRNA	XM_002934930.2	1.09	0.45	-1.3	1.4	2.09	0.59	0
Xenopus laevis LIM domain only 4 gene 2 (lmo4.2-b) mRNA	NM_001086236.1	15.73	6.46	-1.29	4.94	5.26	0.1	0
PREDICTED: Xenopus (Silurana) tropicalis uncharacterized LOC101734544 (LOC101734544) mRNA	XM_004919663.1	1.72	0.71	-1.29	0	0	0	0
Xenopus laevis transcription elongation factor A (SII) 3 (tcea3-b) mRNA	NM_001088343.1	1.08	0.45	-1.28	0	0	0	0
Xenopus (Silurana) tropicalis CUB domain containing protein 2 (cdcp2) mRNA	NM_001102795.1	1.74	0.72	-1.28	0	0	0	0
PREDICTED: Xenopus (Silurana) tropicalis embryonic protein UVS.2-like (LOC100492493) mRNA	XM_002934072.2	8.76	3.64	-1.27	0	0	0	0
Xenopus laevis dihydropyrimidinase-like 4 (dpysl4) mRNA	NM_001086033.1	133.99	55.7	-1.27	37.24	47.16	0.35	0
Xenopus tropicalis finished cDNA clone TTbA040h11	CU025138.1	1.03	0.43	-1.27	0	0	0	0
Xenopus laevis tRNA aspartic acid methyltransferase 1 (trdmt1) mRNA	NM_001086204.1	3.54	1.48	-1.27	6.82	6.99	0.04	0
Xenopus laevis mRNA for Requiem protein partial cds clone:req201	AB021738.1	58.02	24.18	-1.27	44.26	60.37	0.45	0
Xenopus laevis matrix-remodelling associated 7 (mxra7) mRNA	NM_001094445.1	1.31	0.55	-1.27	0	0	0	0
Xenopus (Silurana) tropicalis ankyrin repeat domain 13B (ankrd13b) mRNA	NM_001102966.1	1.22	0.51	-1.27	0	0	0	0
Xenopus (Silurana) tropicalis VENT homeobox 3 gene 1 (ventx3.1) mRNA	NM_001114266.1	1.17	0.49	-1.26	0	0	0	0
PREDICTED: Xenopus (Silurana) tropicalis ATPase class I type 8B member 4 (atp8b4) mRNA	XM_002936572.2	62.02	25.98	-1.26	14.52	15.72	0.12	0
Xenopus laevis component of oligomeric golgi complex 6 (cog6-b) mRNA	NM_001096804.1	1.22	0.51	-1.26	0	0	0	0
PREDICTED: Xenopus (Silurana) tropicalis serine/threonine-protein kinase N1-like (LOC100487973) mRNA	XM_002942439.2	2.45	1.04	-1.24	0	0	0	0
Xenopus laevis Rh family B glycoprotein (rhbg-b) mRNA	NM_001093683.1	4.25	1.81	-1.24	1.16	11.07	3.26	0
Xenopus tropicalis finished cDNA clone TEgg134c23	CR761104.2	202.85	86.12	-1.24	67.44	72.69	0.11	0
PREDICTED: Xenopus (Silurana) tropicalis uncharacterized LOC100497422 (LOC100497422) mRNA	XM_002934048.2	1.84	0.79	-1.24	0	0	0	0
Xenopus laevis zeta-chain (TCR) associated protein kinase 70kDa (zap70) mRNA	NM_001093536.1	17.71	7.54	-1.24	1.44	2.39	0.74	0
PREDICTED: Xenopus (Silurana) tropicalis formin 2 (fmn2) mRNA	XM_002935817.2	3.48	1.49	-1.23	0	0	0	0
Xenopus laevis metastasis suppressor 1 gene 2 (mtss1.2) mRNA	NM_001093916.1	759.5	326.49	-1.22	82.21	100.36	0.29	0
Xenopus laevis sulfotransferase family cytosolic 1C member 2 (sult1c2) mRNA	NM_001094956.1	8.91	3.84	-1.22	2.52	5.41	1.11	0
Xenopus laevis nucleolar protein 12 (nol12) mRNA	NM_001096931.1	435.05	187.81	-1.22	96.87	460.64	2.25	0
PREDICTED: Xenopus (Silurana) tropicalis ligand of Numb protein X 2-like (LOC100494793) transcript variant X4 mRNA	XM_004916836.1	1.55	0.67	-1.22	0	0	0	0
PREDICTED: Xenopus (Silurana) tropicalis progressive rod-cone degeneration (prcd) mRNA	XM_004918442.1	1.78	0.77	-1.21	0	0	0	0
PREDICTED: Xenopus (Silurana) tropicalis ubiquitin carboxyl-terminal hydrolase CYLD-like (LOC100489307) mRNA	XM_002934322.2	3.13	1.36	-1.21	2.95	3.1	0.08	0
PREDICTED: Xenopus (Silurana) tropicalis uncharacterized LOC101730712 (LOC101730712) mRNA	XM_004911430.1	2.88	1.25	-1.21	0	0	0	0
Xenopus laevis RAD51 homolog (S. cerevisiae) (rad51-a) mRNA	NM_001087767.1	8893.73	3865.78	-1.21	575.81	716.77	0.32	0
Xenopus laevis cone arrestin mRNA (cDNA clone MGC:115048 IMAGE:6953716) complete cds	BC094203.1	1.06	0.47	-1.21	1.14	2.05	0.86	0
PREDICTED: Xenopus (Silurana) tropicalis uncharacterized LOC100492003 (LOC100492003) mRNA	XM_002936027.1	1.16	0.51	-1.2	0	0	0	0
PREDICTED: Xenopus (Silurana) tropicalis aldehyde dehydrogenase 1 family member A3 (aldh1a3) transcript variant X1 mRNA	XM_002939264.2	5.16	2.25	-1.2	0	0	0	0
Xenopus laevis colony stimulating factor-1 mRNA complete cds	JX418294.1	1.79	0.78	-1.2	0	0	0	0
Xenopus laevis PDZ domain containing ring finger 3 (pdzrn3) mRNA	NM_001097041.1	527.57	230.55	-1.2	183.25	295.42	0.69	0
Xenopus (Silurana) tropicalis malonyl CoA:ACP acyltransferase (mitochondrial) (mcat) nuclear gene encoding mitochondrial protein mRNA	NM_001004788.1	1.22	0.54	-1.2	0	0	0	0
PREDICTED: Xenopus (Silurana) tropicalis bicaudal C homolog 1 (bicc1) mRNA	XM_002937107.2	1.57	0.69	-1.2	0	0	0	0
Xenopus laevis uncharacterized LOC100217317 (LOC100217317) mRNA	NM_001142789.1	619.64	271.64	-1.19	144.84	196.2	0.44	0
PREDICTED: Xenopus (Silurana) tropicalis prostate transmembrane protein androgen induced 1 (pmepa1) transcript variant X1 mRNA	XM_002941452.2	1.55	0.68	-1.19	0	0	0	0
PREDICTED: Xenopus (Silurana) tropicalis ubiquitin specific peptidase 31 (usp31) mRNA	XM_002931991.2	35.75	15.77	-1.19	9.02	9.23	0.04	0
Xenopus laevis peripherin 2 (retinal degeneration slow) (prph2) mRNA	NM_001086347.1	1.49	0.66	-1.18	0	0	0	0
PREDICTED: Xenopus (Silurana) tropicalis RING finger protein 112-like (LOC100496673) mRNA	XM_002932750.2	1.24	0.55	-1.18	0	0	0	0
Xenopus laevis Similar to D-dopachrome tautomerase clone IMAGE:4930459 mRNA	BC043871.1	1.75	0.78	-1.18	0	0	0	0
PREDICTED: Xenopus (Silurana) tropicalis SCO-spondin-like (LOC100497129) mRNA	XM_002942577.2	5.53	2.45	-1.18	3.48	3.87	0.16	0
Xenopus laevis hypothetical protein LOC733183 mRNA (cDNA clone IMAGE:6952313) partial cds	BC092122.1	1.64	0.73	-1.18	0	0	0	0
PREDICTED: Xenopus (Silurana) tropicalis interferon gamma receptor 1-like (LOC100497960) mRNA	XM_002938740.2	1.07	0.48	-1.18	0	0	0	0
Xenopus (Silurana) tropicalis uncharacterized LOC100125092 (LOC100125092) mRNA	NM_001103003.1	1.17	0.52	-1.18	0	0	0	0
Xenopus tropicalis cDNA clone IMAGE:7535753	BC157297.1	2.76	1.23	-1.17	0	0	0	0
Xenopus laevis lipocalin mRNA (cDNA clone MGC:84692 IMAGE:6946540) complete cds	BC074438.1	1.82	0.81	-1.17	0	0	0	0
Xenopus laevis meso1 mRNA complete sequence	DQ096956.1	1.18	0.53	-1.17	0	0	0	0
Xenopus laevis zinc finger protein 234 (znf234) mRNA	NM_001096814.1	381.95	170.16	-1.17	107.09	107.06	-0.01	0
Xenopus laevis germ cell-specific protein containing four ankyrin repeats sterile-a motif and basic leucine zipper mRNA	BC130183.1	1.13	0.51	-1.17	0	0	0	0
PREDICTED: Xenopus (Silurana) tropicalis uncharacterized LOC100498087 (LOC100498087) mRNA	XM_002931574.2	561.24	250.25	-1.17	14.81	17.59	0.25	0
Xenopus (Silurana) tropicalis chromosome 2 open reading frame 44 (c2orf44) mRNA	NM_001079403.1	1.69	0.76	-1.17	0	0	0	0
PREDICTED: Xenopus (Silurana) tropicalis ARP5 actin-related protein 5 homolog (actr5) transcript variant X2 mRNA	XM_004918537.1	1.56	0.7	-1.17	0	0	0	0
Xenopus laevis double stranded RNA activated protein kinase 1 mRNA (cDNA clone MGC:179851 IMAGE:4969041) complete cds	BC157421.1	1.13	0.51	-1.17	0	0	0	0
PREDICTED: Xenopus (Silurana) tropicalis serine/threonine-protein kinase N1-like (LOC100486934) mRNA	XM_002945400.2	4.7	2.11	-1.16	2.46	2.93	0.26	0
Xenopus laevis ORAI calcium release-activated calcium modulator 1 (orai1) mRNA	NM_001090975.1	810.7	363.51	-1.16	141.53	205.07	0.54	0
Xenopus (Silurana) tropicalis mediator complex subunit 8 (med8) mRNA	NM_001016614.3	12.3	5.53	-1.16	3.04	3.9	0.37	0
Xenopus (Silurana) tropicalis solute carrier family 44 member 5 (slc44a5) mRNA	NM_001126670.1	1.74	0.79	-1.15	0	0	0	0
Xenopus laevis prostaglandin D2 synthase 21kDa (brain) (ptgds-a) mRNA	NM_001092825.1	16.94	7.66	-1.15	8.9	14.69	0.73	0
Xenopus laevis clone S10-60-e11 mRNA sequence	AF550007.1	2.11	0.96	-1.15	0	0	0	0
PREDICTED: Xenopus (Silurana) tropicalis stimulated by retinoic acid 13 (stra13) transcript variant X1 mRNA	XM_002942767.2	4.39	1.99	-1.15	0	0	0	0
X.laevis AE-III mRNA for peptidyl hydroxyglycine N-C lyase	X62771.1	2.35	1.07	-1.15	0	0	0	0
Xenopus tropicalis finished cDNA clone TEgg129d15	CR848505.2	2.18	0.99	-1.14	0	0	0	0
Xenopus laevis nuclear domain-10 protein NDP52 mRNA (cDNA clone MGC:132052 IMAGE:6641847) complete cds	BC108760.1	1.01	0.46	-1.14	0	0	0	0
Xenopus laevis RNA helicase II/Gu mRNA (cDNA clone IMAGE:5047862) partial cds	BC079823.1	2.78	1.27	-1.14	0	0	0	0
PREDICTED: Xenopus (Silurana) tropicalis regulatory factor X 4 (influences HLA class II expression) (rfx4) mRNA	XM_002943913.2	3.31	1.51	-1.14	1.28	1.45	0.19	0
PREDICTED: Xenopus (Silurana) tropicalis vacuolar protein sorting 37 homolog D (S. cerevisiae) (vps37d) mRNA	XM_004911761.1	3.43	1.57	-1.13	0	0	0	0
Xenopus laevis CECR1 (CECR1) mRNA complete cds	AY902778.1	1585.3	724.95	-1.13	195.12	283.3	0.54	0
Xenopus laevis cDNA clone IMAGE:7767654 partial cds	BC122467.1	1.63	0.75	-1.13	0	0	0	0
Xenopus laevis MTG16b (MTG16) mRNA MTG16-A allele complete cds alternatively spliced	AY714078.1	1.47	0.68	-1.13	0	0	0	0
Xenopus XA-1 mRNA anterior and ectodermic-specific	X53821.1	144.79	66.59	-1.13	135.4	208.3	0.63	0
PREDICTED: Xenopus (Silurana) tropicalis interleukin 16 (il16) mRNA	XM_002932267.2	2.92	1.34	-1.12	1.74	2.55	0.56	0
PREDICTED: Xenopus (Silurana) tropicalis bone morphogenetic protein receptor type 1A (bmpr1a) mRNA	XM_002937571.2	1.54	0.71	-1.12	0	0	0	0
Xenopus laevis neuronal cell adhesion molecule (nrcam) mRNA	NM_001092018.1	1.24	0.58	-1.11	0	0	0	0
Xenopus laevis clone IMAGE:4683763 mRNA	BC045254.1	2.24	1.04	-1.11	4.13	4.77	0.21	0
PREDICTED: Xenopus (Silurana) tropicalis syncoilin intermediate filament protein (sync) transcript variant X1 mRNA	XM_002940022.2	2	0.93	-1.11	0	0	0	0
Xenopus tropicalis cDNA clone IMAGE:7615867 containing frame-shift errors	BC135371.1	6.25	2.91	-1.11	37.87	55.31	0.55	0
PREDICTED: Xenopus (Silurana) tropicalis anoctamin 10 (ano10) mRNA	XM_002937850.2	1.87	0.87	-1.11	0	0	0	0
PREDICTED: Xenopus (Silurana) tropicalis spermatogenesis associated serine-rich 2-like (spats2l) mRNA	XM_002937711.2	4.77	2.23	-1.11	5.03	5.04	0.01	0
Xenopus (Silurana) tropicalis prostaglandin reductase 1 gene 1 (ptgr1.1) mRNA	NM_001011193.2	4.36	2.04	-1.1	3.13	4.14	0.41	0
PREDICTED: Xenopus (Silurana) tropicalis WAP four-disulfide core domain protein 3-like (LOC101732678) mRNA	XM_004918765.1	1.06	0.5	-1.1	0	0	0	0
PREDICTED: Xenopus (Silurana) tropicalis formin-like 2 (fmnl2) transcript variant X2 mRNA	XM_004917684.1	1.63	0.77	-1.1	3.05	3.24	0.09	0
Xenopus laevis H6 family homeobox 2 (hmx2) mRNA	NM_001095105.1	6.87	3.22	-1.1	7.57	15.53	1.04	0
Xenopus tropicalis hypothetical protein LOC779596 mRNA (cDNA clone IMAGE:7679615) partial cds	BC125718.1	6.25	2.94	-1.1	1.09	1.67	0.62	0
Xenopus (Silurana) tropicalis Friend leukemia virus integration 1 (fli1) mRNA	NM_001102719.1	1.03	0.48	-1.09	0	0	0	0
Xenopus (Silurana) tropicalis family with sequence similarity 69 member B (fam69b) mRNA	NM_001097225.1	1.28	0.6	-1.09	0	0	0	0
Xenopus laevis cDNA clone IMAGE:5570266 partial cds	BC073666.1	39.31	18.51	-1.09	22.37	35.46	0.67	0
Xenopus laevis Bar homeobox protein XBH2 mRNA partial cds	AF283692.1	1.94	0.91	-1.09	0	0	0	0
Xenopus tropicalis cDNA clone IMAGE:7529864	BC167287.1	20.44	9.64	-1.09	0	0	0	0
PREDICTED: Xenopus (Silurana) tropicalis dynein cytoplasmic 2 heavy chain 1 (dync2h1) mRNA	XM_002934933.2	265.61	125.26	-1.09	62.59	81.01	0.38	0
Xenopus laevis hypothetical protein LOC733197 mRNA (cDNA clone IMAGE:6946072) partial cds	BC093582.1	1.24	0.59	-1.09	1.15	1.2	0.07	0
Xenopus (Silurana) tropicalis TP53RK binding protein (tprkb) mRNA	NM_203994.1	1.53	0.73	-1.09	0	0	0	0
Xenopus tropicalis finished cDNA clone TNeu037g14	CR760426.2	1.32	0.63	-1.08	0	0	0	0
Xenopus tropicalis finished cDNA clone TGas140f03	CR762155.2	1410.93	667.94	-1.08	0	0	0	0
PREDICTED: Xenopus (Silurana) tropicalis zona pellucida sperm-binding protein 4-like (LOC100494768) mRNA	XM_002939873.2	5.58	2.65	-1.08	2.28	5.15	1.18	0
Xenopus laevis T-box protein mRNA (cDNA clone MGC:83452 IMAGE:6643031) complete cds	BC070708.1	1.47	0.7	-1.08	0	0	0	0
XELCAR Xenopus laevis cone arrestin mRNA complete cds	L40463.1	1.81	0.86	-1.08	1.34	1.88	0.5	0
Xenopus tropicalis finished cDNA clone TEgg037g22	CT027886.1	1.04	0.5	-1.08	0	0	0	0
PREDICTED: Xenopus (Silurana) tropicalis leucine rich repeat containing 41 (lrrc41) mRNA	XM_002931474.2	1.34	0.64	-1.08	0	0	0	0
PREDICTED: Xenopus (Silurana) tropicalis ermin ERM-like protein (ermn) mRNA	XM_002933283.2	168.4	80.26	-1.07	0	0	0	0
Xenopus laevis wee1 homolog mRNA (cDNA clone MGC:196573 IMAGE:9041480) complete cds	BC169846.1	1.97	0.94	-1.07	0	0	0	0
PREDICTED: Xenopus (Silurana) tropicalis methylmalonic aciduria (cobalamin deficiency) cblA type (mmaa) mRNA	XM_002938933.2	29.8	14.26	-1.07	2.24	2.62	0.23	0
PREDICTED: Xenopus (Silurana) tropicalis vomeronasal type-2 receptor 26-like (LOC100498282) mRNA	XM_004911543.1	2.67	1.28	-1.07	0	0	0	0
Xenopus laevis retinol dehydrogenase 7 (rdh7) mRNA	NM_001085720.1	257.52	123.45	-1.07	112.23	119.24	0.09	0
Xenopus laevis blood island enriched kruppel like factor mRNA (cDNA clone MGC:130763 IMAGE:7980258) complete cds	BC110713.1	61.08	29.35	-1.06	0	0	0	0
Xenopus laevis angiotensin receptor-like 1b (agtrl1b) mRNA complete cds	DQ473442.1	18.11	8.7	-1.06	6.62	6.82	0.05	0
Xenopus laevis galectin IX mRNA partial cds	JN975639.1	2522.2	1213.88	-1.06	262.02	508.63	0.96	0
PREDICTED: Xenopus (Silurana) tropicalis filaggrin-like (LOC100497400) mRNA	XM_004914931.1	40.94	19.77	-1.06	0	0	0	0
Xenopus (Silurana) tropicalis dachshund homolog 2 (dach2) mRNA	NM_001110045.1	1.04	0.5	-1.06	0	0	0	0
Xenopus (Silurana) tropicalis N-deacetylase/N-sulfotransferase (heparan glucosaminyl) 3 (ndst3) mRNA	NM_001127047.1	1.44	0.7	-1.05	0	0	0	0
Xenopus laevis mRNA for thylacine 1	Y14446.1	1.44	0.7	-1.05	0	0	0	0
PREDICTED: Xenopus (Silurana) tropicalis embryonic protein UVS.2-like (LOC101734297) transcript variant X3 mRNA	XM_004913370.1	11.04	5.35	-1.05	0	0	0	0
Xenopus laevis hypothetical protein LOC100127287 mRNA (cDNA clone IMAGE:8822377) partial cds	BC155883.1	309.23	149.86	-1.05	16.31	18.27	0.17	0
Xenopus laevis clone IMAGE:4885140 mRNA	BC041321.1	2.66	1.29	-1.05	1.09	1.98	0.87	0
Xenopus laevis palmdelphin (palmd) mRNA	NM_001087189.1	1.79	0.87	-1.05	0	0	0	0
Xenopus laevis uncharacterized protein MGC115316 (MGC115316) mRNA	NM_001095891.1	1.23	0.6	-1.04	0	0	0	0
Xenopus laevis neurotensin (nts) mRNA	NM_001092681.1	2.03	1	-1.04	0	0	0	0
Xenopus (Silurana) tropicalis ankyrin repeat domain 6 (ankrd6) mRNA	NM_001112901.1	1.17	0.58	-1.04	0	0	0	0
Xenopus tropicalis finished cDNA clone TGas088i07	CR942563.2	878.29	430.79	-1.03	44.24	50.01	0.18	0
Xenopus tropicalis cDNA clone IMAGE:7715753	BC169136.1	4.36	2.14	-1.03	0	0	0	0
PREDICTED: Xenopus (Silurana) tropicalis cysteine-rich motor neuron 1 protein-like (LOC101731600) mRNA	XM_004916186.1	2.77	1.36	-1.03	0	0	0	0
PREDICTED: Xenopus (Silurana) tropicalis melanin-concentrating hormone receptor 2 (mchr2) mRNA	XM_002932159.2	1.76	0.87	-1.03	0	0	0	0
Xenopus (Silurana) tropicalis GTP-binding protein like (XD674) (MGC147600) mRNA	NM_001079409.1	3.57	1.76	-1.03	1.31	1.38	0.08	0
PREDICTED: Xenopus (Silurana) tropicalis patatin-like phospholipase domain-containing protein 1-like (LOC100497390) mRNA	XM_002938433.2	5.11	2.52	-1.03	5.64	5.72	0.02	0
Xenopus laevis PRKR interacting protein 1 (IL11 inducible) (prkrip1) mRNA	NM_001092454.1	246.86	121.79	-1.02	16.56	18.39	0.16	0
Xenopus (Silurana) tropicalis hyaluronan synthase 2 (has2) mRNA	NM_001127085.1	2.17	1.07	-1.02	0	0	0	0
PREDICTED: Xenopus (Silurana) tropicalis molybdenum cofactor synthesis 1 (mocs1) mRNA	XM_002942944.2	40.48	19.99	-1.02	11.37	16.14	0.51	0
Xenopus laevis homeobox B7 (hoxb7-b) mRNA	NM_001090649.1	2.6	1.29	-1.02	0	0	0	0
Xenopus laevis hypothetical LOC495831 mRNA (cDNA clone MGC:99003 IMAGE:5514059) complete cds	BC086469.1	1.36	0.68	-1.02	0	0	0	0
Xenopus tropicalis finished cDNA clone TGas137j24	CT025404.2	129.99	64.54	-1.02	28.17	29.17	0.06	0
Xenopus (Silurana) tropicalis synaptosomal-associated protein 91kDa (snap91) mRNA	NM_001130277.1	1.64	0.82	-1.01	2.05	2.23	0.13	0
Xenopus laevis transmembrane protein 82 (tmem82) mRNA	NM_001094923.1	1.76	0.88	-1.01	2.11	2.76	0.39	0
PREDICTED: Xenopus (Silurana) tropicalis uncharacterized LOC100498222 (LOC100498222) mRNA	XM_002939879.2	1.67	0.83	-1.01	0	0	0	0
XELTGFB5 X.laevis transforming growth factor-beta (TGF-beta 5) mRNA complete cds	J05180.1	1.3	0.65	-1.01	1.06	1.85	0.81	0
PREDICTED: Xenopus (Silurana) tropicalis uncharacterized LOC101730969 (LOC101730969) mRNA	XM_004913153.1	19.4	9.7	-1.01	1.92	2.18	0.19	0
Xenopus laevis hypothetical protein LOC733224 mRNA (cDNA clone IMAGE:6948384) partial cds	BC094170.1	2.62	1.31	-1.01	0	0	0	0
Xenopus laevis TRAF3 interacting protein 2 (traf3ip3) mRNA	NM_001094677.1	27.76	6.81	-2.03	5.92	5.87	-0.02	0.01
Xenopus laevis hypothetical protein LOC733214 mRNA (cDNA clone IMAGE:6957873) partial cds	BC094137.1	498.43	174.21	-1.52	30.73	30.52	-0.02	0.01
Xenopus laevis small nuclear RNA activating complex polypeptide 5 19kDa (snapc5-b) mRNA	NM_001171809.1	290.38	142.95	-1.03	45.11	44.77	-0.02	0.01
PREDICTED: Xenopus (Silurana) tropicalis NXPE family member 1-like (LOC101731316) partial mRNA	XM_004920026.1	3.43	0.58	-2.59	10.68	10.45	-0.04	0.02
Xenopus laevis cDNA clone IMAGE:3402714 partial cds	BC070979.1	668.37	174.72	-1.94	10.63	10.46	-0.03	0.02
Xenopus laevis phosphatidylinositol-3 4 5-trisphosphate-dependent Rac exchange factor 1 (prex1) mRNA	NM_001090233.1	858.78	280.79	-1.62	36.65	36.16	-0.02	0.02
PREDICTED: Xenopus (Silurana) tropicalis heat shock transcription factor 2 binding protein (hsf2bp) transcript variant X1 mRNA	XM_002942725.2	2.88	1.4	-1.05	7.41	7.33	-0.02	0.02
Xenopus laevis paired domain transcription factor variant A (Pax-6) mRNA Pax-6-2 allele complete cds	AF154555.1	9.92	2.78	-1.84	9.72	9.49	-0.04	0.02
Xenopus laevis molybdenum cofactor synthesis 1 (mocs1) mRNA	NM_001092732.1	1549.14	750.98	-1.05	28.28	27.87	-0.03	0.02
Xenopus laevis DMRT4 (Dmrt4) mRNA complete cds	AY648303.1	8.92	1.78	-2.34	7.38	7.13	-0.05	0.03
Xenopus laevis matrix metalloproteinase 7 (MMP-7) mRNA complete cds	AY573380.1	114.83	47.6	-1.28	47.07	46.14	-0.03	0.03
Xenopus laevis uncharacterized LOC495021 (LOC495021) mRNA	NM_001094727.1	193.55	51.83	-1.91	37.75	36.59	-0.05	0.03
Xenopus laevis sphingosine-1-phosphate receptor 1 (s1pr1) mRNA	NM_001092761.1	1.23	0.42	-1.56	1.3	1.26	-0.04	0.03
Xenopus laevis doublesex and mab-3 related transcription factor 5 mRNA complete cds	DQ329358.1	4.79	2.28	-1.08	3.89	3.82	-0.03	0.03
Xenopus tropicalis cDNA clone IMAGE:7659670 containing frame-shift errors	BC123956.1	1.02	0.44	-1.24	5.74	5.6	-0.04	0.03
Xenopus laevis elongation factor 1 delta mRNA (cDNA clone MGC:80004 IMAGE:6317228) complete cds	BC072139.1	676.31	61.24	-3.47	35.53	32.98	-0.11	0.04
Xenopus laevis mRNA for cardiac troponin C complete cds	AB003080.1	3.66	0.73	-2.34	1.03	0.97	-0.09	0.04
Xenopus laevis chromosome 4 open reading frame 22 (c4orf22) mRNA	NM_001095253.1	1.44	0.23	-2.67	2.21	2.05	-0.11	0.04
Xenopus laevis MGC82906 protein (MGC82906) mRNA	NM_001092491.1	3333.03	708.23	-2.24	43.16	40.45	-0.1	0.05
Xenopus laevis cardiolipin synthase 1 (crls1) mRNA	NM_001096993.1	115	57.29	-1.01	5.2	5.05	-0.05	0.05
Xenopus laevis cDNA clone MGC:179753 IMAGE:3396437 complete cds	BC167483.1	162.85	3.54	-5.53	69.63	58.47	-0.26	0.05
Xenopus laevis egg cortical granule lectin mRNA (cDNA clone MGC:196814 IMAGE:9041722) complete cds	BC170087.1	18.45	0.67	-4.79	4.04	3.42	-0.25	0.06
Xenopus laevis SPIB-a mRNA complete cds	FJ644945.1	1.3	0.43	-1.61	1.28	1.2	-0.1	0.06
Xenopus laevis hypothetical protein LOC100127319 mRNA (cDNA clone IMAGE:8319360) partial cds	BC155933.1	585.47	185.25	-1.67	341.9	320.07	-0.1	0.06
Xenopus laevis cDNA clone IMAGE:6938882	BC099326.1	1.28	0.61	-1.07	1.41	1.34	-0.07	0.07
Xenopus (Silurana) tropicalis serine hydrolase-like (serhl) mRNA	NM_001008070.1	2.18	0.93	-1.24	2.18	2.05	-0.09	0.07
Xenopus laevis HIV-1 Tat interactive protein 2 30kDa (htatip2) mRNA	NM_001096049.1	36108.4	15638.8	-1.21	48.48	45.67	-0.09	0.08
Xenopus laevis cDNA clone IMAGE:4173903	BC083045.1	103.41	34.57	-1.59	228.56	211.12	-0.12	0.08
Xenopus laevis cytochrome P450 family 2 subfamily E polypeptide 1 (cyp2e1) mRNA	NM_001091741.1	26.87	13.27	-1.02	17.38	16.43	-0.09	0.08
Xenopus laevis uncharacterized protein MGC68531 (MGC68531) mRNA	NM_001090920.1	465.34	171.95	-1.44	92.52	84.44	-0.14	0.1
PREDICTED: Xenopus (Silurana) tropicalis zinc finger protein 850-like (LOC101732212) mRNA	XM_004919126.1	2237.78	1102.38	-1.03	423.5	395.23	-0.1	0.1
Xenopus laevis adducin 1 (alpha) (add1) mRNA	NM_001087641.1	1609.19	57.73	-4.81	35.49	25.21	-0.5	0.11
PREDICTED: Xenopus (Silurana) tropicalis UDP-N-acetylglucosamine/UDP-glucose/GDP-mannose transporter-like (LOC100497699)	XM_002938972.2	19.46	2.04	-3.26	8.62	6.8	-0.35	0.11
Xenopus laevis ankyrin repeat domain 37 (ankrd37) mRNA	NM_001098697.1	1.97	0.75	-1.4	3.31	2.99	-0.15	0.11
Xenopus laevis gamma-glutamyltransferase 1 b (ggt1-b) mRNA	NM_001092395.1	188.73	60.29	-1.65	2.43	2.14	-0.19	0.12
Xenopus laevis KIAA1143 (kiaa1143) mRNA	NM_001094698.1	78.97	28.75	-1.46	10.3	9.2	-0.17	0.12
PREDICTED: Xenopus (Silurana) tropicalis platelet-derived growth factor beta polypeptide (pdgfb) transcript variant X1 mRNA	XM_002933750.2	1.13	0.37	-1.65	1.03	0.9	-0.21	0.13
PREDICTED: Xenopus (Silurana) tropicalis gem (nuclear organelle) associated protein 4 (gemin4) transcript variant X2 mRNA	XM_004911679.1	30.61	4.81	-2.68	5.36	4.21	-0.36	0.14
Xenopus laevis cDNA clone IMAGE:3398708	BC108862.1	1591.24	753.14	-1.08	517.89	469.41	-0.15	0.14
Xenopus laevis KIAA1524 (kiaa1524) mRNA	NM_001094671.1	78.58	37.37	-1.08	17.28	15.65	-0.15	0.14
Xenopus laevis WD repeat domain 5 (wdr5-b) mRNA	NM_001094154.1	76.17	36.28	-1.08	15.87	14.36	-0.15	0.14
Xenopus laevis CD38 molecule (cd38) mRNA	NM_001097679.1	327.29	96.07	-1.77	20.59	17.41	-0.25	0.14
Xenopus laevis POU class 3 homeobox 1 (pou3f1-b) mRNA	NM_001103185.1	4.54	2.23	-1.03	2.64	2.39	-0.15	0.14
Xenopus laevis hypothetical protein LOC100036874 mRNA (cDNA clone IMAGE:8526743) partial cds	BC129575.1	14.66	7.27	-1.02	15.79	14.34	-0.14	0.14
PREDICTED: Xenopus (Silurana) tropicalis metastasis suppressor 1-like (mtss1l) transcript variant X1 mRNA	XM_002931687.2	8.37	2.75	-1.62	1.02	0.87	-0.23	0.14
Xenopus laevis hypothetical protein LOC100037135 mRNA (cDNA clone IMAGE:5570551) partial cds	BC133196.1	9.94	4.69	-1.09	6.07	5.44	-0.16	0.15
PREDICTED: Xenopus (Silurana) tropicalis solute carrier family 26 (sulfate transporter) member 1 (slc26a1) mRNA	XM_002935465.2	1.15	0.56	-1.04	2.68	2.41	-0.16	0.15
Xenopus laevis meso05 mRNA complete sequence	DQ096855.1	3.9	1.42	-1.46	7.9	6.79	-0.22	0.16
PREDICTED: Xenopus (Silurana) tropicalis chloride channel voltage-sensitive 2 (clcn2) transcript variant X1 mRNA	XM_002935146.2	90.82	24.04	-1.92	4.08	3.33	-0.3	0.16
PREDICTED: Xenopus (Silurana) tropicalis uncharacterized LOC100495124 (LOC100495124) mRNA	XM_002935579.2	2606.82	1041.21	-1.33	200.37	172.96	-0.22	0.16
Xenopus (Silurana) tropicalis mitogen-activated protein kinase kinase kinase 5 (map3k5) mRNA	NM_001016622.2	28.96	13.45	-1.11	2.2	1.94	-0.19	0.17
Xenopus laevis ADP-ribosyltransferase 1 (art1) mRNA	NM_001110739.1	2.34	0.76	-1.63	1.2	0.99	-0.29	0.18
PREDICTED: Xenopus (Silurana) tropicalis muscleblind-like splicing regulator 1 (mbnl1) transcript variant X2 mRNA	XM_004914445.1	1.4	0.52	-1.44	1.47	1.22	-0.27	0.19
Xenopus laevis hypothetical protein LOC733389 mRNA (cDNA clone IMAGE:7980776) partial cds	BC106210.1	16.7	7.3	-1.2	9.77	8.35	-0.23	0.2
Xenopus laevis rexp44 mRNA complete sequence	DQ096861.1	70488.7	27262.5	-1.38	43685.1	36364.4	-0.27	0.2
Xenopus laevis ataxia telangiectasia mutated (ATM) mRNA partial cds	AF174488.1	2.85	1.22	-1.23	1.55	1.3	-0.26	0.22
Xenopus laevis uncharacterized protein MGC84886 (MGC84886) mRNA	NM_001095781.1	39.65	19.49	-1.03	28.54	24.44	-0.23	0.22
Xenopus laevis homeobox protein mRNA (cDNA clone MGC:79989 IMAGE:5161842) complete cds	BC079970.1	2.64	1.21	-1.13	2.15	1.81	-0.25	0.22
Xenopus tropicalis finished cDNA clone TEgg095d21	CR942489.2	2.21	0.92	-1.27	1.13	0.93	-0.28	0.22
Xenopus tropicalis finished cDNA clone TTbA016l05	CU075333.1	1.17	0.38	-1.64	5.96	4.59	-0.38	0.23
X.laevis mRNA for Xom protein	X98454.1	58.51	20.95	-1.49	22.4	17.63	-0.35	0.24
Xenopus laevis distal-less homeobox 2 (dlx2) mRNA	NM_001090563.1	43.64	15.09	-1.54	18.03	13.95	-0.38	0.25
Xenopus laevis orga04 mRNA complete sequence	DQ096925.1	1707.39	149.71	-3.52	335.36	183.58	-0.87	0.25
PREDICTED: Xenopus (Silurana) tropicalis c-C motif chemokine 20-like (LOC100494455) mRNA	XM_002939921.2	2.09	0.77	-1.45	29.71	23.12	-0.37	0.25
Xenopus laevis forkhead protein lens1 (lens1) mRNA complete cds	AF186464.1	5.6	1.91	-1.56	8.25	6.27	-0.4	0.26
Xenopus laevis mRNA for Zic2 protein complete cds	AB009565.1	7.9	2.97	-1.42	3.72	2.87	-0.38	0.27
Xenopus laevis engrailed homeobox 1 (en1-a) mRNA	NM_001096633.1	2.49	0.98	-1.35	1.74	1.36	-0.37	0.27
PREDICTED: Xenopus (Silurana) tropicalis ALX homeobox 4 (alx4) transcript variant X2 mRNA	XM_004913349.1	2.11	0.67	-1.66	1.07	0.78	-0.46	0.28
Xenopus laevis uncharacterized LOC100101308 (LOC100101308) mRNA	NM_001099892.1	6.98	3.1	-1.18	1.88	1.5	-0.33	0.28
Xenopus laevis VENT homeobox 1 gene 1 (ventx1.1-b) mRNA	NM_001172212.1	3.25	0.89	-1.89	1.36	0.95	-0.53	0.28
Xenopus laevis hypothetical protein LOC443706 mRNA (cDNA clone IMAGE:6946515) partial cds	BC126044.1	148.62	38.29	-1.96	5.18	3.51	-0.57	0.29
Xenopus tropicalis stimulated by retinoic acid gene 6 homolog mRNA (cDNA clone IMAGE:7621800) partial cds	BC135711.1	2.97	1.35	-1.15	2.27	1.8	-0.34	0.3
PREDICTED: Xenopus (Silurana) tropicalis protein tyrosine kinase 6 (ptk6) mRNA	XM_002942383.2	1.58	0.72	-1.14	2.81	2.23	-0.34	0.3
X.laevis mRNA for Xvent-1 protein	X92851.1	8.29	2.87	-1.53	2.96	2.14	-0.48	0.31
Xenopus laevis cholesterol 25-hydroxylase mRNA (cDNA clone IMAGE:8460553) partial cds	BC128935.1	62.87	31.39	-1.01	18.37	14.76	-0.32	0.32
Xenopus tropicalis finished cDNA clone TGas120f21	CT485737.1	16.38	7.08	-1.22	6.56	5.03	-0.39	0.32
Xenopus laevis solute carrier family 22 (organic cation/ergothioneine transporter) member 4 (slc22a4) mRNA	NM_001094580.1	1338.92	623.75	-1.11	480.06	376.13	-0.36	0.32
PREDICTED: Xenopus (Silurana) tropicalis diencephalon/mesencephalon homeobox protein 1-A-like (LOC100493907) transcript variant 1 mRNA	XM_002931403.2	26.62	6.47	-2.05	25.34	16.03	-0.67	0.33
Xenopus (Silurana) tropicalis snail family zinc finger 1 (snai1) mRNA	NM_203936.1	103.39	46.81	-1.15	73.63	56.58	-0.39	0.34
PREDICTED: Xenopus (Silurana) tropicalis polycystic kidney disease protein 1-like 3-like (LOC101733273) mRNA	XM_004915060.1	220.56	93.85	-1.24	63.93	47.74	-0.43	0.35
Xenopus laevis jun B proto-oncogene (junb) mRNA	NM_001097035.1	1069.01	356	-1.59	385.85	264.74	-0.55	0.35
Xenopus (Silurana) tropicalis steroid-5-alpha-reductase alpha polypeptide 2 (3-oxo-5 alpha-steroid delta 4-dehydrogenase alpha 2) (srd5a2)	NM_001017113.2	2.78	1.35	-1.05	2.92	2.28	-0.36	0.35
Xenopus laevis proline-serine-threonine phosphatase interacting protein 2 (pstpip2) mRNA	NM_001093301.1	2219	1022.23	-1.12	223.25	170.85	-0.39	0.35
Xenopus laevis uncharacterized protein MGC68811 (MGC68811) mRNA	NM_001090098.1	931.6	313.5	-1.58	197.57	135.42	-0.55	0.35
Xenopus laevis cDNA clone MGC:98823 IMAGE:3401284 complete cds	BC084658.1	7827.64	3612.11	-1.12	13751.6	10505.9	-0.39	0.35
Xenopus laevis transmembrane protein 55A (tmem55a) mRNA	NM_001095826.1	1.44	0.67	-1.13	1.88	1.44	-0.4	0.35
Xenopus laevis ephrin-A4 (efna4) mRNA	NM_001127882.1	68.27	32.6	-1.07	63.18	48.78	-0.38	0.35
Xenopus (Silurana) tropicalis SH3 and cysteine rich domain 3 (stac3) mRNA	NM_001007506.1	151.02	53.54	-1.5	64.2	44.1	-0.55	0.37
PREDICTED: Xenopus (Silurana) tropicalis uncharacterized LOC100498593 (LOC100498593) transcript variant X2 mRNA	XM_004915063.1	492.77	182.71	-1.44	37.61	25.86	-0.55	0.38
Xenopus laevis cDNA clone MGC:154541 IMAGE:8320906 complete cds	BC124896.1	805.33	259.64	-1.64	193.25	125.6	-0.63	0.39
Xenopus tropicalis finished cDNA clone TNeu013j19	CR760197.2	487.72	193.86	-1.34	1.56	1.08	-0.54	0.41
Xenopus tropicalis finished cDNA clone TGas114p18	CT025385.2	8.69	3.17	-1.46	8.37	5.56	-0.6	0.41
PREDICTED: Xenopus (Silurana) tropicalis CASP8 and FADD-like apoptosis regulator (cflar) transcript variant X2 mRNA	XM_004917781.1	1.94	0.83	-1.23	1.3	0.9	-0.53	0.43
XLU53528 Xenopus laevis homeobox protein (Vox-1) mRNA complete cds	U53528.1	76.07	30.11	-1.34	44.85	29.57	-0.61	0.45
Xenopus laevis zinc finger protein 706 gene 2 (znf706.2-b)	NM_001092619.1	1.1	0.5	-1.16	4.43	3.09	-0.53	0.46
Xenopus (Silurana) tropicalis epithelial membrane protein 2 (emp2) mRNA	NM_001030386.1	1888.2	825.3	-1.2	76.86	52.86	-0.55	0.46
Xenopus laevis EGF-like-domain multiple 6 (egfl6) mRNA	NM_001086885.1	5.18	2.57	-1.02	3.72	2.7	-0.47	0.46
Xenopus laevis ATPase Na+/K+ transporting alpha 3 polypeptide (atp1a3) mRNA	NM_001086971.1	3.83	0.57	-2.77	1.39	0.57	-1.3	0.47
Xenopus laevis axin 2 (conductin axil) (axin2) mRNA	NM_001094372.1	14.27	6.48	-1.14	11.17	7.71	-0.54	0.47
PREDICTED: Xenopus (Silurana) tropicalis carbohydrate sulfotransferase 10-like (LOC100497654) transcript variant X1 mRNA	XM_002938846.2	208.54	73.39	-1.51	26.37	15.92	-0.73	0.49
Xenopus tropicalis finished cDNA clone TNeu083j09	CR942608.2	18.44	8.26	-1.16	12.08	8.17	-0.57	0.49
X.laevis mRNA for transcription factor VENT-2	X98849.1	32.59	13.19	-1.31	11.42	7.28	-0.66	0.5
Xenopus laevis cDNA clone IMAGE:5154824 **** WARNING: chimeric clone ****	BC157480.1	3.82	1.52	-1.34	1.93	1.22	-0.68	0.51
Xenopus laevis Ras homolog enriched in brain like 1 (rhebl1) mRNA	NM_001094758.1	154.15	74.92	-1.05	119.74	83.26	-0.53	0.51
Xenopus (Silurana) tropicalis inositol hexaphosphate kinase 1 (ip6k1) mRNA	NM_001079117.1	251.62	104.83	-1.27	4.8	3.06	-0.66	0.52
1 Expression levels (FPKM) in pre-placodal explants after injection of Six1+Eya1 and CHX treatment
2 Expression levels (FPKM) in pre-placodal explants after injection of Six1+Eya1 and CHX+ DEX treatment
3 Log2 Fold change values for Six1+Eya1
4 Expression levels (FPKM) in un-injected pre-placodal explants after CHX treatment
5 Expression levels (FPKM) in un-injected pre-placodal explants after CHX+DEX treatment
6 Log2 Fold change values for un-injected control
7 Rank = FC(log2) Control/FC(log2) Six1+Eya1 Instances where a gene is either not expressed in the un-injected control or has a negative
rank (i.e. the opposite direction of change compared to the experimental condition) are equally ranked as 0.
