# Supplementary material for: Dissecting the pre-placodal transcriptome to reveal presumptive direct targets of Six1 and Eya1 in cranial placodes
Source: eLife. 2016 Aug 31;5:e17666. doi: 10.7554/eLife.17666 (PMC5035141; doi:10.7554/eLife.17666)
Supplement: Supplementary file 3. — Table 1: Genes with at least two-fold up-regulation after injection of Six1-GR or Six1-GR+Eya1-GR and treatment with CHX + DEX. Table 2: Genes with at least two-fold up-regulation after injection of Eya1-GR or Six1-GR+Eya1-GR and treatment with CHX + DEX. Table 3: Genes with at least two-fold up-regulation after injection of Six1-GR or Eya1-GR or Six1-GR+Eya1-GR and treatment with CHX + DEX. Table 4: Genes with at least two-fold down-regulation after injection of Six1-GR or Six1-GR+Eya1-GR and treatment with CHX + DEX. Table 5: Genes with at least two-fold down-regulation after injection of Eya1-GR or Six1-GR+Eya1-GR and treatment with CHX + DEX. Table 6: Genes with at least two-fold down-regulation after injection of Six1-GR or Eya1-GR or Six1-GR+Eya1-GR and treatment with CHX + DEX. DOI: http://dx.doi.org/10.7554/eLife.17666.026 [file elife-17666-supp3.xlsx]

## Sheet: S. file 3.1 - Six1m - UP
Supplementary File 3 Table 1 Genes with at least two-fold up-regulation after injection of Six1-GR or Six1-GR+Eya1-GR and treatment with CHX + DEX
Annotation	Accession	Six1 CHX1	Six1 CHX+DEX2	FC Six13	q-value	Control CHX4	Control CHX+DEX5	FC Control6	Rank7
PREDICTED: Xenopus (Silurana) tropicalis uncharacterized LOC101731096 (LOC101731096) mRNA	XM_004916510.1	0.02	54.22	11.4	0.023	61.07	9.12	-2.7	0
PREDICTED: Xenopus (Silurana) tropicalis parvalbumin thymic CPV3-like (LOC100485867) transcript variant X1 mRNA	XM_002931951.1	0.03	5.03	7.4	0.009	0	0	0	0
PREDICTED: Xenopus (Silurana) tropicalis zona pellucida-like domain-containing protein 1-like (LOC101732051) mRNA	XM_004916514.1	0.03	2.36	6.3	0.009	0	0	0	0
Xenopus tropicalis cDNA clone IMAGE:7022272	BC094950.1	0.09	6.66	6.2	0.009	0	0	0	0
Xenopus laevis MGC83328 protein mRNA (cDNA clone MGC:83328 IMAGE:6864428) complete cds	BC082426.1	0.26	18.8	6.2	0.009	0	0	0	0
Xenopus laevis uncharacterized LOC100036938 (LOC100036938) mRNA	NM_001097708.1	0.13	8.02	5.9	0.009	0	0	0	0
Xenopus (Silurana) tropicalis SIX homeobox 2 (six2) mRNA	NM_001100275.1	0.57	23.41	5.4	0.009	0	0	0	0
PREDICTED: Xenopus (Silurana) tropicalis potassium voltage-gated channel shaker-related subfamily member 2 (kcna2) mRNA	XM_004910736.1	0.08	1.92	4.6	0.009	0	0	0	0
Xenopus (Silurana) tropicalis ectodysplasin A receptor (edar) mRNA	NM_001006819.1	0.18	4.03	4.5	0.009	0.4	1.13	1.5	0.33
Xenopus laevis mRNA for Xsox17-alpha protein	AJ001730.1	0.54	11.26	4.4	0.009	0	0	0	0
Xenopus (Silurana) tropicalis glutathione peroxidase 2 (gastrointestinal) (gpx2) mRNA	NM_001256315.1	0.7	14.61	4.4	0.017	0	0	0	0
PREDICTED: Xenopus (Silurana) tropicalis calcium/calmodulin-dependent protein kinase kinase 2 beta (camkk2) transcript variant X2 mRNA	XM_004910513.1	0.14	2.68	4.3	0.009	0	0	0	0
Xenopus laevis Myoblast determination protein 1 homolog A mRNA (cDNA clone MGC:52596 IMAGE:4885255) complete cds	BC041190.1	3.21	55.9	4.1	0.009	3.87	6.38	0.7	0.17
PREDICTED: Xenopus (Silurana) tropicalis solute carrier family 4 sodium bicarbonate cotransporter member 4 (slc4a4) transcript variant X3 mRNA	XM_004919134.1	0.15	2.06	3.8	0.039	0	0	0	0
Xenopus laevis RDC1 like protein mRNA (cDNA clone MGC:114801 IMAGE:4632706) complete cds	BC098974.1	0.6	7.77	3.7	0.009	0	0	0	0
Xenopus laevis mRNA for xSox17alpha2 complete cds	AB052691.1	0.5	5.53	3.5	0.009	0	0	0	0
Xenopus laevis uncharacterized protein MGC82269 (MGC82269) mRNA	NM_001091363.1	0.1	1.11	3.5	0.009	0	0	0	0
Xenopus (Silurana) tropicalis chemokine (C-X-C motif) receptor 7 (cxcr7) mRNA	NM_001030434.1	0.43	4.92	3.5	0.009	0	0	0	0
Xenopus (Silurana) tropicalis cytochrome P450 family 26 subfamily B polypeptide 1 (cyp26b1) mRNA	NM_001079187.2	0.29	2.61	3.2	0.009	3.54	1.95	-0.9	0
Xenopus laevis hedgehog-interacting protein mRNA complete cds	AY328923.1	0.23	2.05	3.2	0.009	0	0	0	0
PREDICTED: Xenopus (Silurana) tropicalis hairy and enhancer of split 8 (hes8) mRNA	XM_002933849.2	1.64	15.4	3.2	0.009	1.01	1.64	0.7	0.22
Xenopus tropicalis sine oculis binding protein homolog (Drosophila) mRNA (cDNA clone MGC:172604 IMAGE:7656239) complete cds	BC154687.1	0.6	5.01	3.1	0.009	0	0	0	0
PREDICTED: Xenopus (Silurana) tropicalis espin (espn) transcript variant X1 mRNA	XM_002933856.2	1.02	8.56	3.1	0.017	1.81	1.76	0	0
Xenopus (Silurana) tropicalis X-linked inhibitor of apoptosis (xiap) mRNA	NM_001030412.1	0.45	3.68	3	0.009	0	0	0	0
Xenopus (Silurana) tropicalis protein phosphatase 2 regulatory subunit B' beta (ppp2r5b) mRNA	NM_001100279.1	0.17	1.39	3	0.009	0.52	1.02	1	0.33
Xenopus laevis gelatinase B (MMP-9) mRNA complete cds	AF072455.1	0.89	6.86	2.9	0.009	0	0	0	0
Xenopus laevis POU class 3 homeobox 2 (pou3f2-b) mRNA	NM_001096751.1	0.53	4.01	2.9	0.009	1.02	1.39	0.4	0.14
Xenopus laevis potassium inwardly-rectifying channel subfamily J member 8 (Kcnj8) mRNA complete cds	HQ260327.1	0.19	1.39	2.9	0.039	0	0	0	0
PREDICTED: Xenopus (Silurana) tropicalis c-X-C motif chemokine 10-like (LOC100490785) mRNA	XM_002940578.2	0.53	3.8	2.8	0.009	0	0	0	0
PREDICTED: Xenopus (Silurana) tropicalis paired box 1 (pax1) transcript variant X1 mRNA	XM_002939437.2	0.25	1.71	2.8	0.009	0	0	0	0
Xenopus tropicalis finished cDNA clone TNeu143f19	CR760056.2	0.55	3.85	2.8	0.009	1.03	1.1	0.1	0.04
XLU76636 Xenopus laevis calbindin D28k mRNA complete cds	U76636.1	0.9	5.88	2.7	0.009	1.58	1.59	0	0
Xenopus laevis transforming growth factor beta-induced 68kDa (tgfbi) mRNA	NM_001095238.1	0.23	1.39	2.6	0.023	0	0	0	0
PREDICTED: Xenopus (Silurana) tropicalis anoctamin 2 (ano2) mRNA	XM_002932297.2	0.27	1.49	2.5	0.029	0	0	0	0
PREDICTED: Xenopus (Silurana) tropicalis potassium voltage-gated channel Isk-related family member 1 (kcne1) transcript variant X2 mRNA	XM_004912135.1	0.89	4.6	2.4	0.009	0	0	0	0
Xenopus laevis uncharacterized protein MGC68450 (MGC68450) mRNA	NM_001089841.1	0.43	2.3	2.4	0.009	0	0	0	0
PREDICTED: Xenopus (Silurana) tropicalis T-cell leukemia homeobox 1 (tlx1) transcript variant 1 mRNA	XM_002936768.2	1.59	8.16	2.4	0.009	1.12	1.47	0.4	0.17
PREDICTED: Xenopus (Silurana) tropicalis integrin beta 4 (itgb4) transcript variant X3 mRNA	XM_004918457.1	0.37	1.94	2.4	0.017	0	0	0	0
Xenopus laevis cDNA clone IMAGE:7394277	BC106376.1	0.23	1.18	2.4	0.044	0	0	0	0
Xenopus laevis mRNA for frizzled 4 protein (fz4 gene)	AJ251750.1	43.34	213.37	2.3	0.009	14.14	10.8	-0.4	0
Xenopus laevis shisa-2 mRNA for Shisa-2 complete cds	AB242597.1	1.29	6.19	2.3	0.009	0	0	0	0
PREDICTED: Xenopus (Silurana) tropicalis growth factor independent 1 transcription repressor (gfi1) mRNA	XM_002933803.2	1.06	5.4	2.3	0.009	0.79	1.33	0.8	0.35
Xenopus tropicalis finished cDNA clone TNeu052k18	CR760018.2	0.81	3.87	2.3	0.009	0.84	1.5	0.8	0.35
Xenopus (Silurana) tropicalis integrin beta 6 (itgb6) mRNA	NM_001097306.1	0.53	2.37	2.2	0.009	0.67	1.25	0.9	0.41
PREDICTED: Xenopus (Silurana) tropicalis monocyte to macrophage differentiation-associated (mmd) transcript variant X1 mRNA	XM_002937811.2	1.11	4.8	2.1	0.009	3.32	2.75	-0.3	0
Xenopus laevis chromogranin A (parathyroid secretory protein 1) (chga) mRNA	NM_001094724.1	4.17	16.32	2	0.009	3.65	3.66	0	0
Xenopus laevis claudin 3 (cldn3) mRNA	NM_001093931.1	1.32	5.39	2	0.009	459.11	385	-0.3	0
Xenopus laevis gamma-glutamyl hydrolase (conjugase folylpolygammaglutamyl hydrolase) (ggh) mRNA	NM_001092691.1	2.92	11.51	2	0.009	4.24	4.22	0	0
Xenopus laevis cDNA clone MGC:130954 IMAGE:7973902 complete cds	BC106382.1	2.21	8.61	2	0.009	1.9	2.87	0.6	0.3
PREDICTED: Xenopus (Silurana) tropicalis synaptic vesicle glycoprotein 2C (sv2c) mRNA	XM_002934827.2	4.76	18.55	2	0.017	0	0	0	0
Xenopus tropicalis finished cDNA clone TTbA050l16	CU025142.1	0.41	1.63	2	0.029	0	0	0	0
Xenopus laevis degr03 mRNA complete sequence	DQ096846.1	1	3.92	2	0.039	0	0	0	0
Xenopus (Silurana) tropicalis mRNA for alpha-2 3-sialyltransferase ST3Gal V (st3gal5 gene)	FN550108.1	5.43	20.55	1.9	0.009	5.83	4.91	-0.2	0
PREDICTED: Xenopus (Silurana) tropicalis uncharacterized LOC101734405 (LOC101734405) mRNA	XM_004918247.1	0.98	3.56	1.9	0.009	0	0	0	0
Xenopus (Silurana) tropicalis G protein-coupled receptor 153 (gpr153) mRNA	NM_001128052.1	2.41	8.88	1.9	0.009	1.46	1.97	0.4	0.21
PREDICTED: Xenopus (Silurana) tropicalis T-box 15 (tbx15) mRNA	XM_002940981.2	1.47	5.66	1.9	0.009	1.39	1.91	0.5	0.26
Xenopus laevis uncharacterized LOC100036933 (LOC100036933) mRNA	NM_001097704.1	0.71	2.56	1.9	0.023	0	0	0	0
PREDICTED: Xenopus (Silurana) tropicalis transmembrane channel-like protein 7-like (LOC100493700) mRNA	XM_002932222.2	3.02	10.32	1.8	0.009	4.08	2.12	-0.9	0
PREDICTED: Xenopus (Silurana) tropicalis deoxyribonuclease gamma-like (LOC100497175) transcript variant X1 mRNA	XM_002938386.2	1.51	5.29	1.8	0.009	3.7	2.33	-0.7	0
PREDICTED: Xenopus (Silurana) tropicalis transmembrane protease serine 13 (tmprss13) mRNA	XM_002932904.2	1.35	4.62	1.8	0.009	2.01	2.2	0.1	0.06
Xenopus laevis uncharacterized protein MGC130961 (MGC130961) mRNA	NM_001096456.1	6.76	24.27	1.8	0.009	7.5	8.91	0.2	0.11
PREDICTED: Xenopus (Silurana) tropicalis putative N-acetyltransferase 16-like (LOC100490742) mRNA	XM_002943189.1	0.69	2.4	1.8	0.009	0.83	1.49	0.8	0.44
Xenopus (Silurana) tropicalis cytochrome P450 family 2 subfamily C polypeptide 18 (cyp2c18) mRNA	NM_001112980.1	2.4	8.33	1.8	0.009	2.38	4.47	0.9	0.5
Xenopus tropicalis hypothetical protein LOC100145765 mRNA (cDNA clone IMAGE:8944708) partial cds	BC161733.1	0.49	1.54	1.7	0.009	0	0	0	0
PREDICTED: Xenopus (Silurana) tropicalis aldehyde dehydrogenase 1 family member L2 (aldh1l2) mRNA	XM_002938070.2	1.05	3.4	1.7	0.009	0	0	0	0
PREDICTED: Xenopus (Silurana) tropicalis frizzled family receptor 4 (fzd4) mRNA	XM_002936543.2	23.43	74.02	1.7	0.009	36.06	26.56	-0.4	0
PREDICTED: Xenopus (Silurana) tropicalis early growth response 3 (egr3) mRNA	XM_002932703.2	1.17	3.75	1.7	0.009	1.91	1.36	-0.5	0
Xenopus laevis cDNA clone IMAGE:7009602	BC084260.1	6.99	23.28	1.7	0.009	4.3	5.84	0.4	0.24
PREDICTED: Xenopus (Silurana) tropicalis putative UDP-GlcNAc:betaGal beta-1 3-N-acetylglucosaminyltransferase LOC402377-like (LOC100487553) mRNA	XM_002935226.2	1.08	3.39	1.7	0.049	2567.99	4826.33	0.9	0.53
Xenopus (Silurana) tropicalis POU class 4 homeobox 1 (pou4f1.2) mRNA	NM_001097307.1	6.16	19.11	1.6	0.009	10.1	7.2	-0.5	0
Xenopus laevis natriuretic peptide C (nppc) mRNA	NM_001093118.1	0.92	2.83	1.6	0.009	0	0	0	0
Xenopus laevis 7-transmembrane receptor frizzled-1 mRNA complete cds	AF231711.1	1.38	4.27	1.6	0.009	1.39	1.48	0.1	0.06
Xenopus laevis cDNA clone IMAGE:4405515 partial cds	BC072262.1	3.05	9.45	1.6	0.009	1.39	1.7	0.3	0.19
Xenopus laevis xRipply3 mRNA for xRipply3 protein complete cds	AB455086.1	11.03	32.84	1.6	0.009	6.33	8.94	0.5	0.31
Xenopus (Silurana) tropicalis ISL LIM homeobox 2 (isl2) mRNA	NM_001166041.1	5.19	15.41	1.6	0.009	5.65	8.34	0.6	0.37
PREDICTED: Xenopus (Silurana) tropicalis G protein-coupled receptor 56 (gpr56) mRNA	XM_002931653.2	0.54	1.6	1.6	0.017	1.79	1.8	0	0
Xenopus laevis p21 GTPase-associated kinase 1 mRNA (cDNA clone MGC:83445 IMAGE:5084287) complete cds	BC081113.1	3.89	11.67	1.6	0.023	7.72	9.74	0.3	0.19
PREDICTED: Xenopus (Silurana) tropicalis kinase insert domain receptor (a type III receptor tyrosine kinase) (kdr) mRNA	XM_002934669.2	0.93	2.83	1.6	0.029	0	0	0	0
Xenopus laevis neurotrophin 3 (ntf3) mRNA	NM_001092740.1	1.34	4.18	1.6	0.039	1.34	1.67	0.3	0.19
PREDICTED: Xenopus (Silurana) tropicalis ArfGAP with SH3 domain ankyrin repeat and PH domain 3 (asap3) mRNA	XM_002939360.2	0.41	1.28	1.6	0.044	1.83	1.27	-0.5	0
Xenopus tropicalis finished cDNA clone TGas072h19	CT025400.2	2.23	6.19	1.5	0.009	0	0	0	0
Xenopus (Silurana) tropicalis SRY (sex determining region Y)-box 2 (sox2) mRNA	NM_213704.3	39.86	116.36	1.5	0.009	49.47	53.9	0.1	0.07
Xenopus laevis regulator of cell cycle (rgcc) mRNA	NM_001093976.1	23.88	65.38	1.5	0.009	32.69	37.69	0.2	0.13
Xenopus laevis complement factor I (cfi-a) mRNA	NM_001085952.1	2.77	7.86	1.5	0.023	1.33	1.5	0.2	0.13
Xenopus laevis MGC80983 protein (MGC80983) mRNA	NM_001092413.1	1.22	3.33	1.4	0.009	11.66	10.57	-0.1	0
Xenopus laevis tripartite motif containing 36 (trim36) mRNA	NM_001091117.1	5.23	14.11	1.4	0.009	5.83	5.6	-0.1	0
Xenopus laevis family with sequence similarity 101 member B (fam101b) mRNA	NM_001093870.1	8.49	22.36	1.4	0.009	9.24	9.48	0	0
Xenopus laevis SRY (sex determining region Y)-box 21 (sox21) mRNA	NM_001172213.1	7.83	21.11	1.4	0.009	0	0	0	0
PREDICTED: Xenopus (Silurana) tropicalis CTTNBP2 N-terminal like (cttnbp2nl) transcript variant X1 mRNA	XM_002932128.2	1.48	3.99	1.4	0.009	1.51	1.71	0.2	0.14
Xenopus laevis RNA binding motif protein 24 (rbm24-a) mRNA	NM_001087526.1	2.43	6.31	1.4	0.009	2.61	3.11	0.3	0.21
PREDICTED: Xenopus (Silurana) tropicalis family with sequence similarity 198 member A (fam198a) mRNA	XM_002937853.2	2.6	6.71	1.4	0.009	2.49	3.11	0.3	0.21
Xenopus laevis cDNA clone IMAGE:8332229	BC155363.1	6.32	16.79	1.4	0.009	8.37	11.35	0.4	0.29
Xenopus (Silurana) tropicalis NME/NM23 family member 7 (nme7) mRNA	NM_203572.1	17.48	45.42	1.4	0.009	14.29	18.28	0.4	0.29
XLHOX7A Xenopus laevis homeobox protein Xgbx-2 mRNA partial cds	U04867.1	10.68	28.6	1.4	0.049	11.26	10.17	-0.1	0
Xenopus laevis pituitary adenylate cyclase-activating peptide (PACAP) mRNA complete cds	AF187877.1	2	4.99	1.3	0.009	0	0	0	0
Xenopus laevis LFNG O-fucosylpeptide 3-beta-N-acetylglucosaminyltransferase (lfng) mRNA	NM_001097707.1	4.12	9.92	1.3	0.009	5.68	5.16	-0.1	0
Xenopus (Silurana) tropicalis ras homolog family member V (rhov) mRNA	NM_001128659.1	15.93	39.42	1.3	0.009	21.1	19.35	-0.1	0
Xenopus laevis cdc25Ba mRNA for cdc25B phosphatase complete cds	AB363840.1	8.31	20.41	1.3	0.009	7.44	6.95	-0.1	0
Xenopus laevis uncharacterized LOC503674 (LOC503674) mRNA	NM_001095563.1	13.14	32.48	1.3	0.009	15.19	11.67	-0.4	0
Xenopus laevis adenomatosis polyposis coli down-regulated 1 (apcdd1) mRNA	NM_001094109.1	4.99	12.61	1.3	0.009	6.58	5.29	-0.3	0
Xenopus laevis ets-2a proto-oncogene mRNA (cDNA clone MGC:160372 IMAGE:8544815) complete cds	BC133183.1	8.04	19.73	1.3	0.009	11.41	8.59	-0.4	0
PREDICTED: Xenopus (Silurana) tropicalis uveal autoantigen with coiled-coil domains and ankyrin repeats-like (LOC101731603) mRNA	XM_004918328.1	3.81	9.21	1.3	0.009	5.29	6.08	0.2	0.15
PREDICTED: Xenopus (Silurana) tropicalis family with sequence similarity 46 member A (fam46a) mRNA	XM_002938458.2	4.22	10.25	1.3	0.009	4.17	5.84	0.5	0.38
Xenopus laevis cDNA clone IMAGE:5085355 partial cds	BC073731.1	5.37	12.92	1.3	0.023	3.75	4.44	0.2	0.15
Xenopus (Silurana) tropicalis eva-1 homolog A (eva1a) mRNA	NM_001102800.2	3.07	7.06	1.2	0.009	2.7	2.64	0	0
Xenopus laevis cDNA clone IMAGE:6317767 partial cds	BC071098.1	1.9	4.3	1.2	0.009	3.38	2.88	-0.2	0
Xenopus (Silurana) tropicalis ral guanine nucleotide dissociation stimulator (ralgds) mRNA	NM_001113823.1	12.05	27.96	1.2	0.009	10.54	9.41	-0.2	0
Xenopus laevis zinc finger protein 214 (znf214) mRNA	NM_001097042.1	169.67	376.92	1.2	0.009	152.98	127.99	-0.3	0
Xenopus laevis CD81 protein (cd81-a) mRNA	NM_001086613.1	235.41	543.6	1.2	0.009	110.38	114.58	0.1	0.08
Xenopus laevis tetraspanin 1 (tspan1) mRNA	NM_001095473.1	18.56	41.66	1.2	0.009	20.7	23.96	0.2	0.17
PREDICTED: Xenopus (Silurana) tropicalis progestin and adipoQ receptor family member IX (paqr9) mRNA	XM_004914351.1	3.66	8.21	1.2	0.009	1.47	1.83	0.3	0.25
Xenopus laevis mex3b mRNA for Mex-3 homolog b complete cds	AB499903.2	5.33	12.13	1.2	0.009	3.24	4.76	0.6	0.5
PREDICTED: Xenopus (Silurana) tropicalis flocculation protein FLO11-like (LOC100490389) transcript variant X1 mRNA	XM_002942555.2	2.8	6.33	1.2	0.017	1.76	1.6	-0.1	0
Xenopus laevis pyruvate dehyrogenase phosphatase catalytic subunit 1 (pdp1) nuclear gene encoding mitochondrial protein mRNA	NM_001094221.1	221.69	516.82	1.2	0.017	48.01	41.03	-0.2	0
Xenopus tropicalis finished cDNA clone TNeu065i13	CU025050.1	3.82	8.82	1.2	0.029	1.86	1.55	-0.3	0
PREDICTED: Xenopus (Silurana) tropicalis ATP-binding cassette sub-family D (ALD) member 2 (abcd2) transcript variant X1 mRNA	XM_004913002.1	0.91	2.08	1.2	0.035	0	0	0	0
PREDICTED: Xenopus (Silurana) tropicalis hypermethylated in cancer 1 (hic1) transcript variant X2 mRNA	XM_004911637.1	0.76	1.7	1.2	0.044	0	0	0	0
Xenopus laevis ectoderm neural cortex related-3 (Encr-3) mRNA complete cds	AY216793.1	43.03	89.5	1.1	0.009	55.05	45.63	-0.3	0
Xenopus (Silurana) tropicalis v-maf musculoaponeurotic fibrosarcoma oncogene homolog A (mafa) mRNA	NM_001032304.1	1.26	2.75	1.1	0.009	0	0	0	0
Xenopus laevis histidine ammonia-lyase gene 1 (hal.1) mRNA	NM_001093175.1	52.33	111.32	1.1	0.009	72.61	67.3	-0.1	0
PREDICTED: Xenopus (Silurana) tropicalis Kruppel-like factor 15 (klf15) transcript variant X1 mRNA	XM_002938233.2	3.98	8.75	1.1	0.009	4.88	4.09	-0.3	0
Xenopus laevis nudE nuclear distribution E homolog (A. nidulans)-like 1 (ndel1-a) mRNA	NM_001092863.1	3.07	6.44	1.1	0.009	3.21	2.84	-0.2	0
Xenopus (Silurana) tropicalis DnaJ (Hsp40) homolog subfamily C member 18 (dnajc18) mRNA	NM_001102878.1	6.64	14.34	1.1	0.009	6.24	6.13	0	0
PREDICTED: Xenopus (Silurana) tropicalis c-Jun-amino-terminal kinase-interacting protein 4-like (LOC100493724) mRNA	XM_002939963.2	3.92	8.44	1.1	0.009	3.3	2.86	-0.2	0
PREDICTED: Xenopus (Silurana) tropicalis NHS-like protein 1-like (LOC100498628) transcript variant X1 mRNA	XM_002934358.2	1.82	3.78	1.1	0.009	2.04	1.79	-0.2	0
Xenopus laevis clone S10-46-G6 mRNA sequence	AF549892.1	17.47	36.76	1.1	0.009	28.2	20.93	-0.4	0
Xenopus laevis XlSOX-2 (Sox-2) mRNA complete cds	AF005476.1	1650.04	3532.83	1.1	0.009	812.21	855.19	0.1	0.09
Xenopus laevis sema domain immunoglobulin domain (Ig) transmembrane domain (TM) and short cytoplasmic domain (semaphorin) 4B (sema4b) mRNA	NM_001093593.1	1.49	3.1	1.1	0.009	1.37	1.47	0.1	0.09
Xenopus (Silurana) tropicalis leucine zipper putative tumor suppressor 2 (lzts2) mRNA	NM_001006720.1	4.85	10.6	1.1	0.009	2.06	2.16	0.1	0.09
Xenopus laevis sex-determining region Y-box 2 mRNA complete cds	GQ292559.1	27.65	57.63	1.1	0.009	29.94	32.31	0.1	0.09
Xenopus laevis cdc42 effector protein (Rho GTPase binding) 3 (cdc42ep3) mRNA	NM_001095138.1	3.21	7.03	1.1	0.023	3.8	2.64	-0.5	0
PREDICTED: Xenopus (Silurana) tropicalis transmembrane protein 2-like (LOC100491930) mRNA	XM_002932255.2	5.47	11.65	1.1	0.029	11.58	6.58	-0.8	0
Xenopus laevis cDNA clone IMAGE:3747628	BC099044.1	1.49	3.22	1.1	0.039	1.93	1.37	-0.5	0
PREDICTED: Xenopus (Silurana) tropicalis pleckstrin homology domain containing family G (with RhoGef domain) member 1 (plekhg1) mRNA	XM_002934454.2	7.67	15.02	1	0.009	8.05	7.02	-0.2	0
Xenopus tropicalis finished cDNA clone TNeu129d01	CU075707.1	24.98	50.96	1	0.009	30.12	27.72	-0.1	0
PREDICTED: Xenopus (Silurana) tropicalis sodium/hydrogen exchanger 2-like (LOC101732511) mRNA	XM_004911791.1	5.48	10.78	1	0.009	6.55	5.69	-0.2	0
Xenopus laevis hypothetical protein LOC443654 mRNA (cDNA clone IMAGE:5155631) partial cds	BC073512.1	16.76	33.64	1	0.009	12.91	10.53	-0.3	0
PREDICTED: Xenopus (Silurana) tropicalis transmembrane protein 125 (tmem125) transcript variant X1 mRNA	XM_004913959.1	3.6	7.3	1	0.009	4.59	2.63	-0.8	0
Xenopus laevis Dickkopf-1 (Xdkk-1) mRNA complete cds	AF030434.1	10.78	22.04	1	0.009	8.9	6.35	-0.5	0
Xenopus laevis von Willebrand factor A domain-containing protein 2 (MGC80919) mRNA	NM_001093583.1	7.13	13.79	1	0.009	8.94	7.59	-0.2	0
Xenopus laevis dual specificity phosphatase 18 (dusp18) nuclear gene encoding mitochondrial protein mRNA	NM_001096276.1	4.9	10.09	1	0.009	4.5	5.11	0.2	0.2
Xenopus laevis xsox-11 protein (xsox-11) mRNA	NM_001173404.1	24.01	46.73	1	0.009	27.44	31.78	0.2	0.2
Xenopus laevis cardiac myosin heavy chain-alpha (MHC-alpha) mRNA complete cds	AY913767.1	2.04	4.22	1	0.009	4.01	4.67	0.2	0.2
Xenopus laevis F-box protein 46 (fbxo46) mRNA	NM_001098714.1	17.14	33.53	1	0.009	15.58	21.08	0.4	0.4
PREDICTED: Xenopus (Silurana) tropicalis cAMP responsive element modulator (crem) transcript variant X2 mRNA	XM_004915472.1	4.63	9.24	1	0.023	0	0	0	0
Xenopus laevis peroxiredoxin 5 (prdx5) nuclear gene encoding mitochondrial protein mRNA	NM_001092111.1	18.82	36.59	1	0.029	15.94	18.58	0.2	0.2
PREDICTED: Xenopus (Silurana) tropicalis SLIT and NTRK-like family member 6 (slitrk6) mRNA	XM_004911827.1	4.37	8.94	1	0.035	6.57	4.24	-0.6	0
X.laevis XFD2 mRNA for fork head protein	X74315.1	11.24	22.8	1	0.035	14.77	13.67	-0.1	0
PREDICTED: Xenopus (Silurana) tropicalis uncharacterized LOC101730819 (LOC101730819) mRNA	XM_004915204.1	128.22	256.17	1	0.039	253.37	186.49	-0.4	0
1 Expression levels (FPKM) in pre-placodal explants after injection of Six1 or Six1+Eya1 and CHX treatment
2 Expression levels (FPKM) in pre-placodal explants after injection of Six1 or Six1+Eya1 and CHX+ DEX treatment
3 Log2 Fold change values for Six1 or Six1+Eya1
4 Expression levels (FPKM) in un-injected pre-placodal explants after CHX treatment
5 Expression levels (FPKM) in un-injected pre-placodal explants after CHX+DEX treatment
6 Log2 Fold change values for un-injected control
7 Rank = FC (log2) Control/FC (log2) Six1 or Six1+Eya1. Instances where a gene is either not expressed in the un-injected control or has a negative rank
(i.e. the opposite direction of change compared to the experimental condition) are equally ranked as 0.

## Sheet: S. file 3.2 - Eya1m - UP
Supplementary File 3 Table 2 Genes with at least two-fold up-regulation after injection of Eya1-GR or Six1-GR+Eya1-GR and treatment with CHX + DEX
Annotation	Accession	Eya1 CHX1	Eya1 CHX+DEX2	FC Eya13	q-value	Control CHX4	Control CHX+DEX5	FC Control6	Rank7
Xenopus tropicalis cDNA clone IMAGE:7022272	BC094950.1	0.1	6.52	6	0.016	0	0	0	0
Xenopus (Silurana) tropicalis SIX homeobox 2 (six2) mRNA	NM_001100275.1	0.6	18.62	5	0.009	0	0	0	0
Xenopus laevis uncharacterized LOC100036938 (LOC100036938) mRNA	NM_001097708.1	0.22	6.05	4.8	0.009	0	0	0	0
Xenopus laevis MGC83328 protein mRNA (cDNA clone MGC:83328 IMAGE:6864428) complete cds	BC082426.1	0.3	7.77	4.7	0.009	0	0	0	0
Xenopus laevis Myoblast determination protein 1 homolog A mRNA (cDNA clone MGC:52596 IMAGE:4885255) complete cds	BC041190.1	2.18	40.77	4.2	0.009	3.87	6.38	0.7	0.17
PREDICTED: Xenopus (Silurana) tropicalis ATP-sensitive inward rectifier potassium channel 11-like (LOC100492679) mRNA	XM_004916278.1	0.09	1.51	4.1	0.043	0	0	0	0
PREDICTED: Xenopus (Silurana) tropicalis homeobox A10 (hoxa10) mRNA	XM_002933394.2	0.17	2.57	3.9	0.009	0	0	0	0
PREDICTED: Xenopus (Silurana) tropicalis solute carrier family 4 sodium bicarbonate cotransporter member 4 (slc4a4) transcript variant X3 mRNA	XM_004919134.1	0.16	2.32	3.9	0.016	0	0	0	0
Xenopus (Silurana) tropicalis glutathione peroxidase 2 (gastrointestinal) (gpx2) mRNA	NM_001256315.1	1.01	14.17	3.8	0.009	0	0	0	0
Xenopus (Silurana) tropicalis chemokine (C-X-C motif) receptor 7 (cxcr7) mRNA	NM_001030434.1	0.29	3.78	3.7	0.009	0	0	0	0
PREDICTED: Xenopus (Silurana) tropicalis potassium voltage-gated channel shaker-related subfamily member 2 (kcna2) mRNA	XM_004910736.1	0.12	1.45	3.6	0.009	0	0	0	0
PREDICTED: Xenopus (Silurana) tropicalis c-X-C motif chemokine 10-like (LOC100490785) mRNA	XM_002940578.2	0.42	4.9	3.5	0.009	0	0	0	0
Xenopus laevis hedgehog-interacting protein mRNA complete cds	AY328923.1	0.25	2.74	3.5	0.009	0	0	0	0
Xenopus laevis mRNA for Xsox17-alpha protein	AJ001730.1	0.97	9.73	3.3	0.009	0	0	0	0
PREDICTED: Xenopus (Silurana) tropicalis paired box 1 (pax1) transcript variant X1 mRNA	XM_002939437.2	0.18	1.8	3.3	0.009	0	0	0	0
Xenopus (Silurana) tropicalis ectodysplasin A receptor (edar) mRNA	NM_001006819.1	0.36	3.51	3.3	0.009	0.4	1.13	1.5	0.45
Xenopus laevis ectodysplasin A receptor (edar) mRNA	NM_001087047.1	0.27	2.66	3.3	0.023	0	0	0	0
PREDICTED: Xenopus (Silurana) tropicalis hairy and enhancer of split 8 (hes8) mRNA	XM_002933849.2	1.34	12.31	3.2	0.009	1.01	1.64	0.7	0.22
Xenopus (Silurana) tropicalis cytochrome P450 family 26 subfamily B polypeptide 1 (cyp26b1) mRNA	NM_001079187.2	0.42	3.62	3.1	0.009	3.54	1.95	-0.9	0
PREDICTED: Xenopus (Silurana) tropicalis espin (espn) transcript variant X1 mRNA	XM_002933856.2	0.22	1.83	3.1	0.034	1.81	1.76	0	0
Xenopus laevis mRNA for xSox17alpha2 complete cds	AB052691.1	0.75	5.99	3	0.009	0	0	0	0
PREDICTED: Xenopus (Silurana) tropicalis homeobox protein Hox-C11a-like (LOC100487406) mRNA	XM_002936646.2	0.49	4.04	3	0.048	0	0	0	0
Xenopus tropicalis sine oculis binding protein homolog (Drosophila) mRNA (cDNA clone MGC:172604 IMAGE:7656239) complete cds	BC154687.1	0.64	4.74	2.9	0.009	0	0	0	0
Xenopus tropicalis finished cDNA clone TNeu143f19	CR760056.2	0.69	4.66	2.8	0.009	1.03	1.1	0.1	0.04
Xenopus laevis natriuretic peptide C (nppc) mRNA	NM_001093118.1	0.26	1.85	2.8	0.043	0	0	0	0
PREDICTED: Xenopus (Silurana) tropicalis espin (espn) transcript variant X3 mRNA	XM_004916193.1	1.14	7.03	2.6	0.009	0	0	0	0
Xenopus laevis POU class 3 homeobox 2 (pou3f2-b) mRNA	NM_001096751.1	0.5	3.06	2.6	0.009	1.02	1.39	0.4	0.15
PREDICTED: Xenopus (Silurana) tropicalis growth factor independent 1 transcription repressor (gfi1) mRNA	XM_002933803.2	0.65	4.05	2.6	0.009	0.79	1.33	0.8	0.31
Xenopus laevis cDNA clone IMAGE:7394277	BC106376.1	0.17	1.04	2.6	0.029	0	0	0	0
Xenopus laevis gelatinase B (MMP-9) mRNA complete cds	AF072455.1	1.28	7.32	2.5	0.009	0	0	0	0
PREDICTED: Xenopus (Silurana) tropicalis T-cell leukemia homeobox 1 (tlx1) transcript variant 2 mRNA	XM_002936768.2	1.57	8.36	2.4	0.009	0	0	0	0
Xenopus laevis uncharacterized protein MGC68450 (MGC68450) mRNA	NM_001089841.1	0.32	1.58	2.3	0.009	0	0	0	0
Xenopus laevis arginyl aminopeptidase (aminopeptidase B) b (rnpep-b) mRNA	NM_001092079.1	0.31	1.4	2.2	0.023	0	0	0	0
PREDICTED: Xenopus (Silurana) tropicalis potassium voltage-gated channel Isk-related family member 1 (kcne1) transcript variant X2 mRNA	XM_004912135.1	0.66	3	2.2	0.038	0	0	0	0
PREDICTED: Xenopus (Silurana) tropicalis calcium/calmodulin-dependent protein kinase kinase 2 beta (camkk2) transcript variant X1 mRNA	XM_002937701.2	0.61	2.7	2.1	0.009	0	0	0	0
XLU76636 Xenopus laevis calbindin D28k mRNA complete cds	U76636.1	1.19	4.62	2	0.009	1.58	1.59	0	0
PREDICTED: Xenopus (Silurana) tropicalis aldehyde dehydrogenase 1 family member L2 (aldh1l2) mRNA	XM_002938070.2	0.78	3.03	2	0.009	0	0	0	0
Xenopus laevis chromogranin A (parathyroid secretory protein 1) (chga) mRNA	NM_001094724.1	3.93	15.29	2	0.009	3.65	3.66	0	0
PREDICTED: Xenopus (Silurana) tropicalis deoxyribonuclease gamma-like (LOC100497175) transcript variant X1 mRNA	XM_002938386.2	1.66	6.7	2	0.023	3.7	2.33	-0.7	0
Xenopus laevis SRY-box containing protein (Sox1) mRNA complete cds	EF672727.1	0.35	1.38	2	0.043	0	0	0	0
Xenopus (Silurana) tropicalis atlastin GTPase 1 (atl1) mRNA	NM_001078754.1	0.98	3.77	1.9	0.009	0.66	1.23	0.9	0.47
Xenopus tropicalis hypothetical protein LOC100145765 mRNA (cDNA clone IMAGE:8944708) partial cds	BC161733.1	0.32	1.23	1.9	0.023	0	0	0	0
Xenopus tropicalis finished cDNA clone TNeu052k18	CR760018.2	0.83	3.15	1.9	0.043	0.84	1.5	0.8	0.42
Xenopus laevis claudin 3 (cldn3) mRNA	NM_001093931.1	1.43	4.85	1.8	0.009	459.11	385	-0.3	0
PREDICTED: Xenopus (Silurana) tropicalis monocyte to macrophage differentiation-associated (mmd) transcript variant X1 mRNA	XM_002937811.2	1.47	5.25	1.8	0.029	3.32	2.75	-0.3	0
Xenopus laevis uncharacterized LOC100036933 (LOC100036933) mRNA	NM_001097704.1	0.91	3.15	1.8	0.029	0	0	0	0
Xenopus laevis pituitary adenylate cyclase-activating peptide (PACAP) mRNA complete cds	AF187877.1	1.49	5.09	1.8	0.038	0	0	0	0
Xenopus laevis gamma-glutamyl hydrolase (conjugase folylpolygammaglutamyl hydrolase) (ggh) mRNA	NM_001092691.1	3.66	11.6	1.7	0.009	4.24	4.22	0	0
Xenopus laevis mRNA for frizzled 4 protein (fz4 gene)	AJ251750.1	70.58	222.52	1.7	0.009	14.14	10.8	-0.4	0
Xenopus (Silurana) tropicalis SRY (sex determining region Y)-box 2 (sox2) mRNA	NM_213704.3	39.66	120.79	1.6	0.009	49.47	53.9	0.1	0.06
Xenopus laevis uncharacterized protein MGC130961 (MGC130961) mRNA	NM_001096456.1	7.58	23.12	1.6	0.009	7.5	8.91	0.2	0.12
Xenopus laevis neurotrophin 3 (ntf3) mRNA	NM_001092740.1	1.6	4.97	1.6	0.009	1.34	1.67	0.3	0.19
Xenopus (Silurana) tropicalis G protein-coupled receptor 153 (gpr153) mRNA	NM_001128052.1	2.27	7.04	1.6	0.009	1.46	1.97	0.4	0.25
PREDICTED: Xenopus (Silurana) tropicalis metalloprotease TIKI1-like (LOC100491951) mRNA	XM_002936336.2	1.89	5.73	1.6	0.016	0	0	0	0
PREDICTED: Xenopus (Silurana) tropicalis DIX domain containing 1 (dixdc1) mRNA	XM_002932938.2	2.96	9.13	1.6	0.016	2.23	2.09	-0.1	0
Xenopus laevis cDNA clone MGC:130954 IMAGE:7973902 complete cds	BC106382.1	2.39	7.11	1.6	0.016	1.9	2.87	0.6	0.37
PREDICTED: Xenopus (Silurana) tropicalis ceramide kinase-like (cerkl) mRNA	XM_002932015.2	0.35	1.08	1.6	0.038	0	0	0	0
Xenopus laevis homeobox C8 (hoxc8) mRNA	NM_001127798.1	1.84	5.47	1.6	0.038	0	0	0	0
Xenopus (Silurana) tropicalis POU class 4 homeobox 1 (pou4f1.2) mRNA	NM_001097307.1	6.77	19.73	1.5	0.009	10.1	7.2	-0.5	0
Xenopus laevis shisa-2 mRNA for Shisa-2 complete cds	AB242597.1	1.76	5.02	1.5	0.009	0	0	0	0
Xenopus (Silurana) tropicalis mRNA for alpha-2 3-sialyltransferase ST3Gal V (st3gal5 gene)	FN550108.1	5.33	15	1.5	0.009	5.83	4.91	-0.2	0
activin beta B subunit [Xenopus laevis mRNA 2716 nt]	S61773.1	1.52	4.38	1.5	0.009	1.86	1.35	-0.5	0
Xenopus laevis 7-transmembrane receptor frizzled-1 mRNA complete cds	AF231711.1	1.5	4.11	1.5	0.009	1.39	1.48	0.1	0.07
PREDICTED: Xenopus (Silurana) tropicalis transmembrane protease serine 13 (tmprss13) mRNA	XM_002932904.2	1.99	5.68	1.5	0.009	2.01	2.2	0.1	0.07
PREDICTED: Xenopus (Silurana) tropicalis opsin-3-like (LOC100488877) mRNA	XM_002932623.2	0.87	2.48	1.5	0.016	1.34	1.23	-0.1	0
PREDICTED: Xenopus (Silurana) tropicalis monocyte to macrophage differentiation-associated (mmd) transcript variant X2 mRNA	XM_004918560.1	2.09	6.09	1.5	0.034	2.24	1.37	-0.7	0
Xenopus tropicalis finished cDNA clone TGas072h19	CT025400.2	1.88	4.88	1.4	0.009	0	0	0	0
PREDICTED: Xenopus (Silurana) tropicalis protein fosB-like (LOC100490871) transcript variant X2 mRNA	XM_004916957.1	3.17	8.6	1.4	0.009	0	0	0	0
PREDICTED: Xenopus (Silurana) tropicalis uncharacterized LOC101734405 (LOC101734405) mRNA	XM_004918247.1	1.31	3.46	1.4	0.009	0	0	0	0
PREDICTED: Xenopus (Silurana) tropicalis transmembrane channel-like protein 7-like (LOC100493700) mRNA	XM_002932222.2	3.53	9.47	1.4	0.009	4.08	2.12	-0.9	0
Xenopus laevis XlSOX-2 (Sox-2) mRNA complete cds	AF005476.1	1380.73	3642.54	1.4	0.009	812.21	855.19	0.1	0.07
Xenopus laevis complement factor I (cfi-a) mRNA	NM_001085952.1	3.2	8.53	1.4	0.009	1.33	1.5	0.2	0.14
Xenopus laevis regulator of cell cycle (rgcc) mRNA	NM_001093976.1	23.27	59.66	1.4	0.009	32.69	37.69	0.2	0.14
Xenopus (Silurana) tropicalis NME/NM23 family member 7 (nme7) mRNA	NM_203572.1	15.81	41.26	1.4	0.009	14.29	18.28	0.4	0.29
PREDICTED: Xenopus (Silurana) tropicalis T-box 15 (tbx15) mRNA	XM_002940981.2	2.19	5.73	1.4	0.009	1.39	1.91	0.5	0.36
Xenopus laevis xRipply3 mRNA for xRipply3 protein complete cds	AB455086.1	16.01	42.82	1.4	0.009	6.33	8.94	0.5	0.36
PREDICTED: Xenopus (Silurana) tropicalis hypermethylated in cancer 1 (hic1) transcript variant X2 mRNA	XM_004911637.1	0.55	1.41	1.4	0.016	0	0	0	0
PREDICTED: Xenopus (Silurana) tropicalis frizzled family receptor 4 (fzd4) mRNA	XM_002936543.2	29.08	72.12	1.3	0.009	36.06	26.56	-0.4	0
PREDICTED: Xenopus (Silurana) tropicalis cAMP responsive element modulator (crem) transcript variant X2 mRNA	XM_004915472.1	5.29	13.44	1.3	0.009	0	0	0	0
PREDICTED: Xenopus (Silurana) tropicalis ATP-binding cassette sub-family D (ALD) member 2 (abcd2) transcript variant X1 mRNA	XM_004913002.1	0.84	2.08	1.3	0.009	0	0	0	0
Xenopus laevis cDNA clone IMAGE:3747628	BC099044.1	1.68	4.07	1.3	0.009	1.93	1.37	-0.5	0
Xenopus laevis tripartite motif containing 36 (trim36) mRNA	NM_001091117.1	5.13	12.36	1.3	0.009	5.83	5.6	-0.1	0
Xenopus (Silurana) tropicalis RAS-like family 11 member B (rasl11b) mRNA	NM_001015774.1	3.62	8.75	1.3	0.009	5.38	6.94	0.4	0.31
Xenopus laevis B-cell CLL/lymphoma 6 (bcl6) mRNA	NM_001095069.1	3.63	8.75	1.3	0.016	7.22	4.63	-0.6	0
PREDICTED: Xenopus (Silurana) tropicalis early growth response 3 (egr3) mRNA	XM_002932703.2	1.29	3.26	1.3	0.034	1.91	1.36	-0.5	0
PREDICTED: Xenopus (Silurana) tropicalis homeobox C12 (hoxc12) mRNA	XM_002936647.2	4.52	10.62	1.2	0.009	4.65	3.59	-0.4	0
Xenopus laevis MGC80983 protein (MGC80983) mRNA	NM_001092413.1	1.3	3.09	1.2	0.009	11.66	10.57	-0.1	0
PREDICTED: Xenopus (Silurana) tropicalis uncharacterized LOC101730819 (LOC101730819) mRNA	XM_004915204.1	68.29	161.1	1.2	0.009	253.37	186.49	-0.4	0
Xenopus (Silurana) tropicalis ral guanine nucleotide dissociation stimulator (ralgds) mRNA	NM_001113823.1	11.37	25.31	1.2	0.009	10.54	9.41	-0.2	0
Xenopus laevis uncharacterized LOC503674 (LOC503674) mRNA	NM_001095563.1	11.62	26.19	1.2	0.009	15.19	11.67	-0.4	0
Xenopus laevis ets-2a proto-oncogene mRNA (cDNA clone MGC:160372 IMAGE:8544815) complete cds	BC133183.1	6.83	15.65	1.2	0.009	11.41	8.59	-0.4	0
Xenopus laevis adenomatosis polyposis coli down-regulated 1 (apcdd1) mRNA	NM_001094109.1	5.05	11.69	1.2	0.009	6.58	5.29	-0.3	0
Xenopus laevis RNA binding motif protein 24 (rbm24-a) mRNA	NM_001087526.1	2.49	5.79	1.2	0.009	2.61	3.11	0.3	0.25
PREDICTED: Xenopus (Silurana) tropicalis CTTNBP2 N-terminal like (cttnbp2nl) transcript variant X2 mRNA	XM_004910727.1	1.66	3.77	1.2	0.023	0	0	0	0
Xenopus laevis mal T-cell differentiation protein (mal) mRNA	NM_001086577.1	6.6	15.66	1.2	0.029	10.99	11.74	0.1	0.08
Xenopus laevis SRY (sex determining region Y)-box 21 (sox21) mRNA	NM_001172213.1	9.68	21.48	1.1	0.009	0	0	0	0
PREDICTED: Xenopus (Silurana) tropicalis cAMP responsive element modulator (crem) transcript variant X3 mRNA	XM_004915473.1	3.57	7.65	1.1	0.009	0	0	0	0
PREDICTED: Xenopus (Silurana) tropicalis E74-like factor 3 (ets domain transcription factor epithelial-specific) (elf3) mRNA	XM_002932989.2	27.12	56.63	1.1	0.009	75.33	38.66	-1	0
Xenopus (Silurana) tropicalis ras homolog family member V (rhov) mRNA	NM_001128659.1	13.04	28.7	1.1	0.009	21.1	19.35	-0.1	0
Xenopus laevis LFNG O-fucosylpeptide 3-beta-N-acetylglucosaminyltransferase (lfng) mRNA	NM_001097707.1	5.32	11.56	1.1	0.009	5.68	5.16	-0.1	0
Xenopus laevis family with sequence similarity 101 member B (fam101b) mRNA	NM_001093870.1	8.52	18.05	1.1	0.009	9.24	9.48	0	0
Xenopus laevis Dickkopf-1 (Xdkk-1) mRNA complete cds	AF030434.1	8.87	19.3	1.1	0.023	8.9	6.35	-0.5	0
PREDICTED: Xenopus (Silurana) tropicalis uveal autoantigen with coiled-coil domains and ankyrin repeats-like (LOC101731603) mRNA	XM_004918328.1	4.05	8.65	1.1	0.023	5.29	6.08	0.2	0.18
Xenopus laevis cdc25Ba mRNA for cdc25B phosphatase complete cds	AB363840.1	8.17	16.26	1	0.009	7.44	6.95	-0.1	0
Xenopus laevis paired box transcription factor (Pax1) mRNA complete cds	JQ929179.1	6.02	12.04	1	0.009	7.15	6.55	-0.1	0
Xenopus laevis ectoderm neural cortex related-3 (Encr-3) mRNA complete cds	AY216793.1	42.61	82.56	1	0.009	55.05	45.63	-0.3	0
Xenopus (Silurana) tropicalis DnaJ (Hsp40) homolog subfamily C member 18 (dnajc18) mRNA	NM_001102878.1	7.4	15.01	1	0.009	6.24	6.13	0	0
Xenopus laevis X1-c-ets-2b protein mRNA (cDNA clone MGC:80006 IMAGE:6631306) complete cds	BC077264.1	16.86	34.6	1	0.009	21.13	18.01	-0.2	0
Xenopus laevis sex-determining region Y-box 2 mRNA complete cds	GQ292559.1	26.95	54.65	1	0.009	29.94	32.31	0.1	0.1
Xenopus laevis tetraspanin 1 (tspan1) mRNA	NM_001095473.1	15.82	30.74	1	0.009	20.7	23.96	0.2	0.2
PREDICTED: Xenopus (Silurana) tropicalis family with sequence similarity 198 member A (fam198a) mRNA	XM_002937853.2	2.92	5.92	1	0.016	2.49	3.11	0.3	0.3
PREDICTED: Xenopus (Silurana) tropicalis family with sequence similarity 46 member A (fam46a) mRNA	XM_002938458.2	5.28	10.62	1	0.034	4.17	5.84	0.5	0.5
1 Expression levels (FPKM) in pre-placodal explants after injection of Eya1 or Six1+Eya1 and CHX treatment
2 Expression levels (FPKM) in pre-placodal explants after injection of Eya1 or Six1+Eya1 and CHX+ DEX treatment
3 Log2 Fold change values for Eya1 or Six1+Eya1
4 Expression levels (FPKM) in un-injected pre-placodal explants after CHX treatment
5 Expression levels (FPKM) in un-injected pre-placodal explants after CHX+DEX treatment
6 Log2 Fold change values for un-injected control
7 Rank = FC (log2) Control/FC (log2) Eya1 or Six1+Eya1. Instances where a gene is either not expressed in the un-injected control or has a negative rank
(i.e. the opposite direction of change compared to the experimental condition) are equally ranked as 0.

## Sheet: S. file 3.3 - Six1+Eya1m - UP
Supplementary File 3 Table 3 Genes with at least two-fold up-regulation after injection of Six1-GR or Eya1-GR or Six1-GR+Eya1-GR and treatment with CHX + DEX
Annotation	Accession	Six1+Eya1 CHX1	Six1+Eya1 CHX+DEX2	FC Six1+Eya13	q-value	Control CHX4	Control CHX+DEX5	FC Control6	Rank7
Xenopus laevis cytochrome b reductase 1 (cybrd1) mRNA	NM_001092967.1	0.02	2.96	7.2	0.033	15.09	18.42	0.3	0.04
PREDICTED: Xenopus (Silurana) tropicalis parvalbumin thymic CPV3-like (LOC100485867) transcript variant X1 mRNA	XM_002931951.1	0.03	3.27	6.8	0.008	0	0	0	0
Xenopus (Silurana) tropicalis glutathione peroxidase 2 (gastrointestinal) (gpx2) mRNA	NM_001256315.1	0.12	8.24	6.1	0.008	0	0	0	0
PREDICTED: Xenopus (Silurana) tropicalis zona pellucida-like domain-containing protein 1-like (LOC101732051) mRNA	XM_004916514.1	0.02	1.26	6	0.008	0	0	0	0
Xenopus tropicalis cDNA clone IMAGE:7022272	BC094950.1	0.1	5.87	5.9	0.008	0	0	0	0
Xenopus laevis MGC83328 protein mRNA (cDNA clone MGC:83328 IMAGE:6864428) complete cds	BC082426.1	0.22	12.27	5.8	0.008	0	0	0	0
PREDICTED: Xenopus (Silurana) tropicalis solute carrier family 26 member 7 (slc26a7) mRNA	XM_002934422.2	0.02	1.13	5.8	0.04	0	0	0	0
Xenopus laevis zinc finger protein 214 (znf214) mRNA	NM_001097042.1	0.09	4.61	5.7	0.008	152.98	127.99	-0.3	0
Xenopus tropicalis finished cDNA clone TNeu107m13	CU075760.1	0.05	2.04	5.4	0.008	243.21	186.6	-0.4	0
Xenopus laevis uncharacterized LOC100036938 (LOC100036938) mRNA	NM_001097708.1	0.18	5.38	4.9	0.008	0	0	0	0
Xenopus (Silurana) tropicalis SIX homeobox 2 (six2) mRNA	NM_001100275.1	0.58	17.27	4.9	0.008	0	0	0	0
PREDICTED: Xenopus (Silurana) tropicalis uncharacterized LOC101734405 (LOC101734405) mRNA	XM_004918247.1	0.08	1.91	4.6	0.008	0	0	0	0
PREDICTED: Xenopus (Silurana) tropicalis growth factor independent 1 transcription repressor (gfi1) mRNA	XM_002933803.2	0.2	3.18	4	0.008	0.79	1.33	0.8	0.2
Xenopus laevis Myoblast determination protein 1 homolog A mRNA (cDNA clone MGC:52596 IMAGE:4885255) complete cds	BC041190.1	2.62	39.49	3.9	0.008	3.87	6.38	0.7	0.18
PREDICTED: Xenopus (Silurana) tropicalis potassium voltage-gated channel shaker-related subfamily member 2 (kcna2) mRNA	XM_004910736.1	0.11	1.56	3.8	0.008	0	0	0	0
PREDICTED: Xenopus (Silurana) tropicalis solute carrier family 4 sodium bicarbonate cotransporter member 4 (slc4a4) transcript variant X3 mRNA	XM_004919134.1	0.14	1.76	3.7	0.008	0	0	0	0
Xenopus (Silurana) tropicalis ectodysplasin A receptor (edar) mRNA	NM_001006819.1	0.24	3.11	3.7	0.008	0.4	1.13	1.5	0.41
Xenopus laevis hypothetical protein LOC443654 mRNA (cDNA clone IMAGE:5155631) partial cds	BC073512.1	0.65	8.15	3.6	0.008	12.91	10.53	-0.3	0
Xenopus laevis paired box transcription factor (Pax1) mRNA complete cds	JQ929179.1	0.33	4.13	3.6	0.008	7.15	6.55	-0.1	0
Xenopus laevis mRNA for Xsox17-alpha protein	AJ001730.1	0.55	6.2	3.5	0.008	0	0	0	0
PREDICTED: Xenopus (Silurana) tropicalis putative UDP-GlcNAc:betaGal beta-1 3-N-acetylglucosaminyltransferase LOC402377-like (LOC100487553) mRNA	XM_002935226.2	0.15	1.68	3.5	0.008	2567.99	4826.33	0.9	0.26
Xenopus (Silurana) tropicalis cytochrome P450 family 26 subfamily B polypeptide 1 (cyp26b1) mRNA	NM_001079187.2	0.26	2.68	3.4	0.008	3.54	1.95	-0.9	0
Xenopus (Silurana) tropicalis chemokine (C-X-C motif) receptor 7 (cxcr7) mRNA	NM_001030434.1	0.33	3.52	3.4	0.008	0	0	0	0
Xenopus laevis RDC1 like protein mRNA (cDNA clone MGC:114801 IMAGE:4632706) complete cds	BC098974.1	0.53	5.57	3.4	0.008	0	0	0	0
PREDICTED: Xenopus (Silurana) tropicalis calcium/calmodulin-dependent protein kinase kinase 2 beta (camkk2) transcript variant X1 mRNA	XM_002937701.2	0.16	1.62	3.3	0.008	0	0	0	0
Xenopus (Silurana) tropicalis G protein-coupled receptor 153 (gpr153) mRNA	NM_001128052.1	0.47	4.65	3.3	0.008	1.46	1.97	0.4	0.12
PREDICTED: Xenopus (Silurana) tropicalis leucine rich adaptor protein 1-like (lurap1l) mRNA	XM_002940127.2	0.23	2.05	3.2	0.008	0	0	0	0
Xenopus laevis hedgehog-interacting protein mRNA complete cds	AY328923.1	0.21	1.88	3.2	0.008	0	0	0	0
PREDICTED: Xenopus (Silurana) tropicalis c-X-C motif chemokine 10-like (LOC100490785) mRNA	XM_002940578.2	0.43	3.8	3.1	0.008	0	0	0	0
Xenopus laevis sulfotransferase family cytosolic 2B member 1 (sult2b1) mRNA	NM_001097677.1	0.35	2.95	3.1	0.008	197.68	216.54	0.1	0.03
Xenopus laevis reticulon 1-C.2 (Rtn1-C.2) mRNA complete cds	AF498369.1	0.2	1.57	3	0.008	18.97	18.01	-0.1	0
PREDICTED: Xenopus (Silurana) tropicalis hairy and enhancer of split 8 (hes8) mRNA	XM_002933849.2	1.31	10.75	3	0.008	1.01	1.64	0.7	0.23
Xenopus laevis hypothetical protein LOC100126627 mRNA (cDNA clone IMAGE:8533789) partial cds	BC153770.1	2.15	15.86	2.9	0.008	454.26	191.26	-1.2	0
Xenopus laevis mRNA for xSox17alpha2 complete cds	AB052691.1	0.63	4.37	2.8	0.008	0	0	0	0
Xenopus laevis gelatinase B (MMP-9) mRNA complete cds	AF072455.1	0.9	6.23	2.8	0.008	0	0	0	0
PREDICTED: Xenopus (Silurana) tropicalis espin (espn) transcript variant X1 mRNA	XM_002933856.2	1.29	8.99	2.8	0.008	1.81	1.76	0	0
Xenopus (Silurana) tropicalis X-linked inhibitor of apoptosis (xiap) mRNA	NM_001030412.1	0.37	2.57	2.8	0.008	0	0	0	0
Xenopus (Silurana) tropicalis eva-1 homolog A (eva1a) mRNA	NM_001102800.2	0.38	2.68	2.8	0.008	2.7	2.64	0	0
PREDICTED: Xenopus (Silurana) tropicalis paired box 1 (pax1) transcript variant X1 mRNA	XM_002939437.2	0.22	1.46	2.7	0.008	0	0	0	0
Xenopus laevis natriuretic peptide C (nppc) mRNA	NM_001093118.1	0.27	1.71	2.7	0.008	0	0	0	0
Xenopus laevis POU class 3 homeobox 2 (pou3f2-b) mRNA	NM_001096751.1	0.45	2.94	2.7	0.008	1.02	1.39	0.4	0.15
Xenopus tropicalis sine oculis binding protein homolog (Drosophila) mRNA (cDNA clone MGC:172604 IMAGE:7656239) complete cds	BC154687.1	0.76	4.74	2.6	0.008	0	0	0	0
Xenopus tropicalis finished cDNA clone TNeu143f19	CR760056.2	0.57	3.53	2.6	0.008	1.03	1.1	0.1	0.04
Xenopus laevis potassium inwardly-rectifying channel subfamily J member 8 (Kcnj8) mRNA complete cds	HQ260327.1	0.17	1.02	2.6	0.025	0	0	0	0
Xenopus laevis von Willebrand factor A domain-containing protein 2 (MGC80919) mRNA	NM_001093583.1	0.72	4.21	2.5	0.008	8.94	7.59	-0.2	0
PREDICTED: Xenopus (Silurana) tropicalis transmembrane protein 2-like (LOC100491930) mRNA	XM_002932255.2	0.83	4.67	2.5	0.008	11.58	6.58	-0.8	0
PREDICTED: Xenopus (Silurana) tropicalis T-cell leukemia homeobox 1 (tlx1) transcript variant 1 mRNA	XM_002936768.2	1.36	7.34	2.4	0.008	1.12	1.47	0.4	0.17
Xenopus laevis cDNA clone IMAGE:6635346	BC168524.1	0.48	2.35	2.3	0.008	88.44	76.06	-0.2	0
PREDICTED: Xenopus (Silurana) tropicalis aldehyde dehydrogenase 1 family member L2 (aldh1l2) mRNA	XM_002938070.2	0.32	1.6	2.3	0.008	0	0	0	0
PREDICTED: Xenopus (Silurana) tropicalis SKI family transcriptional corepressor 1 (skor1) mRNA	XM_002932958.2	0.21	1.02	2.3	0.008	3.32	3.08	-0.1	0
PREDICTED: Xenopus (Silurana) tropicalis potassium voltage-gated channel Isk-related family member 1 (kcne1) transcript variant X2 mRNA	XM_004912135.1	0.69	3.08	2.2	0.008	0	0	0	0
Xenopus laevis SCL/TAL1 interrupting locus (stil) mRNA	NM_001091352.1	1.5	6.81	2.2	0.008	13.12	10.5	-0.3	0
Xenopus laevis shisa-2 mRNA for Shisa-2 complete cds	AB242597.1	0.89	3.99	2.2	0.008	0	0	0	0
Xenopus laevis uncharacterized LOC495015 (LOC495015) mRNA	NM_001094721.1	0.27	1.28	2.2	0.008	21.32	19.21	-0.2	0
Xenopus laevis uncharacterized protein MGC68450 (MGC68450) mRNA	NM_001089841.1	0.33	1.42	2.1	0.008	0	0	0	0
Xenopus laevis pituitary adenylate cyclase-activating peptide (PACAP) mRNA complete cds	AF187877.1	0.69	3.03	2.1	0.008	0	0	0	0
Xenopus laevis ankyrin repeat and BTB (POZ) domain containing 2 (abtb2) mRNA	NM_001094801.1	0.7	3.01	2.1	0.008	155.02	152.05	0	0
Xenopus laevis uncharacterized protein MGC80223 (MGC80223) mRNA	NM_001091687.1	1.85	7.96	2.1	0.008	11.83	12.78	0.1	0.05
Xenopus tropicalis finished cDNA clone TNeu052k18	CR760018.2	0.71	3.06	2.1	0.008	0.84	1.5	0.8	0.38
Xenopus laevis transforming growth factor beta-induced 68kDa (tgfbi) mRNA	NM_001095238.1	0.25	1.04	2.1	0.04	0	0	0	0
Xenopus laevis glial cell line-derived neurotrophic factor (GDNF) mRNA complete cds	DQ779994.1	0.87	3.48	2	0.008	21.14	21.26	0	0
Xenopus laevis arginyl aminopeptidase (aminopeptidase B) b (rnpep-b) mRNA	NM_001092079.1	0.29	1.19	2	0.008	0	0	0	0
Xenopus laevis claudin 3 (cldn3) mRNA	NM_001093931.1	0.96	3.75	2	0.008	459.11	385	-0.3	0
Xenopus laevis hypothetical LOC495421 mRNA (cDNA clone MGC:81644 IMAGE:6864239) complete cds	BC084933.1	1.92	7.84	2	0.008	14.55	10.89	-0.4	0
XLU76636 Xenopus laevis calbindin D28k mRNA complete cds	U76636.1	1.09	4.39	2	0.008	1.58	1.59	0	0
PREDICTED: Xenopus (Silurana) tropicalis deoxyribonuclease gamma-like (LOC100497175) transcript variant X1 mRNA	XM_002938386.2	0.9	3.63	2	0.008	3.7	2.33	-0.7	0
Xenopus laevis SH2/SH3 adaptor Grb2 mRNA (cDNA clone MGC:81797 IMAGE:7007774) complete cds	BC074118.1	0.89	3.52	2	0.008	84.34	87.79	0.1	0.05
PREDICTED: Xenopus (Silurana) tropicalis transmembrane protease serine 13 (tmprss13) mRNA	XM_002932904.2	0.98	3.81	2	0.008	2.01	2.2	0.1	0.05
Xenopus laevis cardiac myosin heavy chain-alpha (MHC-alpha) mRNA complete cds	AY913767.1	0.33	1.28	2	0.008	4.01	4.67	0.2	0.1
Xenopus (Silurana) tropicalis atlastin GTPase 1 (atl1) mRNA	NM_001078754.1	0.62	2.51	2	0.008	0.66	1.23	0.9	0.45
Xenopus (Silurana) tropicalis cytochrome P450 family 2 subfamily C polypeptide 18 (cyp2c18) mRNA	NM_001112980.1	1.42	5.56	2	0.008	2.38	4.47	0.9	0.45
Xenopus laevis degr03 mRNA complete sequence	DQ096846.1	0.72	2.81	2	0.014	0	0	0	0
Xenopus laevis SCY1-like 3 (scyl3) mRNA	NM_001091462.1	0.28	1.09	2	0.029	74.46	89.43	0.3	0.15
Xenopus laevis carbohydrate (N-acetylglucosamine-6-O) sulfotransferase 2 (chst2) mRNA	NM_001127775.1	1.43	5.48	1.9	0.008	21.03	18.54	-0.2	0
PREDICTED: Xenopus (Silurana) tropicalis early growth response 3 (egr3) mRNA	XM_002932703.2	0.59	2.17	1.9	0.008	1.91	1.36	-0.5	0
Xenopus laevis uncharacterized LOC495396 (LOC495396) mRNA	NM_001095055.1	1.16	4.45	1.9	0.008	88.4	74.24	-0.3	0
Xenopus laevis caspase 1 apoptosis-related cysteine peptidase (casp1-a) mRNA	NM_001087754.1	0.75	2.71	1.9	0.014	5.42	5.59	0	0
PREDICTED: Xenopus (Silurana) tropicalis anoctamin 2 (ano2) mRNA	XM_002932297.2	0.37	1.42	1.9	0.033	0	0	0	0
PREDICTED: Xenopus (Silurana) tropicalis monocyte to macrophage differentiation-associated (mmd) transcript variant X1 mRNA	XM_002937811.2	1.25	4.33	1.8	0.008	3.32	2.75	-0.3	0
Xenopus (Silurana) tropicalis v-maf musculoaponeurotic fibrosarcoma oncogene homolog A (mafa) mRNA	NM_001032304.1	0.53	1.83	1.8	0.008	0	0	0	0
Xenopus laevis chromogranin A (parathyroid secretory protein 1) (chga) mRNA	NM_001094724.1	3.73	13.18	1.8	0.008	3.65	3.66	0	0
PREDICTED: Xenopus (Silurana) tropicalis homeobox protein Hox-C13a-like (LOC100487255) mRNA	XM_002936645.2	0.79	2.8	1.8	0.008	3.52	3.33	-0.1	0
Xenopus laevis GATA zinc finger domain containing 1 (gatad1) mRNA	NM_001087134.1	0.62	2.13	1.8	0.008	48.48	51.84	0.1	0.06
Xenopus laevis pyruvate dehyrogenase phosphatase catalytic subunit 1 (pdp1) nuclear gene encoding mitochondrial protein mRNA	NM_001094221.1	15.51	55.79	1.8	0.02	48.01	41.03	-0.2	0
Xenopus tropicalis finished cDNA clone TTbA050l16	CU025142.1	0.35	1.23	1.8	0.029	0	0	0	0
Xenopus laevis similar to RNA binding motif protein 14 mRNA (cDNA clone IMAGE:5542213) partial cds	BC046684.1	1.27	4.14	1.7	0.008	60.94	56.52	-0.1	0
Xenopus laevis uncharacterized LOC100036933 (LOC100036933) mRNA	NM_001097704.1	0.81	2.59	1.7	0.008	0	0	0	0
Xenopus laevis gamma-glutamyl hydrolase (conjugase folylpolygammaglutamyl hydrolase) (ggh) mRNA	NM_001092691.1	3.15	10.55	1.7	0.008	4.24	4.22	0	0
Xenopus (Silurana) tropicalis leucine zipper putative tumor suppressor 2 (lzts2) mRNA	NM_001006720.1	1.87	6.03	1.7	0.008	2.06	2.16	0.1	0.06
Xenopus laevis cDNA clone MGC:130954 IMAGE:7973902 complete cds	BC106382.1	2.14	7.02	1.7	0.008	1.9	2.87	0.6	0.35
Xenopus laevis empty spiracles homeobox 1 gene 2 (emx1.2) mRNA	NM_001093430.1	0.52	1.73	1.7	0.044	0	0	0	0
Xenopus laevis fucosyltransferase 4 (alpha (1 3) fucosyltransferase myeloid-specific) (fut4) mRNA	NM_001172165.1	0.41	1.22	1.6	0.008	2.91	1.54	-0.9	0
Xenopus (Silurana) tropicalis mRNA for alpha-2 3-sialyltransferase ST3Gal V (st3gal5 gene)	FN550108.1	5.1	15.37	1.6	0.008	5.83	4.91	-0.2	0
Xenopus laevis empty spiracles homeobox 2 (emx2) mRNA	NM_001092583.1	2.17	6.38	1.6	0.008	127.86	115.55	-0.1	0
Xenopus laevis cDNA clone IMAGE:8534431	BC153804.1	6.22	18.68	1.6	0.008	0	0	0	0
PREDICTED: Xenopus (Silurana) tropicalis ATP-binding cassette sub-family D (ALD) member 2 (abcd2) transcript variant X1 mRNA	XM_004913002.1	0.37	1.09	1.6	0.008	0	0	0	0
Xenopus laevis MGC80983 protein (MGC80983) mRNA	NM_001092413.1	0.65	1.93	1.6	0.008	11.66	10.57	-0.1	0
Xenopus laevis CD81 protein (cd81-a) mRNA	NM_001086613.1	1.27	3.92	1.6	0.008	110.38	114.58	0.1	0.06
Xenopus laevis uncharacterized protein MGC130961 (MGC130961) mRNA	NM_001096456.1	6.65	19.59	1.6	0.008	7.5	8.91	0.2	0.12
Xenopus (Silurana) tropicalis family with sequence similarity 107 member A (fam107a) mRNA	NM_001128182.1	0.67	2.1	1.6	0.008	42.99	53.05	0.3	0.19
Xenopus laevis neurotrophin 3 (ntf3) mRNA	NM_001092740.1	1.41	4.17	1.6	0.008	1.34	1.67	0.3	0.19
Xenopus laevis cDNA clone IMAGE:4405515 partial cds	BC072262.1	2.23	6.92	1.6	0.008	1.39	1.7	0.3	0.19
PREDICTED: Xenopus (Silurana) tropicalis T-box 15 (tbx15) mRNA	XM_002940981.2	1.38	4.31	1.6	0.008	1.39	1.91	0.5	0.31
PREDICTED: Xenopus (Silurana) tropicalis flocculation protein FLO11-like (LOC100490389) transcript variant X1 mRNA	XM_002942555.2	0.51	1.53	1.6	0.014	1.76	1.6	-0.1	0
PREDICTED: Xenopus (Silurana) tropicalis synaptic vesicle glycoprotein 2C (sv2c) mRNA	XM_002934827.2	4.8	14.96	1.6	0.029	0	0	0	0
Xenopus laevis CD38 mRNA for CD38 complete cds	AB194899.1	0.9	2.81	1.6	0.04	43.44	58.54	0.4	0.25
PREDICTED: Xenopus (Silurana) tropicalis uncharacterized LOC101730819 (LOC101730819) mRNA	XM_004915204.1	15.11	41.42	1.5	0.008	253.37	186.49	-0.4	0
Xenopus (Silurana) tropicalis POU class 4 homeobox 1 (pou4f1.2) mRNA	NM_001097307.1	5.53	15.18	1.5	0.008	10.1	7.2	-0.5	0
Xenopus laevis cDNA clone IMAGE:5570937 partial cds	BC168523.1	2.6	7.57	1.5	0.008	253.84	242.76	-0.1	0
PREDICTED: Xenopus (Silurana) tropicalis leucine-rich repeats and calponin homology (CH) domain containing 3 (lrch3) mRNA	XM_002937352.2	1.55	4.29	1.5	0.008	0	0	0	0
Xenopus laevis mRNA for frizzled 4 protein (fz4 gene)	AJ251750.1	9.35	26.46	1.5	0.008	14.14	10.8	-0.4	0
Xenopus laevis paired box transcription factor (Pax9) mRNA complete cds	JQ929180.1	0.79	2.21	1.5	0.014	3.73	3.71	0	0
PREDICTED: Xenopus (Silurana) tropicalis solute carrier family 9 subfamily A (NHE5 cation proton antiporter 5) member 5 (slc9a5) mRNA	XM_002931691.2	0.87	2.44	1.5	0.02	1.41	1.09	-0.4	0
Xenopus tropicalis monocyte to macrophage differentiation-associated mRNA (cDNA clone IMAGE:7650877) partial cds	BC136008.1	1.78	4.92	1.5	0.025	0	0	0	0
PREDICTED: Xenopus (Silurana) tropicalis metalloprotease TIKI1-like (LOC100491951) mRNA	XM_002936336.2	1.67	4.65	1.5	0.037	0	0	0	0
PREDICTED: Xenopus (Silurana) tropicalis transmembrane channel-like protein 7-like (LOC100493700) mRNA	XM_002932222.2	2.26	6.06	1.4	0.008	4.08	2.12	-0.9	0
Xenopus laevis Dickkopf-1 (Xdkk-1) mRNA complete cds	AF030434.1	4.27	11.07	1.4	0.008	8.9	6.35	-0.5	0
PREDICTED: Xenopus (Silurana) tropicalis frizzled family receptor 4 (fzd4) mRNA	XM_002936543.2	24.58	63.12	1.4	0.008	36.06	26.56	-0.4	0
activin beta B subunit [Xenopus laevis mRNA 2716 nt]	S61773.1	1.11	2.89	1.4	0.008	1.86	1.35	-0.5	0
Xenopus (Silurana) tropicalis SRY (sex determining region Y)-box 2 (sox2) mRNA	NM_213704.3	38.14	104.02	1.4	0.008	49.47	53.9	0.1	0.07
Xenopus laevis 7-transmembrane receptor frizzled-1 mRNA complete cds	AF231711.1	1.42	3.79	1.4	0.008	1.39	1.48	0.1	0.07
Xenopus laevis complement factor I (cfi-a) mRNA	NM_001085952.1	2.77	7.25	1.4	0.008	1.33	1.5	0.2	0.14
Xenopus laevis Siah-interacting protein (sip) mRNA	NM_001086745.1	2.76	7.27	1.4	0.008	73.89	84.03	0.2	0.14
Xenopus (Silurana) tropicalis NME/NM23 family member 7 (nme7) mRNA	NM_203572.1	16.68	43	1.4	0.008	14.29	18.28	0.4	0.29
Xenopus laevis FL3 (LOC779037) mRNA	NM_001096707.1	8.54	22.31	1.4	0.008	103.56	142.84	0.5	0.36
Xenopus (Silurana) tropicalis ISL LIM homeobox 2 (isl2) mRNA	NM_001166041.1	3.85	10.1	1.4	0.008	5.65	8.34	0.6	0.43
PREDICTED: Xenopus (Silurana) tropicalis kinase insert domain receptor (a type III receptor tyrosine kinase) (kdr) mRNA	XM_002934669.2	0.6	1.59	1.4	0.014	0	0	0	0
TPA inf: Xenopus laevis RTN1.1-C (RTN1) mRNA complete cds	BK004007.1	0.39	1.02	1.4	0.04	269.94	187.34	-0.5	0
Xenopus tropicalis finished cDNA clone TNeu129d01	CU075707.1	13.31	32.71	1.3	0.008	30.12	27.72	-0.1	0
Xenopus tropicalis finished cDNA clone TGas072h19	CT025400.2	2.05	5.11	1.3	0.008	0	0	0	0
Xenopus (Silurana) tropicalis ral guanine nucleotide dissociation stimulator (ralgds) mRNA	NM_001113823.1	7.44	18.68	1.3	0.008	10.54	9.41	-0.2	0
PREDICTED: Xenopus (Silurana) tropicalis ATPase H+ transporting lysosomal 42kDa V1 subunit C2 (atp6v1c2) mRNA	XM_002940121.2	2.73	6.85	1.3	0.008	66.35	55.48	-0.3	0
PREDICTED: Xenopus (Silurana) tropicalis uveal autoantigen with coiled-coil domains and ankyrin repeats-like (LOC101731603) mRNA	XM_004918328.1	2.61	6.26	1.3	0.008	5.29	6.08	0.2	0.15
Xenopus laevis regulator of cell cycle (rgcc) mRNA	NM_001093976.1	23.67	59.42	1.3	0.008	32.69	37.69	0.2	0.15
Xenopus laevis MGC81121 protein (MGC81121) mRNA	NM_001091866.1	2.65	6.48	1.3	0.008	20.55	25.64	0.3	0.23
PREDICTED: Xenopus (Silurana) tropicalis family with sequence similarity 198 member A (fam198a) mRNA	XM_002937853.2	2.4	5.84	1.3	0.008	2.49	3.11	0.3	0.23
Xenopus laevis xRipply3 mRNA for xRipply3 protein complete cds	AB455086.1	13.76	34.42	1.3	0.008	6.33	8.94	0.5	0.38
Xenopus laevis mannosyl (alpha-1 3-)-glycoprotein beta-1 4-N-acetylglucosaminyltransferase isozyme B (mgat4b) mRNA	NM_001091975.1	1.16	2.8	1.3	0.014	7.71	8.11	0.1	0.08
Xenopus laevis uncharacterized protein MGC83900 (MGC83900) mRNA	NM_001091294.1	5.74	14.28	1.3	0.02	210.56	286.82	0.4	0.31
Xenopus laevis homeobox C8 (hoxc8) mRNA	NM_001127798.1	1.64	4.09	1.3	0.04	0	0	0	0
Xenopus laevis family with sequence similarity 101 member B (fam101b) mRNA	NM_001093870.1	8.37	19.28	1.2	0.008	9.24	9.48	0	0
Xenopus laevis tripartite motif containing 36 (trim36) mRNA	NM_001091117.1	5	11.38	1.2	0.008	5.83	5.6	-0.1	0
Xenopus laevis SRY (sex determining region Y)-box 21 (sox21) mRNA	NM_001172213.1	7.98	17.96	1.2	0.008	0	0	0	0
PREDICTED: Xenopus (Silurana) tropicalis CTTNBP2 N-terminal like (cttnbp2nl) transcript variant X2 mRNA	XM_004910727.1	1.5	3.37	1.2	0.008	0	0	0	0
PREDICTED: Xenopus (Silurana) tropicalis IgGFc-binding protein-like (LOC100492852) mRNA	XM_002940533.2	3.85	8.74	1.2	0.008	502.53	351.49	-0.5	0
Xenopus laevis cDNA clone IMAGE:3747628	BC099044.1	1.57	3.51	1.2	0.008	1.93	1.37	-0.5	0
Xenopus laevis adenomatosis polyposis coli down-regulated 1 (apcdd1) mRNA	NM_001094109.1	5.07	11.54	1.2	0.008	6.58	5.29	-0.3	0
Xenopus laevis ets-2a proto-oncogene mRNA (cDNA clone MGC:160372 IMAGE:8544815) complete cds	BC133183.1	6.96	16.18	1.2	0.008	11.41	8.59	-0.4	0
Xenopus laevis uncharacterized LOC503674 (LOC503674) mRNA	NM_001095563.1	12.11	27.13	1.2	0.008	15.19	11.67	-0.4	0
Xenopus (Silurana) tropicalis ras homolog family member V (rhov) mRNA	NM_001128659.1	14.06	32.57	1.2	0.008	21.1	19.35	-0.1	0
PREDICTED: Xenopus (Silurana) tropicalis protein fosB-like (LOC100490871) transcript variant X2 mRNA	XM_004916957.1	3.42	7.9	1.2	0.008	0	0	0	0
PREDICTED: Xenopus (Silurana) tropicalis cAMP responsive element modulator (crem) transcript variant X2 mRNA	XM_004915472.1	4.73	10.64	1.2	0.008	0	0	0	0
Xenopus laevis F-box protein 46 (fbxo46) mRNA	NM_001098714.1	7.85	18.34	1.2	0.008	15.58	21.08	0.4	0.33
Xenopus laevis cDNA clone IMAGE:8332229	BC155363.1	6.34	14.87	1.2	0.008	8.37	11.35	0.4	0.33
Xenopus laevis nestin (nes) mRNA	NM_001087857.1	3.88	8.71	1.2	0.02	438.87	324.97	-0.4	0
PREDICTED: Xenopus (Silurana) tropicalis vasohibin 2 (vash2) mRNA	XM_002934687.2	1.02	2.28	1.2	0.02	2.74	3.08	0.2	0.17
PREDICTED: Xenopus (Silurana) tropicalis hypermethylated in cancer 1 (hic1) transcript variant X2 mRNA	XM_004911637.1	0.67	1.42	1.1	0.008	0	0	0	0
Xenopus laevis LFNG O-fucosylpeptide 3-beta-N-acetylglucosaminyltransferase (lfng) mRNA	NM_001097707.1	3.91	8.11	1.1	0.008	5.68	5.16	-0.1	0
Xenopus laevis cdc25Ba mRNA for cdc25B phosphatase complete cds	AB363840.1	8.11	16.81	1.1	0.008	7.44	6.95	-0.1	0
PREDICTED: Xenopus (Silurana) tropicalis pleckstrin homology domain containing family G (with RhoGef domain) member 1 (plekhg1) mRNA	XM_002934454.2	5.76	12.21	1.1	0.008	8.05	7.02	-0.2	0
Xenopus laevis transcription factor AP-2 beta (activating enhancer binding protein 2 beta) (tfap2b) mRNA	NM_001094232.1	21.33	44.25	1.1	0.008	50.79	37.03	-0.5	0
Xenopus laevis XlSOX-2 (Sox-2) mRNA complete cds	AF005476.1	1494.4	3115.21	1.1	0.008	812.21	855.19	0.1	0.09
PREDICTED: Xenopus (Silurana) tropicalis progestin and adipoQ receptor family member IX (paqr9) mRNA	XM_004914351.1	1.89	4.03	1.1	0.008	1.47	1.83	0.3	0.27
Xenopus laevis RNA binding motif protein 24 (rbm24-a) mRNA	NM_001087526.1	2.4	5.31	1.1	0.008	2.61	3.11	0.3	0.27
PREDICTED: Xenopus (Silurana) tropicalis family with sequence similarity 46 member A (fam46a) mRNA	XM_002938458.2	4.46	9.48	1.1	0.008	4.17	5.84	0.5	0.45
PREDICTED: Xenopus (Silurana) tropicalis G protein-coupled receptor 56 (gpr56) mRNA	XM_002931653.2	0.63	1.37	1.1	0.014	1.79	1.8	0	0
Xenopus laevis cDNA clone MGC:79935 IMAGE:6865551 complete cds	BC076717.1	4.09	8.59	1.1	0.014	246.09	269.65	0.1	0.09
PREDICTED: Xenopus (Silurana) tropicalis tripartite motif-containing protein 7-like (LOC100490838) mRNA	XM_004920152.1	1.87	4.05	1.1	0.02	0	0	0	0
Xenopus laevis cDNA clone IMAGE:5085355 partial cds	BC073731.1	4.23	8.9	1.1	0.02	3.75	4.44	0.2	0.18
Xenopus (Silurana) tropicalis DnaJ (Hsp40) homolog subfamily C member 18 (dnajc18) mRNA	NM_001102878.1	6.59	13.2	1	0.008	6.24	6.13	0	0
Xenopus laevis X1-c-ets-2b protein mRNA (cDNA clone MGC:80006 IMAGE:6631306) complete cds	BC077264.1	15.97	31.91	1	0.008	21.13	18.01	-0.2	0
Xenopus laevis forkhead box I4 gene 1 (foxi4.1) mRNA	NM_001097651.1	4.84	9.48	1	0.008	31.6	31.31	0	0
Xenopus laevis F-box protein 6 (fbxo6) mRNA	NM_001095085.1	7.77	15.27	1	0.008	6.66	5.84	-0.2	0
PREDICTED: Xenopus (Silurana) tropicalis zinc finger protein 850-like (LOC101733241) mRNA	XM_004919000.1	100.67	202.63	1	0.008	84.94	70.39	-0.3	0
PREDICTED: Xenopus (Silurana) tropicalis neural precursor cell expressed developmentally down-regulated 9 (nedd9) mRNA	XM_002932666.2	4.5	9.2	1	0.008	17.39	14.67	-0.2	0
Xenopus laevis ectoderm neural cortex related-3 (Encr-3) mRNA complete cds	AY216793.1	41.19	80.94	1	0.008	55.05	45.63	-0.3	0
X.laevis XFD2 mRNA for fork head protein	X74315.1	9.45	18.54	1	0.008	14.77	13.67	-0.1	0
PREDICTED: Xenopus (Silurana) tropicalis sodium/hydrogen exchanger 2-like (LOC101732511) mRNA	XM_004911791.1	4.64	9.21	1	0.008	6.55	5.69	-0.2	0
Xenopus laevis tetraspanin 1 (tspan1) mRNA	NM_001095473.1	16.27	33.47	1	0.008	20.7	23.96	0.2	0.2
Xenopus laevis peroxiredoxin 5 (prdx5) nuclear gene encoding mitochondrial protein mRNA	NM_001092111.1	12.11	24.61	1	0.008	15.94	18.58	0.2	0.2
Xenopus laevis mal T-cell differentiation protein (mal) mRNA	NM_001086577.1	6.25	12.83	1	0.014	10.99	11.74	0.1	0.1
Xenopus laevis dual specificity phosphatase 18 (dusp18) nuclear gene encoding mitochondrial protein mRNA	NM_001096276.1	3.35	6.74	1	0.025	4.5	5.11	0.2	0.2
Xenopus laevis cDNA clone 21G4-1	AJ009295.1	2.98	6.14	1	0.029	0	0	0	0
1 Expression levels (FPKM) in pre-placodal explants after injection of Six1 or Eya1 or Six1+Eya1 and CHX treatment
2 Expression levels (FPKM) in pre-placodal explants after injection of Six1 or Eya1 or Six1+Eya1 and CHX+ DEX treatment
3 Log2 Fold change values for Six1 or Eya1 or Six1+Eya1
4 Expression levels (FPKM) in un-injected pre-placodal explants after CHX treatment
5 Expression levels (FPKM) in un-injected pre-placodal explants after CHX+DEX treatment
6 Log2 Fold change values for un-injected control
7 Rank = FC (log2) Control/FC (log2) Six1 or Eya1 or Six1+Eya1. Instances where a gene is either not expressed in the un-injected control or has a negative rank
(i.e. the opposite direction of change compared to the experimental condition) are equally ranked as 0.

## Sheet: S. file 3.4 - Sixm - DOWN
Supplementary File 3 Table 4 Genes with at least two-fold down-regulation after injection of Six1-GR or Six1-GR+Eya1-GR and treatment with CHX + DEX
Annotation	Accession	Six1 CHX1	Six1 CHX+DEX2	FC Six13	q-value	Control CHX4	Control CHX+DEX5	FC Control6	Rank7
Xenopus laevis FEZ family zinc finger 2 (fezf2) mRNA	NM_001096464.1	3.68	0.88	-2.1	0.023	3.56	3.74	0.1	0
Xenopus laevis rexp44 mRNA complete sequence	DQ096861.1	68206.8	25945.2	-1.4	0.009	43840.9	36446.9	-0.3	0.21
PREDICTED: Xenopus (Silurana) tropicalis diencephalon/mesencephalon homeobox protein 1-A-like (LOC100493907) transcript variant 1 mRNA	XM_002931403.2	18.47	7.18	-1.4	0.009	25.34	16.03	-0.7	0.5
Xenopus laevis paired domain transcription factor variant A (Pax-6) mRNA Pax-6-2 allele complete cds	AF154555.1	7.73	3.18	-1.3	0.009	0	0	0	0
XLU41839 Xenopus laevis thyroid hormone down-regulated protein (gene 18) mRNA complete cds	U41839.1	7.71	3.23	-1.3	0.049	13.65	10.9	-0.3	0.23
XLU43938 Xenopus laevis homeodomain protein (Xbr-1b) mRNA complete cds	U43938.1	61.43	28.47	-1.1	0.009	0	0	0	0
Xenopus laevis chemokine (C-X-C motif) receptor 4 (cxcr4-a) mRNA	NM_001137581.1	24.76	11.88	-1.1	0.009	27.25	21.51	-0.3	0.27
Xenopus laevis cDNA clone MGC:98823 IMAGE:3401284 complete cds	BC084658.1	10002.8	4606.81	-1.1	0.009	13751.6	10505.9	-0.4	0.36
Xenopus laevis uncharacterized LOC100462907 (LOC100462907) mRNA	NM_001190395.1	9.07	4.44	-1	0.009	8.92	8.52	-0.1	0.1
Xenopus laevis cholesterol 25-hydroxylase mRNA (cDNA clone IMAGE:8460553) partial cds	BC128935.1	48.72	24.65	-1	0.009	18.38	14.76	-0.3	0.3
Xenopus (Silurana) tropicalis snail family zinc finger 1 (snai1) mRNA	NM_203936.1	80.64	41.55	-1	0.009	73.64	56.58	-0.4	0.4
1 Expression levels (FPKM) in pre-placodal explants after injection of Six1 or Six1+Eya1 and CHX treatment
2 Expression levels (FPKM) in pre-placodal explants after injection of Six1 or Six1+Eya1 and CHX+ DEX treatment
3 Log2 Fold change values for Six1 or Six1+Eya1
4 Expression levels (FPKM) in un-injected pre-placodal explants after CHX treatment
5 Expression levels (FPKM) in un-injected pre-placodal explants after CHX+DEX treatment
6 Log2 Fold change values for un-injected control
7 Rank = FC (log2) Control/FC (log2) Six1 or Six1+Eya1. Instances where a gene is either not expressed in the un-injected control or has a negative rank
(i.e. the opposite direction of change compared to the experimental condition) are equally ranked as 0.

## Sheet: S. file 3.5 - Eya1m - DOWN
Supplementary File 3 Table 5 Genes with at least two-fold down-regulation after injection of Eya1-GR or Six1-GR+Eya1-GR and treatment with CHX + DEX
Annotation	Accession	Eya1 CHX1	Eya1 CHX+DEX2	FC Eya13	q-value	Control CHX4	Control CHX+DEX5	FC Control6	Rank7
Xenopus laevis Similar to myosin light polypeptide 9 regulatory clone IMAGE:5570659 mRNA	BC042231.1	14.85	0.02	-9.5	0.038	0	0	0	0
PREDICTED: Xenopus (Silurana) tropicalis uncharacterized LOC101735120 (LOC101735120) mRNA	XM_004919916.1	13.41	0.02	-9.4	0.009	0	0	0	0
XELRGAOP3 x.laevis oocyte 5s rRNA pseudogene clone pXlo31	K01368.1	419.49	5.34	-6.3	0.009	1.56	1.34	-0.2	0.03
Medicago truncatula Glucan 1 3-beta-glucosidase (MTR 8g091310) mRNA complete cds	XM_003630009.1	5.94	0.31	-4.3	0.009	0	0	0	0
PREDICTED: Xenopus (Silurana) tropicalis vomeronasal type-2 receptor 26-like (LOC100487329) partial mRNA	XM_002943234.2	963.48	190.84	-2.3	0.009	33.81	27.61	-0.3	0.13
Xenopus tropicalis finished cDNA clone TNeu076f16	CR848409.2	6.06	1.21	-2.3	0.048	0	0	0	0
Xenopus laevis FEZ family zinc finger 2 (fezf2) mRNA	NM_001096464.1	3.06	0.68	-2.2	0.043	3.56	3.74	0.1	0
Xenopus laevis DMRT4 (Dmrt4) mRNA complete cds	AY648303.1	5.63	1.79	-1.7	0.034	7.38	7.14	0	0
XELB1AA X.borealis B1 protein mRNA complete cds	M63663.1	24156	8217.38	-1.6	0.009	4051.45	3420.13	-0.2	0.12
PREDICTED: Xenopus (Silurana) tropicalis diencephalon/mesencephalon homeobox protein 1-A-like (LOC100493907) transcript variant 1 mRNA	XM_002931403.2	19.06	7.11	-1.4	0.009	25.34	16.03	-0.7	0.5
Xenopus laevis repetitive 1723 element fragment C17	X00077.1	234.66	103.84	-1.2	0.009	97.58	125.81	0.4	0
PREDICTED: Xenopus (Silurana) tropicalis elastin microfibril interfacer 3 (emilin3) mRNA	XM_002932865.2	1.8	0.84	-1.1	0.009	1.38	1.92	0.5	0
X.laevis mRNA for Xom protein	X98454.1	34.65	16.95	-1	0.009	21.45	16.65	-0.4	0.4
1 Expression levels (FPKM) in pre-placodal explants after injection of Eya1 or Six1+Eya1 and CHX treatment
2 Expression levels (FPKM) in pre-placodal explants after injection of Eya1 or Six1+Eya1 and CHX+ DEX treatment
3 Log2 Fold change values for Eya1 or Six1+Eya1
4 Expression levels (FPKM) in un-injected pre-placodal explants after CHX treatment
5 Expression levels (FPKM) in un-injected pre-placodal explants after CHX+DEX treatment
6 Log2 Fold change values for un-injected control
7 Rank = FC (log2) Control/FC (log2) Eya1 or Six1+Eya1. Instances where a gene is either not expressed in the un-injected control or has a negative rank
(i.e. the opposite direction of change compared to the experimental condition) are equally ranked as 0.

## Sheet: S. file 3.6 - Six1+Eya1m - DOWN
Supplementary File 3 Table 6 Genes with at least two-fold down-regulation after injection of Six1-GR or Eya1-GR or Six1-GR+Eya1-GR and treatment with CHX + DEX
Annotation	Accession	Six1+Eya1 CHX1	Six1+Eya1 CHX+DEX2	FC Six1+Eya13	q-value	Control CHX4	Control CHX+DEX5	FC Control6	Rank7
Xenopus laevis Similar to myosin light polypeptide 9 regulatory clone IMAGE:5570659 mRNA	BC042231.1	9.67	0.02	-8.9	0.029	0	0	0	0
PREDICTED: Xenopus (Silurana) tropicalis uncharacterized LOC101735120 (LOC101735120) mRNA	XM_004919916.1	8.77	0.02	-8.8	0.014	0	0	0	0
XELRGAOP3 x.laevis oocyte 5s rRNA pseudogene clone pXlo31	K01368.1	189.71	0.88	-7.8	0.008	1.56	1.34	-0.2	0.03
Medicago truncatula Glucan 1 3-beta-glucosidase (MTR 8g091310) mRNA complete cds	XM_003630009.1	3.92	0.26	-3.9	0.008	0	0	0	0
PREDICTED: Xenopus (Silurana) tropicalis vomeronasal type-2 receptor 26-like (LOC100487329) partial mRNA	XM_002943234.2	356.12	23.72	-3.9	0.008	33.81	27.61	-0.3	0.08
XELB1AA X.borealis B1 protein mRNA complete cds	M63663.1	322.95	52.01	-2.6	0.008	4051.45	3420.13	-0.2	0.08
Xenopus laevis FEZ family zinc finger 2 (fezf2) mRNA	NM_001096464.1	2.62	0.72	-1.9	0.014	3.56	3.74	0.1	0
Xenopus laevis Similar to RIKEN cDNA 2610301D06 gene clone IMAGE:5572543 mRNA	BC042289.1	7.62	2.44	-1.6	0.008	56.31	70.87	0.3	0
Xenopus laevis vesicle-associated membrane protein 1 (synaptobrevin 1) (vamp1) mRNA	NM_001094764.1	1.6	0.58	-1.5	0.008	49.86	61.84	0.3	0
Xenopus laevis DMRT4 (Dmrt4) mRNA complete cds	AY648303.1	4.84	1.79	-1.4	0.029	7.38	7.14	0	0
Xenopus laevis repetitive 1723 element fragment C17	X00077.1	153.6	68.58	-1.2	0.008	97.58	125.81	0.4	0
Xenopus laevis uncharacterized LOC100462907 (LOC100462907) mRNA	NM_001190395.1	10.59	5.27	-1	0.008	8.92	8.52	-0.1	0.1
PREDICTED: Xenopus (Silurana) tropicalis dynein axonemal heavy chain 6 (dnah6) mRNA	XM_002935453.2	10.04	4.95	-1	0.044	7.12	6.61	-0.1	0.1
Xenopus tropicalis cDNA clone IMAGE:6991249	BC158454.1	1245.89	624.22	-1	0.044	521973	477202	-0.1	0.1
1 Expression levels (FPKM) in pre-placodal explants after injection of Six1 or Eya1 or Six1+Eya1 and CHX treatment
2 Expression levels (FPKM) in pre-placodal explants after injection of Six1 or Eya1 or Six1+Eya1 and CHX+ DEX treatment
3 Log2 Fold change values for Six1 or Eya1 or Six1+Eya1
4 Expression levels (FPKM) in un-injected pre-placodal explants after CHX treatment
5 Expression levels (FPKM) in un-injected pre-placodal explants after CHX+DEX treatment
6 Log2 Fold change values for un-injected control
7 Rank = FC (log2) Control/FC (log2) Six1 or Eya1 or Six1+Eya1. Instances where a gene is either not expressed in the un-injected control or has a negative rank
(i.e. the opposite direction of change compared to the experimental condition) are equally ranked as 0.
