# Supplementary material for: Dissecting the pre-placodal transcriptome to reveal presumptive direct targets of Six1 and Eya1 in cranial placodes
Source: eLife. 2016 Aug 31;5:e17666. doi: 10.7554/eLife.17666 (PMC5035141; doi:10.7554/eLife.17666)
Supplement: Supplementary file 4. — DOI: http://dx.doi.org/10.7554/eLife.17666.027 [file elife-17666-supp4.xlsx]

## Sheet: Sheet1
Supplemental File 4 Primer sequences with modifications
Primer	Sequence	Modifications	Annealing temp
Xl.Tbx6_F.ClaI	ATCGATAATGTACTGACCCCCAGCAG	5' Clal site	65°C
Xl.Tbx6_R.EcoRI	GAATTCGCTGTACCTGCCAATCAATAGT	5' EcoRI site	65°C
Xl-Sox2-qPCR-F	TGATGCAAGAGCAGCTTGGA		55°C
Xl-Sox2-qPCR-R	GCGTTGTGCGCGTTGAG		55°C
Xl-Sox2-qPCR-P	ACCCCCAACACCCG	5' FAM 3'TQ2	55°C
Xl-Hes8-qPCR-F	TAAGAAAGCCGGTGGTGGAG		55°C
Xl-Hes8-qPCR-R	CCAGCAACATTCGGAGCTG		55°C
Xl-Hes8-qPCR-P	AGACGGGACCGGATAAACAGCAGCAT	5' FAM 3'TQ2	55°C
Xl-Isl2-qPCR-F	GCAGCAGCAACTGAGTGAC		55°C
Xl-Isl2-qPCR-R	GCTGTCATGCCGAATTGGAC		55°C
Xl-Isl2-qPCR-P	CCTGCAGGGCTTGACAGGAACACCAA	5' FAM 3'TQ2	55°C
Xl-Hes9-qPCR-F	GCTGACATCCTGGAGGTG		55°C
Xl-Hes9-qPCR-R	TGGGCTGGATGATTGTGCATA		55°C
Xl-Hes9-qPCR-P	AGCTTCCTGCAGCAGCTAATGGCTTCCA	5' FAM 3'TQ2	55°C
Xl-Tbx15-qPCR-F	TGACCGCCTATCAGAACCAG		55°C
Xl-Tbx15-qPCR-R	TTCCTCCCAGAGTCTCGGAA		55°C
Xl-Tbx15-qPCR-P	ACTCGGCTGAAGATTGACAGGAACCCGT	5' FAM 3'TQ2	55°C
Xl-Ngn1-qPCR-F	GAGGACTCCTTCAGCATGCA		55°C
Xl-Ngn1-qPCR-R	CCTGGCACTTCTCAGGAGTT		55°C
Xl-Ngn1-qPCR-P	TCCCTTCTCCTCTGGACACATGACATCCC	5' FAM 3'TQ2	55°C
Xl-Gfi1-qPCR-F	CCACACCACATGGACTCGAA		55°C
Xl-Gfi1-qPCR-R	TTGCTCTAAGCTGACCGCAT		55°C
Xl-Gfi1-qPCR-P	ACGAAGGTCTCACAGTGGTACAAGGCCA	5' FAM 3'TQ2	55°C
Xl-Smn2-qPCR-F	TGGGCAGTATGCTGATCTCC		55°C
Xl-Smn2-qPCR-R	GAAGATTCCATTCGCCCTTGC		55°C
Xl-Smn2-qPCR-P	AGCGGATATCACACTGGCTACTACCTGGG	5' FAM 3'TQ2	55°C
Xl-Atoh1-qPCR-F	AAGACAGCAAGACATCGCCA		55°C
Xl-Atoh1-qPCR-R	TGGTCTCGTCTGAATCGCTG		55°C
Xl-Atoh1-qPCR-P	TCATCGGAGTGACGGCGAATTCTCCC	5' FAM 3'TQ2	55°C
Xl-Pou4f1.2-qPCR-F	TTCTGTTTTAACAACCCACCACTC		55°C
Xl-Pou4f1.2-qPCR-R	CTAATAGATCGCTGTCTAAGCCTTG		55°C
Xl-Pou4f1.2-qPCR-P	TCACCATCATCACCACCACCAGCCT	5' FAM 3'TQ2	55°C
Xl-Tlx1-qPCR-F	GGTTGTATTGTCAGCAGCGCCTAC		55°C
Xl-Tlx1-qPCR-R	TCATGTTGTAAGAGCCTGTGAGAGC		55°C
Xl-Tlx1-qPCR-P	ACGGGCAATTACAGCAACAGCGGCA	5' FAM 3'TQ2	55°C
Hes8-SP6-F	TAGCAATTTAGGTGACACTATAGAAGGCTTCTACCCACGTTGC	5' SP6 promoter	55°C
Hes8-T7-R	GATCATAATACGACTCACTATAGGGTTACCACGGCCTCCAGATTA	5' T7 promoter	55°C
Gfi1a-SP6-F	TAGCAATTTAGGTGACACTATAGAAGCCTGTCCCTCTCTGGATG	5' SP6 promoter	55°C
Gfi1a-T7-R	GATCATAATACGACTCACTATAGGGGGGTATGGTCTGGTATCCGAA	5' T7 promoter	55°C
Hes9-SP6-F	TAGCAATTTAGGTGACACTATAGAAATGGCTCCATACACTGCTAGC	5' SP6 promoter	55°C
Hes9-T7-R	GATCATAATACGACTCACTATAGGGACCAGGGTCTCCAGAGAACT	5' T7 promoter	55°C
Tbx15-SP6-F	TAGCAATTTAGGTGACACTATAGAAGTTCCACGAAATCGGCACTG	5' SP6 promoter	55°C
Tbx15-T7-R	GATCATAATACGACTCACTATAGGGACAGCTGATTCTCCCTGCAG	5' T7 promoter	55°C
Ngn1-SP6-F	TAGCAATTTAGGTGACACTATAGAAGACTATGACACCTGCAGCCA	5' SP6 promoter	55°C
Ngn1-T7-R	GATCATAATACGACTCACTATAGGGGCTGGAAGTGCAGACTGAGA	5' T7 promoter	55°C
Pou4f1.2-SP6-F	TAGCAATTTAGGTGACACTATAGAATCAGAAGCCATTCGGAGAGC	5' SP6 promoter	55°C
Pou4f1.2-T7-R	GATCATAATACGACTCACTATAGGGTCCCTTTGTGCTCTCTCTGC	5' T7 promoter	55°C
Isl2-SP6-F	TAGCAATTTAGGTGACACTATAGAAGGTGGATGTCATCTTGCCCT	5' SP6 promoter	55°C
Isl2-T7-R	GATCATAATACGACTCACTATAGGGGCTGTCATGCCGAATTGGAC	5' T7 promoter	55°C
pCS2+-SP6-F	TGGGCGTTCCATTGACGTAA		55°C
pCS2+-T7-R	AAGCAATAGCATCACAAATTTCACA		55°C
